# Supplementary material for: A chemical biology toolbox to study protein methyltransferases and epigenetic signaling
Source: Nat Commun. 2019 Jan 3;10:19. doi: 10.1038/s41467-018-07905-4 (PMC6318333; doi:10.1038/s41467-018-07905-4)
Supplement: Supplementary file 3 — Supplementary Data 1 [file 41467_2018_7905_MOESM3_ESM.xlsx]

## Sheet: Chemoproteomics_ MS023
Supplementary Data 1. Label-free quantification of MS023 interactors in HEK293 cell lysate.
Gene names	Protein names	Protein IDs	Majority protein IDs	LFQ intensity_DMSO, n=1	LFQ intensity_DMSO, n=2	LFQ intensity_MS023, n=1	LFQ intensity_MS023, n=2	LFQ intensity_MS094, n=1	LFQ intensity_MS094, n=2	Intensity_DMSO, n=1	Intensity_DMSO, n=2	Iintensity_MS023, n=1	Intensity_MS023, n=1	Intensity_MS094, n=1	Intensity_MS094, n=2	PEP	Intensity	MS/MS Count	Razor + unique peptides DMSO, n=1	Razor + unique peptides DMSO, n=2	Razor + unique peptides MS023, n=1	Razor + unique peptides MS023, n=2	Razor + unique peptides MS094, n=1	Razor + unique peptides MS094, n=2	Sequence coverage [%]	Mol. weight [kDa]
PRMT1	Protein arginine N-methyltransferase 1	Q99873-3;E9PKG1;Q99873-2;Q99873-4;Q99873;H7C2I1;A0A087X1W2;E9PIX6;E9PQ98;H0YDE4;E9PNR9;E9PMW9;E9PI83;Q9NR22-2;Q9NR22;E9PMZ2	Q99873-3;E9PKG1;Q99873-2;Q99873-4;Q99873;H7C2I1;A0A087X1W2;E9PIX6;E9PQ98	33.606	34.2261	23.9822	26.473	34.1951	34.0167	12075000000	28579000000	13701000	57139000	28993000000	12514000000	0	82232000000	338	33	35	10	22	33	26	86.3	39.602
PRMT6	Protein arginine N-methyltransferase 6	Q96LA8;Q96LA8-2	Q96LA8;Q96LA8-2	29.1175	28.6116	NaN	24.6868	29.6559	27.907	529840000	641520000	70899	5569400	1313500000	170820000	6.2506e-207	2661300000	56	16	15	1	4	16	12	49.1	41.937
LSM14A	Protein LSM14 homolog A	Q8ND56-3;Q8ND56;Q8ND56-2;K7EMZ9;A0A0G2JQ95;A0A096LP11;I3L4Q1	Q8ND56-3;Q8ND56;Q8ND56-2	28.3817	29.053	23.5463	24.2159	28.7629	27.9055	404240000	677800000	19025000	9885000	646090000	202860000	5.0333e-152	1959900000	52	13	16	6	6	17	14	35.1	46.411
FAM98A	Protein FAM98A	Q8NCA5-2;Q8NCA5;E9PH82;C9J3G8	Q8NCA5-2;Q8NCA5;E9PH82	24.6337	24.1687	NaN	NaN	24.3645	23.9359	34451000	22639000	0	77484	30027000	8076100	8.1811e-29	95271000	15	6	5	0	1	6	4	18	55.272
CARM1	Histone-arginine methyltransferase CARM1	Q86X55-1;Q86X55;Q86X55-2;K7EQA8;K7EPK1;K7EK20;K7EQB9;K7EIQ8	Q86X55-1;Q86X55;Q86X55-2;K7EQA8	29.4751	29.2901	21.1416	22.7808	29.6997	28.2839	647220000	938720000	2424100	4469700	1227700000	318740000	1.1395e-159	3139300000	74	19	20	2	7	21	17	33.7	63.459
TUSC1	Tumor suppressor candidate gene 1 protein	Q2TAM9	Q2TAM9	27.7791	27.587	NaN	NaN	27.6926	27.3835	237940000	294770000	0	0	302260000	116960000	1.1406e-76	951930000	37	6	7	0	0	8	7	33.5	23.39
HNRNPA3	Heterogeneous nuclear ribonucleoprotein A3	P51991;H7C1J8	P51991	29.4705	28.8917	21.8971	21.0326	28.1945	26.9513	562720000	512280000	3668000	1610900	796060000	151510000	7.0985e-242	2027800000	72	20	21	3	3	22	15	51.3	39.594
HNRNPH3	Heterogeneous nuclear ribonucleoprotein H3	P31942-2;P31942;P31942-3;P31942-4;P31942-6;P31942-5	P31942-2;P31942;P31942-3;P31942-4	25.0294	25.6175	NaN	NaN	25.454	25.5741	32460000	74622000	0	0	79538000	28874000	4.1999e-21	215490000	16	6	5	0	0	6	6	22.4	35.238
RPS2	40S ribosomal protein S2	P15880;H0YEN5;E9PQD7;I3L404;E9PM36;E9PMM9;E9PPT0;H3BNG3;H0YE27	P15880;H0YEN5;E9PQD7;I3L404;E9PM36;E9PMM9	30.9356	30.6111	26.4061	26.6932	31.0116	30.5805	1949700000	2483800000	94088000	58963000	3435400000	979250000	2.197e-117	9001200000	99	17	16	13	13	16	14	52.6	31.324
PRMT3	Protein arginine N-methyltransferase 3	O60678;O60678-2;A0A0A0MSN7	O60678;O60678-2;A0A0A0MSN7	31.5005	31.4111	19.8614	21.1814	31.9562	29.8066	2394700000	3883200000	1241100	5011100	5597600000	1438300000	7.278e-282	13320000000	187	30	31	3	8	31	24	60.6	59.875
TRMT112	tRNA methyltransferase 112 homolog	F5GX77;Q9UI30-2;Q9UI30;F5GYQ2	F5GX77;Q9UI30-2;Q9UI30	25.5784	24.5314	NaN	NaN	24.975	24.4844	44780000	27758000	9920400	6288400	34533000	27911000	9.0485e-13	151190000	6	3	3	1	1	2	3	32.1	11.972
TAF15	TATA-binding protein-associated factor 2N	A0A075B7D9;Q92804-2;Q92804;A0A075B7E4;A0A075B7F2;A0A075B7F4	A0A075B7D9;Q92804-2;Q92804	24.9012	25.125	NaN	NaN	24.7647	24.2845	35903000	45622000	0	0	50149000	10561000	4.2108e-28	142230000	11	4	4	0	0	5	5	13.6	48.839
HNRNPK	Heterogeneous nuclear ribonucleoprotein K	P61978-3;P61978;P61978-2;Q5T6W2;S4R359;S4R457	P61978-3;P61978;P61978-2;Q5T6W2	26.7313	26.6572	24.2356	24.2306	26.6017	26.8401	132810000	151790000	11193000	6071300	150660000	76512000	7.2825e-40	529030000	30	9	10	6	5	10	10	28.2	48.562
HNRNPA2B1	Heterogeneous nuclear ribonucleoproteins A2/B1	P22626-2;P22626;A0A087WUI2	P22626-2;P22626;A0A087WUI2	26.6746	26.4028	23.6028	23.898	26.3161	26.3211	98368000	124770000	18222000	11729000	130110000	52862000	5.5316e-80	436060000	26	11	9	8	7	11	8	42.2	36.006
FAM98B	Protein FAM98B	Q52LJ0-2;Q52LJ0;H0YNA1	Q52LJ0-2;Q52LJ0	26.2611	25.7935	23.949	24.0504	25.9162	25.7306	34215000	155720000	6977700	4725700	156610000	20357000	3.2446e-30	378610000	24	7	8	5	5	8	6	26.1	45.547
HNRNPA1;HNRNPA1L2	Heterogeneous nuclear ribonucleoprotein A1;Heterogeneous nuclear ribonucleoprotein A1-like 2	P09651-3;F8W6I7;P09651-2;P09651;F8VZ49;Q32P51;F8VTQ5;F8W646;H0YH80;F8VYN5	P09651-3;F8W6I7;P09651-2;P09651;F8VZ49;Q32P51;F8VTQ5;F8W646	29.6153	29.4836	26.5585	26.8507	29.3631	29.0441	827920000	1010700000	114610000	97041000	978710000	439790000	6.4854e-144	3468800000	78	15	15	9	9	16	12	64.4	29.386
KHDRBS1	KH domain-containing, RNA-binding, signal transduction-associated protein 1	Q07666-2;Q07666;Q07666-3;O75525-2;O75525;Q5VWX1	Q07666-2;Q07666;Q07666-3	26.3568	26.4597	23.5445	23.6141	26.2883	25.698	90267000	126460000	15329000	9137900	133970000	27593000	5.8395e-28	402760000	21	6	6	6	6	6	5	12.4	45.86
DHX9	ATP-dependent RNA helicase A	Q08211	Q08211	23.5458	25.4895	21.9549	21.9928	25.5544	24.6175	16469000	61420000	4892300	1555200	59502000	23681000	4.1089e-48	167520000	23	7	11	3	2	10	8	9.6	140.96
EWSR1	RNA-binding protein EWS	Q01844-6;B0QYK0;Q01844-3;Q01844;Q01844-5;Q01844-2;A0A0D9SFL3;C9JGE3;Q01844-4	Q01844-6;B0QYK0;Q01844-3;Q01844;Q01844-5;Q01844-2;A0A0D9SFL3;C9JGE3	28.4135	27.6265	25.0759	24.6022	27.8512	27.1845	375540000	303400000	27516000	7458200	358340000	101910000	1.109e-64	1174200000	36	8	8	4	3	8	6	17.5	62.507
C14orf166	UPF0568 protein C14orf166	Q9Y224;G3V4C6;H0YJB9;G3V4E7	Q9Y224;G3V4C6	26.0977	26.2767	23.7385	24.2995	26.1835	26.7156	91348000	140290000	13049000	8002300	121840000	50443000	8.9743e-36	424980000	26	11	11	9	6	11	7	46.3	28.068
FUS	RNA-binding protein FUS	P35637-2;P35637;H3BPE7	P35637-2;P35637;H3BPE7	28.2568	27.8191	24.4947	24.3399	27.9688	26.9508	363170000	367630000	18391000	10104000	305930000	92254000	1.2324e-53	1157500000	43	11	10	6	5	10	9	17.9	53.354
NAP1L1	Nucleosome assembly protein 1-like 1	H0YHC3;F8W020;F8W118;F8VXI6;F8VUX1;F8VY35;P55209-3;F8VV59;B7Z9C2;P55209-2;F8W0J6;F5H4R6;H0YIV4;P55209;F8VRJ2;H0YH88;F8W543;F8VVB5	H0YHC3;F8W020;F8W118;F8VXI6;F8VUX1;F8VY35;P55209-3;F8VV59;B7Z9C2;P55209-2;F8W0J6;F5H4R6;H0YIV4;P55209;F8VRJ2;H0YH88;F8W543;F8VVB5	24.1496	23.9305	NaN	21.9052	25.4367	24.0481	25347000	27046000	771520	425660	51428000	14319000	7.06e-21	119340000	12	3	3	1	2	4	3	28.3	23.417
PTMA	Prothymosin alpha;Prothymosin alpha, N-terminally processed;Thymosin alpha-1	B8ZZQ6;P06454-2;P06454;B8ZZA1;A0A087WUT1;B8ZZW7;H7C2N1	B8ZZQ6;P06454-2;P06454;B8ZZA1;A0A087WUT1;B8ZZW7;H7C2N1	24.7941	23.5916	NaN	NaN	23.1815	25.5643	27240000	18935000	0	962200	17223000	31104000	6.5412e-15	95464000	9	3	3	0	1	3	3	26.2	11.758
PABPN1	Polyadenylate-binding protein 2	Q86U42-2;Q86U42;Q92843-2;B4DEH8;G3V4T2;H0YJH9	Q86U42-2;Q86U42;Q92843-2;B4DEH8;G3V4T2	24.1995	24.2183	NaN	NaN	24.1969	22.5164	22192000	24256000	238160	338310	23033000	6360200	1.2919e-24	76418000	12	6	6	1	1	5	4	30.1	31.496
DUT	Deoxyuridine 5-triphosphate nucleotidohydrolase, mitochondrial	H0YMM5;A0A0C4DGL3;H0YNJ9;P33316-2;H0YNW5;H0YKC5;H0YKI0;P33316;H0YMP1	H0YMM5;A0A0C4DGL3;H0YNJ9;P33316-2;H0YNW5;H0YKC5;H0YKI0;P33316;H0YMP1	23.1761	23.0986	NaN	NaN	NaN	23.5991	9057500	10700000	2415800	4114000	2532200	9358500	1.3522e-05	38178000	4	2	2	1	1	1	2	18	14.306
KRT18	Keratin, type I cytoskeletal 18	P05783;F8VZY9	P05783;F8VZY9	24.6851	27.8321	NaN	NaN	NaN	NaN	9141100	378500000	0	0	532030	0	1.8764e-17	388170000	5	3	4	0	0	1	0	8.8	48.057
CIRBP	Cold-inducible RNA-binding protein	Q14011;K7ENX8;K7ELV6;K7EJV5;K7ELT6;K7EJV1;K7EMY9;K7EPM4;K7ER40;K7EQR7;Q14011-2;D6W5Y5	Q14011;K7ENX8;K7ELV6;K7EJV5;K7ELT6;K7EJV1;K7EMY9;K7EPM4;K7ER40;K7EQR7;Q14011-2;D6W5Y5	26.3339	25.0311	23.8808	NaN	25.6443	NaN	68842000	69449000	22151000	17199000	75127000	23587000	7.0935e-19	276350000	10	4	4	3	1	4	1	22.1	18.648
DDX1	ATP-dependent RNA helicase DDX1	Q92499;F1T0B3;A0A087X2G1;Q92499-3;Q92499-2	Q92499;F1T0B3;A0A087X2G1;Q92499-3;Q92499-2	26.7131	26.3755	24.5429	24.602	26.9539	26.6633	134770000	109680000	27896000	11003000	162740000	75722000	8.7834e-165	521820000	48	18	18	15	12	18	17	35.1	82.431
RPL36AL;RPL36A	60S ribosomal protein L36a-like	Q969Q0;R4GN19	Q969Q0;R4GN19	27.3148	27.4188	NaN	NaN	27.2292	NaN	159030000	273200000	10060000	144200000	240240000	10669000	6.4096e-85	837390000	5	2	2	1	2	2	1	49.1	12.469
DDX17	Probable ATP-dependent RNA helicase DDX17	Q92841-1;Q92841-3;Q92841;H3BLZ8;Q92841-2	Q92841-1;Q92841-3;Q92841;H3BLZ8;Q92841-2	22.6071	22.2335	22.549	22.7732	22.5095	22.6548	6037200	8383500	6099700	3490000	12213000	3339500	3.0794e-48	39563000	9	2	3	2	2	3	2	17.4	72.371
RPS9	40S ribosomal protein S9	P46781;A0A024R4M0;B5MCT8;C9JM19;F2Z3C0;A8MXK4	P46781;A0A024R4M0;B5MCT8;C9JM19	30.6373	30.8917	30.8445	31.1273	30.8008	31.1375	1405500000	2971900000	1995200000	1365900000	2618600000	1674900000	2.7166e-158	12032000000	148	18	19	19	18	19	18	62.9	22.591
ZSCAN26	Zinc finger and SCAN domain-containing protein 26	Q16670-2;A0A087X2F1;Q16670;A0A024RCN4;B4DMT1	Q16670-2;A0A087X2F1;Q16670;A0A024RCN4;B4DMT1	22.5045	NaN	22.4613	22.0553	NaN	NaN	6028400	3056300	6196000	2318800	5388500	1288900	3.8926e-06	24277000	6	2	1	2	2	1	1	6.2	37.56
RPS17;RPS17L	40S ribosomal protein S17	P08708;H0YN88;A0A075B716;H0YN73;H3BNC9	P08708;H0YN88;A0A075B716;H0YN73	26.9568	27.6891	27.083	27.8246	27.0001	27.8357	139860000	314010000	152650000	137700000	201870000	138930000	2.8456e-84	1085000000	46	8	8	7	7	7	6	40.7	15.55
USP36	Ubiquitin carboxyl-terminal hydrolase 36	E9PEW0;A0A075B784;Q9P275;Q9P275-2;K7EJI3;K7ERC1;K7ELT3;K7EQS0;K7EPT1;K7ELR5;K7EMM6;Q8IXW9;U3KQ92	E9PEW0;A0A075B784;Q9P275;Q9P275-2;K7EJI3;K7ERC1;K7ELT3;K7EQS0;K7EPT1;K7ELR5;K7EMM6;Q8IXW9	22.9354	22.8156	23.2691	23.072	23.3073	22.6579	7801700	10629000	9240300	5922500	17708000	3234300	2.0183e-08	54535000	7	4	4	4	4	4	3	6.4	60.304
DCAF13	DDB1- and CUL4-associated factor 13	Q9NV06;A0A087WT20;B3KME9;E5RHM4;Q9NV06-2;A0A087X1F8	Q9NV06;A0A087WT20;B3KME9	26.3033	25.9155	26.092	25.8763	25.7111	25.6633	60567000	110310000	83815000	40313000	91764000	33402000	3.4815e-42	420170000	35	8	12	13	11	11	9	34.6	51.402
ZNF787	Zinc finger protein 787	A0A087WUD1;Q6DD87	A0A087WUD1;Q6DD87	26.7846	26.8605	26.5682	27.1025	26.5454	26.7486	108670000	198430000	115940000	70478000	166780000	63546000	1.2641e-98	723840000	46	10	12	10	9	11	8	42.1	40.428
RPS24	40S ribosomal protein S24	P62847-2;E7ETK0;P62847-3;A0A087WUS0;P62847;P62847-4	P62847-2;E7ETK0;P62847-3;A0A087WUS0;P62847;P62847-4	28.4925	27.912	28.3832	27.8892	27.9612	27.6927	368510000	411630000	360460000	163960000	441770000	139280000	7.57e-35	1885600000	53	4	5	4	4	5	4	30.8	15.069
MRPS34	28S ribosomal protein S34, mitochondrial	A0A087WUZ8;P82930;C9JJ19	A0A087WUZ8;P82930;C9JJ19	21.9431	22.6793	22.7205	22.9706	22.6717	22.6121	3433800	10224000	6825400	5032600	9509900	4252000	1.1027e-08	39278000	8	3	3	3	3	3	2	16.5	20.662
MYCBP	C-Myc-binding protein	Q99417;A0A087WV05	Q99417;A0A087WV05	NaN	23.7801	22.5405	22.7384	23.2708	23.1553	2783400	19930000	4159200	3993000	15946000	7389200	1.2334e-09	54201000	5	1	4	3	4	4	3	56.3	11.967
LLGL1	Lethal(2) giant larvae protein homolog 1	A0A087WW77;Q15334	A0A087WW77;Q15334	22.8525	23.4975	24.226	23.4551	23.6814	23.9051	9608500	14699000	15828000	7460300	20888000	11225000	1.0812e-23	79708000	18	6	6	7	7	7	8	9.5	114.43
FAM83D	Protein FAM83D	Q9H4H8;A0A087WXK8;Q9H4H8-2	Q9H4H8;A0A087WXK8;Q9H4H8-2	22.1894	23.9295	23.5635	23.591	22.6845	23.3971	5117800	21253000	14400000	6768900	11844000	6511200	5.9855e-18	65895000	11	5	6	5	4	6	3	14.5	64.424
RPL17	60S ribosomal protein L17	A0A087WXM6;J3QQT2;J3KRX5;P18621;P18621-3;A0A0A6YYL6;P18621-2;J3QLC8;A0A0A0MRF8;J3KRB3;A0A087WWH0;J3QS96;A0A087WY81;J3KSJ0	A0A087WXM6;J3QQT2;J3KRX5;P18621;P18621-3;A0A0A6YYL6;P18621-2;J3QLC8;A0A0A0MRF8;J3KRB3;A0A087WWH0;J3QS96;A0A087WY81	28.3462	28.4002	28.3857	28.2358	28.1826	28.1903	282110000	529670000	317220000	218240000	488040000	199330000	6.5935e-132	2034600000	66	12	11	11	11	12	11	62.7	19.586
NUMA1	Nuclear mitotic apparatus protein 1	H0YFY6;Q14980-5;A0A087WY61;Q14980-2;Q14980	H0YFY6;Q14980-5;A0A087WY61;Q14980-2;Q14980	26.8604	26.5816	26.7808	26.9761	26.4285	26.8877	136380000	169880000	129780000	72966000	127510000	58772000	7.593e-62	695290000	42	12	11	13	12	11	9	16.1	107.3
SELH;C11orf31	Selenoprotein H	A0A087WYP2;Q8IZQ5;H0YE28	A0A087WYP2;Q8IZQ5;H0YE28	24.663	24.7075	24.7193	25.1456	24.3459	24.9083	28435000	32311000	33091000	16872000	35555000	22551000	8.3539e-19	168820000	19	3	3	4	4	4	4	26.4	13.303
SNX9	Sorting nexin-9	A0A087WYU1;Q9Y5X1	A0A087WYU1;Q9Y5X1	23.5676	23.7124	24.1253	23.8229	23.9434	23.5741	12933000	19666000	18544000	7897200	26008000	7936800	3.7513e-13	92985000	12	4	5	5	4	5	5	11.1	66.476
RECQL4	ATP-dependent DNA helicase Q4	O94761;A0A087WZ30;A0A087X072;V9GZ64;V9GYB6;A0A087WTJ0;V9GYA3;V9GY60	O94761;A0A087WZ30;A0A087X072	25.162	25.3717	25.7746	25.2167	25.6276	24.6343	32043000	70796000	52590000	23112000	85020000	17171000	2.2115e-73	280730000	32	14	17	16	15	17	14	20.6	133.08
ZNF644	Zinc finger protein 644	A0A087WZL9;Q9H582-2;Q9H582	A0A087WZL9;Q9H582-2;Q9H582	21.8353	21.8393	21.8498	21.8897	21.9054	21.7247	3711800	5513700	4030600	2216000	6177100	2008300	3.989e-05	23658000	4	2	2	2	2	2	2	4.2	74.258
HNRNPAB	Heterogeneous nuclear ribonucleoprotein A/B	D6R9P3;D6RD18;Q99729-3;D6RBZ0;A0A087WZV1;Q99729-2;Q99729-4;Q99729	D6R9P3;D6RD18;Q99729-3;D6RBZ0;A0A087WZV1;Q99729-2;Q99729-4;Q99729	23.3274	NaN	NaN	NaN	23.5204	23.4779	10340000	9927100	4639500	3193400	18378000	7382600	8.5172e-11	53860000	6	2	1	1	1	2	2	9.6	30.302
SF3B2	Splicing factor 3B subunit 2	E9PJT3;E9PJ04;H0YCG1;A0A087WZZ5;Q13435;E9PPJ0;E9PIL8	E9PJT3;E9PJ04;H0YCG1;A0A087WZZ5;Q13435;E9PPJ0	NaN	21.8953	22.6929	22.7843	22.7029	23.3287	1698800	3867100	7644400	4927500	7154900	7414000	2.635e-07	32707000	9	1	2	3	3	2	3	14.3	29.134
RBM26	RNA-binding protein 26	Q5T8P6-3;Q5T8P6-2;Q5T8P6;A0A087X0H9;Q5T8P6-6;Q5T8P6-5;Q5T8P6-4	Q5T8P6-3;Q5T8P6-2;Q5T8P6;A0A087X0H9	24.0016	23.5482	23.8505	24.2351	23.8914	24.183	14922000	18605000	18163000	10706000	24587000	11449000	7.6552e-14	98431000	18	4	5	5	5	5	5	5.7	110.66
HNRNPM	Heterogeneous nuclear ribonucleoprotein M	P52272-2;P52272;A0A087X0X3;M0R019;M0R2T0;M0R0Y6;M0QYQ7;M0R0N3	P52272-2;P52272;A0A087X0X3;M0R019;M0R2T0	23.2152	23.2921	23.5417	23.2087	23.1553	23.8468	9088900	16801000	12061000	6361300	12699000	9155400	1.8174e-15	66167000	10	4	5	4	4	4	4	8.8	73.62
RPP40	Ribonuclease P protein subunit p40	X6RLL4;A0A087X1N3;O75818-2;O75818	X6RLL4;A0A087X1N3;O75818-2;O75818	22.8275	23.4981	23.0181	23.393	22.9172	23.2039	3389400	42656000	5115000	2695600	13997000	3191200	2.6637e-08	71044000	5	2	3	2	2	3	2	12.2	34.676
NSA2	Ribosome biogenesis protein NSA2 homolog	A0A0A0MQZ6;O95478;H0YAI9	A0A0A0MQZ6;O95478;H0YAI9	NaN	22.7944	22.7288	22.8037	22.5479	22.8671	3052800	10397000	7420400	3937900	9467800	4953900	5.3004e-05	39230000	5	1	2	2	2	2	2	10.6	22.653
NOLC1	Nucleolar and coiled-body phosphoprotein 1	Q14978;Q14978-3;A0A0A0MRM9;Q14978-2	Q14978;Q14978-3;A0A0A0MRM9;Q14978-2	28.3274	28.5492	28.2592	28.8862	28.2204	28.81	345060000	548420000	342230000	260550000	502880000	306160000	1.7645e-102	2305300000	50	10	10	9	9	11	11	9.9	73.602
KLF12	Krueppel-like factor 12	A0A0A0MRU8;Q9Y4X4;Q9Y4X4-3;Q9Y4X4-2;P57682;Q6ZT77;Q96N95;Q9H4T2;O75346-2;Q96H40;A6NP11;A0A087WVT1;O75346;C9JN71;Q96MX3	A0A0A0MRU8;Q9Y4X4	25.4257	26.1226	25.8182	26.261	25.8767	25.8543	49233000	111800000	66592000	39718000	96518000	35375000	1.9358e-42	399240000	24	5	7	6	5	7	4	22.8	41.208
HSPH1;HSPA4L	Heat shock protein 105 kDa;Heat shock 70 kDa protein 4L	A0A0A0MSM0;Q92598-2;Q92598-3;Q92598;Q92598-4;D6RJ96;E9PDE8;O95757	A0A0A0MSM0;Q92598-2;Q92598-3;Q92598;Q92598-4;D6RJ96;E9PDE8;O95757	NaN	NaN	22.0532	NaN	21.3183	22.5943	2458700	894430	3547800	527480	4018000	4584100	1.0679e-05	16030000	3	2	1	2	1	2	2	3.7	88.841
MARK3	MAP/microtubule affinity-regulating kinase 3	P27448-4;P27448;A0A0A0MT23;P27448-3;J3KNR0;P27448-8;A0A0A0MST9;P27448-2;A0A0A0MSZ1;P27448-6;A0A0A0MQR8;P27448-7;H0YIY6;A2SY06;H0YKP9;H0YNV4;H0YKJ3	P27448-4;P27448;A0A0A0MT23;P27448-3;J3KNR0;P27448-8;A0A0A0MST9;P27448-2;A0A0A0MSZ1;P27448-6;A0A0A0MQR8;P27448-7;H0YIY6	27.5114	27.911	27.7077	28.1552	27.7146	27.8569	198280000	345710000	258910000	171550000	318040000	142770000	1.0222e-155	1435300000	98	22	22	26	24	22	20	39.2	83.307
LUC7L2	Putative RNA-binding protein Luc7-like 2	Q9Y383-3;A0A0A6YYC3;Q9Y383-2;Q9Y383;Q96HJ9-2;A0A0A6YYJ8;B8ZZ12	Q9Y383-3;A0A0A6YYC3;Q9Y383-2;Q9Y383;Q96HJ9-2;A0A0A6YYJ8	23.9113	24.8969	24.693	25.2553	24.4197	24.9035	13409000	45302000	30654000	21288000	38705000	19378000	8.438e-21	168740000	16	4	7	6	6	7	5	21.1	46.228
ZFP91;ZFP91-CNTF	E3 ubiquitin-protein ligase ZFP91	Q96JP5-2;A0A0A6YYC7;Q96JP5;H3BTR0	Q96JP5-2;A0A0A6YYC7;Q96JP5;H3BTR0	24.1087	23.9015	23.6979	24.1909	23.6645	23.9767	15791000	20466000	15324000	10508000	23364000	11138000	7.1842e-11	96591000	8	5	4	5	5	5	5	12.5	59.57
		A0A0B4J220;E9PLD3;E9PRG8	A0A0B4J220	25.1389	25.2195	25.0562	25.4823	24.805	24.9455	40954000	53252000	41213000	22924000	49175000	18459000	1.7305e-43	225980000	17	3	3	3	3	3	3	27.6	14.234
RPSA	40S ribosomal protein SA	C9J9K3;P08865;A0A0C4DG17;F8WD59	C9J9K3;P08865;A0A0C4DG17;F8WD59	22.1214	21.7744	22.6062	22.9948	21.9018	22.6962	3860400	3499500	8832000	2773900	4399500	6984200	3.1369e-09	30350000	11	2	2	3	3	2	2	14.4	29.404
HLTF	Helicase-like transcription factor	A0A0C4DGA6;Q14527;Q14527-2;H7C5K0	A0A0C4DGA6;Q14527;Q14527-2	22.5381	NaN	23.0069	22.3519	22.3505	NaN	6500600	3535300	7852600	3186900	8337000	1479600	5.1816e-06	30892000	6	3	2	3	3	3	1	3.9	113.86
NUMBL	Numb-like protein	A0A0C4DGH3;Q9Y6R0;M0QYC2;M0R0Q4;M0QZV7;G3V3M5;G3V3Z8;P49757-9	A0A0C4DGH3;Q9Y6R0;M0QYC2	25.8532	26.3084	26.3802	26.6118	26.1233	26.255	71342000	118500000	101650000	53192000	118270000	41665000	2.972e-50	504620000	47	12	16	14	12	16	11	33.5	60.812
MRPL22	39S ribosomal protein L22, mitochondrial	Q9NWU5;E7ESL0;A0A0C4DGX2;J3KQY1;Q9NWU5-2;Q9NWU5-3	Q9NWU5;E7ESL0;A0A0C4DGX2;J3KQY1;Q9NWU5-2;Q9NWU5-3	25.7342	25.9755	25.845	26.5073	25.972	26.3076	45881000	107180000	67201000	52767000	93574000	54704000	4.1953e-38	421310000	26	5	6	6	6	5	6	31.6	23.64
CUL1	Cullin-1	A0A0C4DGX4;Q13616	A0A0C4DGX4;Q13616	NaN	22.1113	22.3333	22.5971	22.0466	22.2519	121130	6053700	6439900	2000900	14183000	1425700	1.4434e-08	30225000	8	1	3	3	2	4	2	5.2	87.387
FAM120B	Constitutive coactivator of peroxisome proliferator-activated receptor gamma	Q96EK7;A0A0D9SEJ5;F5GY05;Q96EK7-2;Q96EK7-3	Q96EK7;A0A0D9SEJ5;F5GY05;Q96EK7-2	22.5085	23.6425	23.4701	23.2809	22.7856	23.1335	3741800	21260000	12154000	6265000	11043000	5669800	6.0565e-18	60134000	11	3	6	5	5	6	4	9.1	103.78
DDX3X;DDX3Y	ATP-dependent RNA helicase DDX3X;ATP-dependent RNA helicase DDX3Y	A0A0D9SFB3;O00571-2;A0A0D9SG12;O00571;A0A0D9SF53;O15523-2;O15523;O15523-3;A0A0J9YVQ7;A0A0J9YYH6;C9J081;A0A087WVZ1;B4DLA0;C9J8G5;A0A087WX09;H0Y960;D6RCM4;Q9NQI0-3;Q9NQI0-2;Q9NQI0-4;Q9NQI0	A0A0D9SFB3;O00571-2;A0A0D9SG12;O00571;A0A0D9SF53;O15523-2;O15523	25.776	26.1011	25.451	25.6563	26.3124	26.5252	26810000	113440000	55679000	41311000	108380000	66280000	1.7668e-61	411900000	37	8	13	12	12	15	12	30.2	70.839
DIAPH1	Protein diaphanous homolog 1	O60610-2;O60610-3;O60610;A0A0G2JH68;H9KV28;B4E2I7;E5RJ79	O60610-2;O60610-3;O60610;A0A0G2JH68;H9KV28;B4E2I7	23.1342	23.8164	23.9407	24.0886	23.2451	24.0456	8667400	23160000	16545000	11675000	12875000	9779200	1.1586e-17	82701000	11	4	4	4	4	4	3	3.8	138.91
		P0DMV9;P0DMV8;A0A0G2JIW1;P0DMV8-2;V9GZ37	P0DMV9;P0DMV8;A0A0G2JIW1;P0DMV8-2;V9GZ37	29.182	28.4181	29.2723	28.8009	29.0938	29.236	604880000	491310000	684430000	259270000	899280000	402190000	2.1794e-213	3341400000	127	22	23	24	23	23	23	44.3	70.051
SSBP1	Single-stranded DNA-binding protein, mitochondrial	C9K0U8;A0A0G2JLD8;E7EUY5;Q04837	C9K0U8;A0A0G2JLD8;E7EUY5;Q04837	23.2996	23.2348	23.35	23.8053	23.1533	24.4444	10841000	15256000	12361000	7138300	14675000	13985000	2.343e-13	74257000	6	2	2	2	2	2	2	19	14.131
TSNARE1	t-SNARE domain-containing protein 1	Q96NA8-2;Q96NA8;A0AVG3;E5RHT3	Q96NA8-2;Q96NA8;A0AVG3;E5RHT3	23.0018	23.1562	23.1915	23.4247	22.6406	23.2835	8557400	14317000	10113000	6362400	12785000	4742300	3.2007e-08	56877000	4	3	3	3	3	3	2	6.6	55.82
GTPBP10	GTP-binding protein 10	A4D1E9;A4D1E9-2;C9J8R7;C9JEQ8;C9JNI1;F8WBY0;F8WCN4;F8WBB5;A4D1E9-3	A4D1E9;A4D1E9-2;C9J8R7;C9JEQ8;C9JNI1	24.9264	24.9303	24.8571	24.9531	25.0261	25.0458	36108000	46472000	33102000	15931000	52949000	20592000	4.982e-37	205150000	30	9	9	9	8	10	8	33.6	42.932
SPTBN2	Spectrin beta chain, non-erythrocytic 2	A4QPE4;O15020-2;O15020	A4QPE4;O15020-2;O15020	23.1352	23.3935	23.4558	NaN	23.3352	23.071	10167000	16145000	9130500	4527000	17690000	6069800	3.3078e-11	63729000	9	3	3	2	1	3	3	4.5	105.67
HCFC1	Host cell factor 1;HCF N-terminal chain 1;HCF N-terminal chain 2;HCF N-terminal chain 3;HCF N-terminal chain 4;HCF N-terminal chain 5;HCF N-terminal chain 6;HCF C-terminal chain 1;HCF C-terminal chain 2;HCF C-terminal chain 3;HCF C-terminal chain 4;HCF C-terminal chain 5;HCF C-terminal chain 6	P51610-2;P51610;P51610-4;A6NEM2;H7C1C4;P51610-3;Q9Y5Z7	P51610-2;P51610;P51610-4;A6NEM2	25.634	25.203	26.0601	26.3912	25.8553	26.2566	50575000	67077000	87724000	40510000	102870000	43508000	2.3393e-77	392260000	49	16	17	18	17	16	14	12	201.85
METTL15	Probable methyltransferase-like protein 15	A6NJ78;B5MC64;A6NJ78-3;F8WD83;A6NJ78-2;A6NJ78-4	A6NJ78	24.3428	24.1233	24.6947	24.3151	24.3534	24.5037	21754000	27902000	29858000	10141000	33573000	14663000	5.9201e-32	137890000	15	3	2	2	1	2	2	10.8	46.121
LIPT2	Putative lipoyltransferase 2, mitochondrial	A6NK58	A6NK58	NaN	22.0257	22.5767	22.0274	22.2874	21.9323	2547800	6126200	5829400	2583800	7709500	2815200	5.9356e-06	27612000	7	1	2	2	2	2	2	10	25.195
OBSL1	Obscurin-like protein 1	O75147-2;O75147-1;O75147-4;A6NN50;O75147;A8MSZ8	O75147-2;O75147-1;O75147-4;A6NN50;O75147;A8MSZ8	25.0213	25.421	25.5339	25.5717	25.5155	25.5521	37769000	53898000	53980000	27628000	81157000	28640000	3.5394e-42	283070000	35	14	10	14	12	13	11	16.5	113.27
SNRPN;SNRPB	Small nuclear ribonucleoprotein-associated proteins B and B;Small nuclear ribonucleoprotein-associated protein N	J3QLE5;P14678-2;P63162;P14678;P63162-2;A8MT02;P14678-3;J3KRY3;S4R3P3	J3QLE5;P14678-2;P63162;P14678;P63162-2;A8MT02;P14678-3;J3KRY3;S4R3P3	22.8341	21.9037	23.1182	22.3623	22.417	22.3922	7718700	8208900	8057900	2348300	9328700	3564700	1.9134e-09	39227000	12	4	4	3	3	4	3	25.4	17.546
CAPZB	F-actin-capping protein subunit beta	B1AK87;P47756-2;B1AK88;P47756;B1AK85	B1AK87;P47756-2;B1AK88;P47756;B1AK85	23.9132	24.0786	24.2965	24.168	23.8929	24.7416	18782000	24344000	23350000	7812900	28072000	16678000	4.4635e-14	119040000	12	5	5	6	3	5	5	26.9	29.295
PKN2	Serine/threonine-protein kinase N2	B1AL79;Q16513-3;Q16513;Q16513-2;Q16513-4;A0A0A0MRN8;Q16513-5;H0Y5V5	B1AL79;Q16513-3;Q16513;Q16513-2;Q16513-4;A0A0A0MRN8	26.4397	25.7111	26.5148	25.9396	26.1861	25.6508	97662000	84961000	100290000	36253000	115470000	28205000	3.7727e-51	462840000	33	12	12	11	11	12	10	25.7	68.296
HIST1H2BL;HIST1H2BM;HIST1H2BN;HIST1H2BH;HIST2H2BF;HIST1H2BC;HIST1H2BD;HIST1H2BK;HIST1H2BI;H2BFS;HIST2H2BE;HIST1H2BB;HIST1H2BO;HIST1H2BJ;HIST3H2BB;HIST1H2BA	Histone H2B type 1-L;Histone H2B type 1-M;Histone H2B type 1-N;Histone H2B type 1-H;Histone H2B type 2-F;Histone H2B type 1-C/E/F/G/I;Histone H2B type 1-D;Histone H2B type 1-K;Histone H2B;Histone H2B type F-S;Histone H2B type 2-E;Histone H2B type 1-B;Histone H2B type 1-O;Histone H2B type 1-J;Histone H2B type 3-B;Histone H2B type 1-A	Q99880;Q99879;Q99877;Q93079;Q5QNW6;P62807;P58876;O60814;B2R4S9;Q5QNW6-2;U3KQK0;P57053;Q16778;P33778;P23527;P06899;Q8N257;Q96A08;Q6DRA6;Q6DN03	Q99880;Q99879;Q99877;Q93079;Q5QNW6;P62807;P58876;O60814;B2R4S9;Q5QNW6-2;U3KQK0;P57053;Q16778;P33778;P23527;P06899;Q8N257;Q96A08	26.8324	28.138	26.6422	27.2156	26.6439	27.1231	109760000	686390000	84127000	65749000	63068000	70009000	9.2521e-74	1079100000	24	7	7	7	7	5	6	41.3	13.952
HNRNPC	Heterogeneous nuclear ribonucleoproteins C1/C2	P07910-4;G3V4W0;B4DY08;B2R5W2;G3V4C1;P07910-2;G3V2Q1;P07910;G3V555;G3V575;G3V576;G3V5X6;G3V3K6;G3V251;B4DSU6;G3V4M8;G3V2H6;P07910-3;G3V5V7;G3V2D6;P0DMR1;O60812;B7ZW38;B2RXH8;A0A0G2JPF8;A0A0G2JNQ3;E5RG71;B3KT61;Q86SE5;Q86SE5-3	P07910-4;G3V4W0;B4DY08;B2R5W2;G3V4C1;P07910-2;G3V2Q1;P07910;G3V555;G3V575;G3V576;G3V5X6;G3V3K6;G3V251;B4DSU6;G3V4M8;G3V2H6;P07910-3	25.1069	24.3594	24.5094	24.4844	24.5732	24.2492	18331000	66266000	28151000	11699000	24879000	14084000	4.2025e-74	163410000	20	4	8	6	5	4	6	36.4	27.821
ZKSCAN1	Zinc finger protein with KRAB and SCAN domains 1	B3KRF7;E9PC66;P17029;Q9UNY5-2;Q9UNY5;I3L4J6;Q5MCW4-2;Q5MCW4	B3KRF7;E9PC66;P17029	23.6679	23.834	23.88	24.5378	23.7319	24.1525	9861100	32435000	14235000	11801000	26225000	10473000	8.7583e-16	105030000	13	4	5	4	4	4	4	15.7	39.323
MARK1	Serine/threonine-protein kinase MARK1	Q9P0L2-3;B4DIB3;Q9P0L2;Q9P0L2-2;A0A087X0I6	Q9P0L2-3;B4DIB3;Q9P0L2;Q9P0L2-2;A0A087X0I6	25.4191	25.4079	25.719	25.732	25.2883	25.5463	39396000	96751000	32683000	43744000	58254000	23164000	4.134e-42	293990000	15	3	6	5	6	5	5	14.5	84.91
MRPL12;SLC25A10	39S ribosomal protein L12, mitochondrial	P52815;B4DLN1;F6QW41	P52815;B4DLN1	25.4829	25.4995	25.8288	26.0684	25.3391	26.1326	48227000	66032000	64721000	35203000	57430000	53162000	3.1436e-31	324780000	21	4	4	4	3	4	4	16.2	21.348
CCT3	T-complex protein 1 subunit gamma	B4DUR8;P49368-2;P49368	B4DUR8;P49368-2;P49368	NaN	20.2504	20.9662	20.6127	20.4574	23.1986	764640	1732600	2792600	1228900	1873400	5473200	6.6679e-05	13865000	4	1	2	2	2	2	2	4.6	55.674
PES1	Pescadillo homolog	B5MCF9;O00541-2;O00541;B3KXD6;H7C267	B5MCF9;O00541-2;O00541;B3KXD6	23.9336	25.573	24.8304	25.7518	24.3832	25.6262	12024000	76575000	29527000	39417000	28809000	27575000	2.0611e-56	213930000	26	7	8	7	9	8	7	12.8	66.077
RAN	GTP-binding nuclear protein Ran	P62826;B5MDF5;F5H018;J3KQE5;B4DV51;H0YFC6;A0A087X0W0	P62826;B5MDF5;F5H018;J3KQE5;B4DV51	23.8429	23.8496	23.5595	24.8153	23.6586	26.7353	14304000	20432000	11933000	15400000	18649000	74226000	3.3537e-20	154940000	11	4	4	2	5	3	6	27.8	24.423
RPL31	60S ribosomal protein L31	H7C2W9;C9JU56;B7Z4E3;P62899-3;P62899;P62899-2;B7Z4C8;B8ZZK4	H7C2W9;C9JU56;B7Z4E3;P62899-3;P62899;P62899-2;B7Z4C8;B8ZZK4	28.4958	29.4332	28.5206	28.7057	28.6872	28.6154	480330000	688490000	466300000	300770000	557360000	307440000	6.2624e-39	2800700000	46	8	8	7	8	7	7	54.6	12.701
HBS1L	HBS1-like protein	B7Z524;H0YDX7;J3QT46;Q9Y450-4;Q9Y450;H0YES5;E9PHZ9;E9PS53	B7Z524;H0YDX7;J3QT46;Q9Y450-4;Q9Y450	26.6996	26.2681	26.6928	26.6543	26.43	26.6569	111770000	134300000	124170000	51625000	136490000	60456000	7.6892e-85	618810000	50	17	17	16	14	15	13	40	56.961
MYL6;MYL6B	Myosin light polypeptide 6;Myosin light chain 6B	F8VPF3;F8W1R7;P60660-2;P60660;J3KND3;G8JLA2;G3V1V0;B7Z6Z4;F8W1I5;P14649;F8VXL3;H0YI43;F8VZU9;G3V1Y7;F8W180	F8VPF3;F8W1R7;P60660-2;P60660;J3KND3;G8JLA2;G3V1V0;B7Z6Z4;F8W1I5;P14649	NaN	23.7347	23.3606	24.6157	23.3897	23.4649	2884100	11978000	17010000	20606000	7595300	4122700	1.0352e-09	64195000	7	1	2	3	3	2	2	25.4	14.436
ETF1	Eukaryotic peptide chain release factor subunit 1	P62495-2;B7Z7P8;P62495;D6RCB3;D6RJE8;I3L492	P62495-2;B7Z7P8;P62495	22.2117	21.6607	22.8878	21.7112	22.7224	21.7394	6540100	4120400	8082000	1654900	10235000	1904500	2.4979e-09	32537000	5	3	2	3	2	3	2	8.4	45.462
CCT5	T-complex protein 1 subunit epsilon	P48643-2;E7ENZ3;B7ZAR1;E9PCA1;P48643	P48643-2;E7ENZ3;B7ZAR1;E9PCA1;P48643	20.6793	NaN	NaN	NaN	20.8993	24.0577	1132800	4416500	3206500	0	3373200	11172000	7.4197e-08	23301000	3	2	1	1	0	2	3	6.2	49.526
USP39	U4/U6.U5 tri-snRNP-associated protein 2	B9A018;Q53GS9;A0A087X1B2;Q53GS9-3;Q53GS9-2;F8WC91;C9JIU2;A0A087WW31;C9J0X5	B9A018;Q53GS9;A0A087X1B2;Q53GS9-3;Q53GS9-2	25.4345	25.6578	25.7736	25.5461	26.0074	25.7966	50567000	69880000	72609000	26922000	99210000	31033000	3.2587e-37	350220000	45	10	11	12	10	10	8	26.7	62.043
NONO	Non-POU domain-containing octamer-binding protein	C9IZL7;Q15233-2;Q15233;H7C367;C9JYS8	C9IZL7;Q15233-2;Q15233;H7C367	21.9631	22.21	22.6364	NaN	22.9148	23.0881	3291500	8955900	5828600	2537400	11310000	6235900	3.6577e-08	38160000	5	2	3	2	1	3	2	15	23.673
CMSS1	Protein CMSS1	C9J384;Q9BQ75-2;Q9BQ75	C9J384;Q9BQ75-2;Q9BQ75	25.3851	25.7888	25.7125	26.1175	25.4723	26.0011	37511000	87657000	56886000	39777000	76651000	44169000	5.3778e-17	342650000	32	5	7	6	6	7	7	26.2	26.228
RCC1	Regulator of chromosome condensation	C9JRH2;C9JMJ4;C9J3R0;C9JQZ4;C9JW69;P18754;P18754-2	C9JRH2;C9JMJ4;C9J3R0;C9JQZ4;C9JW69;P18754;P18754-2	23.4202	22.6466	23.6752	23.6326	23.155	23.1695	10772000	10246000	13464000	6989300	15092000	6218100	6.4344e-08	62781000	9	3	3	3	3	3	3	22.2	24.465
NAP1L4	Nucleosome assembly protein 1-like 4	E9PNW0;E9PJJ2;E9PS34;E9PNJ7;E9PKT8;C9J6D1;C9JZI7;Q99733;Q99733-2;E9PKI2;C9J1B1;E9PP22;A8MXH2	E9PNW0;E9PJJ2;E9PS34;E9PNJ7;E9PKT8;C9J6D1;C9JZI7;Q99733;Q99733-2;E9PKI2;C9J1B1;E9PP22;A8MXH2	NaN	NaN	NaN	NaN	22.1785	22.8194	3824200	5530200	0	976630	7387100	4569100	1.7017e-10	22287000	2	2	2	0	2	2	2	33.6	12.25
CAMKV	CaM kinase-like vesicle-associated protein	E7ETR1;C9J9E2;Q8NCB2-3;Q8NCB2-2;Q8NCB2;F8WDJ4;B4DSW8;B4DM24	E7ETR1;C9J9E2;Q8NCB2-3;Q8NCB2-2;Q8NCB2;F8WDJ4;B4DSW8	22.7162	23.0148	22.7045	22.5145	22.7004	22.4755	3731900	13262000	8225100	4082000	10822000	3639800	3.6305e-07	43762000	6	2	3	3	3	3	3	8.7	46.669
RPL24	60S ribosomal protein L24	C9JXB8;C9JNW5;P83731	C9JXB8;C9JNW5;P83731	30.1904	29.9098	30.0457	29.5179	29.9321	29.1009	1085400000	1230300000	1428100000	490240000	1590300000	416150000	1.2262e-112	6240400000	79	10	10	11	11	11	10	58.7	14.369
TRMT10C	Mitochondrial ribonuclease P protein 1	C9JVB6;Q7L0Y3	C9JVB6;Q7L0Y3	NaN	23.3736	23.7891	NaN	23.3999	23.4661	7010600	12917000	16094000	5005600	17959000	7626300	5.9673e-09	66612000	5	3	3	4	3	4	4	19.2	36.828
RPL22L1	60S ribosomal protein L22-like 1	C9JYQ9;Q6P5R6;H0Y8C2	C9JYQ9;Q6P5R6;H0Y8C2	27.684	28.19	27.6516	28.2263	27.7631	28.2949	238350000	441590000	239770000	160340000	373180000	190280000	1.8684e-31	1643500000	36	4	5	5	5	5	5	33.9	14.478
RPL32	60S ribosomal protein L32	D3YTB1;P62910;F8W727;D3YTI8	D3YTB1;P62910;F8W727	27.2065	27.7222	27.3507	27.7877	27.6451	27.5144	155420000	340420000	196850000	130930000	286460000	114490000	2.3719e-72	1224600000	54	7	9	9	9	8	9	48.9	15.616
GNB2L1	Guanine nucleotide-binding protein subunit beta-2-like 1	D6RFX4;D6RFZ9;D6RHH4;D6R9Z1;D6R9L0;P63244;D6RAU2;E9PD14;D6RBD0;H0YAF8;H0YAM7;J3KPE3;H0Y8W2;D6RGK8;D6R909;D6RAC2;D6REE5	D6RFX4;D6RFZ9;D6RHH4;D6R9Z1;D6R9L0;P63244;D6RAU2;E9PD14;D6RBD0;H0YAF8;H0YAM7;J3KPE3;H0Y8W2	NaN	NaN	23.029	22.9796	NaN	21.3202	2596500	3210500	5981900	4212700	3177700	3893700	1.4956e-06	23073000	5	2	3	3	3	2	3	19.6	21.449
NSD1	Histone-lysine N-methyltransferase, H3 lysine-36 and H4 lysine-20 specific	D6RA58;Q96L73-2;Q96L73;D6RBV9	D6RA58;Q96L73-2;Q96L73;D6RBV9	23.0173	22.7024	22.652	22.9283	NaN	22.8629	8374600	9203500	6359200	4204400	3839400	5851500	1.1197e-06	37833000	8	2	2	2	2	1	2	14.2	17.956
DEK	Protein DEK	D6RDA2;P35659;H0Y8X0;P35659-2;B4DFG0;D6R9L5	D6RDA2;P35659;H0Y8X0;P35659-2;B4DFG0	23.5811	23.3366	23.3586	23.7526	23.4874	23.7881	10345000	16785000	12023000	7377400	21636000	11164000	3.0412e-10	79330000	14	3	4	3	4	4	4	23.8	14.156
SETD7	Histone-lysine N-methyltransferase SETD7	D6RJA0;Q8WTS6	D6RJA0;Q8WTS6	23.1169	23.7916	NaN	23.9554	NaN	23.9964	9760500	19055000	3790600	8764300	5851200	11417000	3.5165e-05	58638000	3	2	2	1	2	1	2	4.7	40.127
CLASP2	CLIP-associating protein 2	E3W994;J3KR49;O75122;E7ERI8;E7EW49;O75122-3;O75122-2;B3KR06;E7ENG2;D6RBU8;C9J668;H7C4M5;H7C4X8;H7C4I5	E3W994;J3KR49;O75122;E7ERI8;E7EW49;O75122-3;O75122-2;B3KR06;E7ENG2	27.551	27.2955	27.7197	27.6659	27.4176	27.3063	196750000	240750000	237420000	112830000	234400000	123870000	9.2077e-96	1146000000	75	22	21	23	22	21	18	23.3	138.86
TRPS1	Zinc finger transcription factor Trps1	H0YAV4;E5RFF3;Q9UHF7;Q9UHF7-3;Q9UHF7-2	H0YAV4;E5RFF3;Q9UHF7;Q9UHF7-3;Q9UHF7-2	22.5669	22.2987	22.5173	22.5629	22.3036	22.5529	6607000	6721200	6274900	3664200	7128800	4064800	6.0788e-07	34461000	4	2	2	2	2	2	2	8.1	30.469
SKP1	S-phase kinase-associated protein 1	P63208;E5RJR5;E7ERH2;F8W8N3;P63208-2;E5RGM3	P63208;E5RJR5	27.1511	26.6697	26.5116	26.6834	26.1962	26.6199	118710000	182310000	106220000	64313000	105490000	69450000	8.234e-98	646500000	28	7	7	7	6	5	6	29.4	18.658
POP1	Ribonucleases P/MRP protein subunit POP1	E5RK39;Q99575	E5RK39;Q99575	24.797	24.7374	25.0086	25.0296	24.6248	24.7732	28623000	50268000	32168000	19973000	37955000	15919000	2.7183e-22	184910000	19	5	6	6	5	5	5	42.1	20.7
ZNF76;ZNF143	Zinc finger protein 76;Zinc finger protein 143	E7EX64;P36508-2;P36508;P52747-2;E7EN86;P52747-3;P52747	E7EX64;P36508-2;P36508;P52747-2;E7EN86;P52747-3;P52747	NaN	22.3033	22.2198	22.2844	22.0643	21.9316	2047800	7986400	5309700	2966900	6434400	2195700	4.7615e-05	26941000	3	1	2	2	2	2	2	5.3	37.634
PRRC2C	Protein PRRC2C	Q9Y520-2;Q9Y520-3;Q9Y520-6;Q9Y520-4;E7EPN9;Q9Y520-5;Q9Y520;Q9Y520-7;H7C5N8	Q9Y520-2;Q9Y520-3;Q9Y520-6;Q9Y520-4;E7EPN9;Q9Y520-5;Q9Y520;Q9Y520-7	28.6764	29.0619	28.335	28.9905	28.5408	28.8228	493580000	438430000	387740000	351820000	752010000	273980000	9.9569e-32	2697600000	27	8	8	8	7	9	8	3.4	291.09
CHEK1	Serine/threonine-protein kinase Chk1	O14757-2;J3KN87;O14757-3;O14757;E7EPP6;E9PPA5;E9PKQ3;E9PJI4	O14757-2;J3KN87;O14757-3;O14757;E7EPP6;E9PPA5;E9PKQ3	23.8346	23.1604	23.7895	23.3435	23.2317	23.8989	13881000	13503000	16259000	7726000	14651000	8110100	3.5509e-11	74130000	12	4	3	4	4	3	2	12.8	43.703
DYNC1I2	Cytoplasmic dynein 1 intermediate chain 2	E7EQL5;Q13409-6;Q13409-3;Q13409-7;Q13409-2;Q13409-5;Q13409;E9PGG1;E7EUM4;E7ERR6;E7ERH4;E7ET01;E7ETL8;E7EQU2;E7ESD3;E7EMU4;E7EV09;E5RFE1;C9J3E7;E7EU01;E5RJ75;O14576-4;O14576-3;O14576-5;O14576-2;O14576	E7EQL5;Q13409-6;Q13409-3;Q13409-7;Q13409-2;Q13409-5;Q13409;E9PGG1;E7EUM4;E7ERR6;E7ERH4;E7ET01;E7ETL8;E7EQU2;E7ESD3;E7EMU4;E7EV09	23.4203	23.4573	23.307	NaN	23.1708	NaN	12141000	14677000	11876000	2678800	13894000	3315400	5.082e-10	58583000	7	2	2	2	1	3	2	14.1	34.913
GAPDH	Glyceraldehyde-3-phosphate dehydrogenase	E7EUT5;P04406-2;P04406;O14556	E7EUT5;P04406-2;P04406	24.4325	23.9027	24.2987	24.8712	24.069	27.0469	16587000	112190000	11574000	4082500	10772000	80494000	1.3621e-22	235700000	10	3	4	3	2	2	4	21.5	27.87
MAP4	Microtubule-associated protein 4;Microtubule-associated protein	P27816-4;P27816-2;P27816-6;P27816;E7EVA0;H0Y2V1;F8W9U4;H7C4C5;B5MEG9;P27816-5	P27816-4;P27816-2;P27816-6;P27816;E7EVA0;H0Y2V1;F8W9U4;H7C4C5;B5MEG9;P27816-5	26.2363	25.5377	26.1985	26.2004	25.8423	25.9261	84017000	56557000	93732000	51163000	81434000	30427000	2.7641e-42	397330000	25	8	7	9	9	7	6	12.7	91.153
PRPF31	U4/U6 small nuclear ribonucleoprotein Prp31	Q8WWY3-4;E7EVX8;Q8WWY3;Q8WWY3-2;E7EU94;E7ESX0;E7EN72;Q8WWY3-3	Q8WWY3-4;E7EVX8;Q8WWY3;Q8WWY3-2;E7EU94;E7ESX0;E7EN72	23.4378	23.744	24.1368	24.1089	23.9515	23.9169	10556000	20358000	18435000	9466700	24085000	12053000	7.4628e-31	94953000	11	4	3	4	4	4	4	8.1	54.909
YWHAZ	14-3-3 protein zeta/delta	P63104;E7EX29;B0AZS6;P63104-2;B7Z2E6;H0YB80;E7ESK7;E5RGE1;E5RIR4;E9PD24;E7EVZ2	P63104;E7EX29;B0AZS6;P63104-2;B7Z2E6;H0YB80	23.4773	23.4655	NaN	22.4236	24.8835	25.9434	19805000	35316000	3190200	3182900	70734000	25655000	5.4397e-19	157880000	10	3	5	2	3	4	4	27.3	27.745
NACA	Nascent polypeptide-associated complex subunit alpha	F8W1N5;F8VZJ2;F8VNW4;F8W0W4;H0YHX9;Q13765;E9PAV3-2;E9PAV3;F8VZ58;Q9BZK3	F8W1N5;F8VZJ2;F8VNW4;F8W0W4;H0YHX9;Q13765;E9PAV3-2;E9PAV3	24.5652	23.7551	24.3182	24.1323	24.319	24.0787	21147000	21093000	23266000	10645000	27726000	13764000	1.3984e-17	117640000	9	3	3	3	3	3	3	59.2	7.813
PAICS	Multifunctional protein ADE2;Phosphoribosylaminoimidazole-succinocarboxamide synthase;Phosphoribosylaminoimidazole carboxylase	E9PBS1;P22234;P22234-2;D6RF62	E9PBS1;P22234;P22234-2;D6RF62	22.0526	NaN	21.8768	21.9888	21.6378	24.0008	5599700	2982400	4738800	2706300	6163100	8415100	3.5545e-09	30605000	4	3	2	3	3	4	3	14.3	45.651
MARK2	Serine/threonine-protein kinase MARK2	Q7KZI7-14;Q7KZI7-3;Q7KZI7-6;E9PC69;Q7KZI7-8;Q7KZI7;Q7KZI7-12;Q7KZI7-11;Q7KZI7-13;Q7KZI7-7;E7ETY4;Q7KZI7-2;Q7KZI7-16;Q7KZI7-4;Q7KZI7-9;Q7KZI7-10;Q7KZI7-15;Q7KZI7-5;F5H4F6;F5H4J8;F5H6N2	Q7KZI7-14;Q7KZI7-3;Q7KZI7-6;E9PC69;Q7KZI7-8;Q7KZI7;Q7KZI7-12;Q7KZI7-11;Q7KZI7-13;Q7KZI7-7;E7ETY4;Q7KZI7-2;Q7KZI7-16;Q7KZI7-4;Q7KZI7-9;Q7KZI7-10;Q7KZI7-15;Q7KZI7-5	27.9249	28.003	28.0663	28.3851	27.8533	28.1788	242840000	395780000	297630000	191040000	425820000	177320000	1.7233e-119	1730400000	83	18	18	19	19	18	18	34.5	83.112
HNRNPH1;HNRNPH2	Heterogeneous nuclear ribonucleoprotein H;Heterogeneous nuclear ribonucleoprotein H, N-terminally processed;Heterogeneous nuclear ribonucleoprotein H2;Heterogeneous nuclear ribonucleoprotein H2, N-terminally processed	E9PCY7;P31943;G8JLB6;P55795;D6RAM1;D6R9T0;D6RFM3;D6RIT2;D6RIU0;D6RDU3;D6RJ04;D6RIH9;D6RBM0;E5RGH4;E7EQJ0;H0YAQ2;E5RGV0;H0YBG7;H0YBD7;H0YB39;D6RDL0;E7EN40;P52597	E9PCY7;P31943;G8JLB6;P55795;D6RAM1;D6R9T0;D6RFM3;D6RIT2;D6RIU0;D6RDU3;D6RJ04;D6RIH9;D6RBM0	22.4512	23.5482	22.1308	22.715	23.2101	23.3077	5673400	19653000	2692500	2776600	14983000	8230900	3.9838e-18	54009000	10	3	4	2	2	4	3	15.4	47.087
PCCB	Propionyl-CoA carboxylase beta chain, mitochondrial	P05166;E9PDR0;C9JQS9;P05166-2;E7EX59;E7ETT4;E7EUY3;E7ETT1;E9PEC3;F8WBI9;E7ENC1;H7C5C9;C9JVY9;C9JAW3;C9JVW9	P05166;E9PDR0;C9JQS9;P05166-2;E7EX59;E7ETT4;E7EUY3;E7ETT1;E9PEC3;F8WBI9	28.8425	28.1536	28.9149	28.7587	29.2438	28.7475	593040000	376980000	610690000	218410000	953370000	235050000	9.684e-234	2987500000	101	24	21	24	20	24	19	59	58.215
TBL2	Transducin beta-like protein 2	E9PF19;Q9Y4P3;Q96E41;A0A087WXC6;F8WDI9	E9PF19;Q9Y4P3;Q96E41	21.5673	22.2765	NaN	NaN	22.1328	NaN	4490900	6020700	1787800	3439700	6350700	3057300	1.8436e-06	25147000	5	3	2	1	2	2	2	8.3	45.935
LANCL1	LanC-like protein 1	E9PHS0;O43813;F8WDS9	E9PHS0;O43813;F8WDS9	21.9639	24.0618	22.7791	24.4402	22.9002	23.2572	3912900	27622000	8925800	12243000	10131000	5984700	2.0743e-09	68820000	8	3	4	4	4	3	2	19.9	22.042
CFL1	Cofilin-1	G3V1A4;E9PP50;P23528;E9PK25;E9PLJ3;E9PQB7;E9PS23;Q9Y281-3;Q9Y281	G3V1A4;E9PP50;P23528;E9PK25;E9PLJ3;E9PQB7;E9PS23	21.1385	22.1566	NaN	21.2691	NaN	25.6443	1401500	17377000	1360600	1083100	1459000	29501000	3.7849e-16	52182000	5	2	3	1	2	1	4	36.2	16.811
MRPL17	39S ribosomal protein L17, mitochondrial	E9PKV2;Q9NRX2	E9PKV2;Q9NRX2	NaN	22.7877	23.7956	23.3359	22.8989	22.8877	3544300	14999000	5729400	7053200	14028000	6514400	2.4311e-08	51868000	8	1	3	3	3	3	3	20.4	16.371
RPL27A	60S ribosomal protein L27a	E9PLL6;P46776;E9PJD9;E9PLX7	E9PLL6;P46776;E9PJD9	27.3012	27.7127	27.2423	27.5976	27.4497	27.3559	165510000	311020000	163600000	117160000	268020000	114470000	7.1984e-38	1139800000	30	7	7	6	7	7	7	45.4	12.201
SART1	U4/U6.U5 tri-snRNP-associated protein 1	E9PQI8;O43290	E9PQI8;O43290	23.8253	23.8949	23.5723	24.2972	23.2505	24.1188	14127000	24811000	13391000	11272000	16003000	10806000	2.6119e-15	90409000	8	2	2	2	2	2	2	22	17.541
TRMT2A	tRNA (uracil-5-)-methyltransferase homolog A	Q8IZ69;F2Z2W7;Q8IZ69-2;C9K041;H7C100	Q8IZ69;F2Z2W7;Q8IZ69-2	25.88	25.6044	26.3088	25.7209	25.8941	25.7618	69562000	75821000	69472000	33695000	109280000	31738000	4.6369e-54	389570000	46	18	17	15	16	19	14	39	68.725
ARRDC1	Arrestin domain-containing protein 1	F2Z3I4;Q5T371;Q5T370;Q8N5I2	F2Z3I4;Q5T371;Q5T370;Q8N5I2	23.853	23.44	24.1249	23.6969	24.0527	23.4282	14901000	9467200	19989000	9228400	19755000	10776000	1.9729e-09	84117000	10	3	3	3	3	3	3	30.9	13.303
C12orf65	Probable peptide chain release factor C12orf65, mitochondrial	F5GWJ6;Q9H3J6-2;F5H4X5;Q9H3J6	F5GWJ6;Q9H3J6-2;F5H4X5;Q9H3J6	23.6688	NaN	24.0842	24.3855	NaN	24.4719	14791000	15345000	17351000	12427000	12055000	14276000	5.5621e-06	86245000	6	2	1	2	2	1	2	17.7	10.391
FAM60A	Protein FAM60A	F5H6U2;F5GZ82;Q9NP50;H0YGG0	F5H6U2;F5GZ82;Q9NP50	24.9397	24.7076	24.8792	25.1003	24.5544	24.9411	37956000	41892000	23101000	20004000	40822000	20056000	8.9507e-15	183830000	17	4	4	3	4	4	4	34.1	14.363
HADHB	Trifunctional enzyme subunit beta, mitochondrial;3-ketoacyl-CoA thiolase	P55084-2;F5GZQ3;P55084;B5MD38;C9JEY0;C9JE81	P55084-2;F5GZQ3;P55084;B5MD38	22.6414	21.511	22.1301	22.4554	22.3207	22.7946	6686200	5411900	6615600	2253400	6444900	4676500	1.07e-06	32088000	4	3	3	3	2	3	3	7.3	48.879
MTHFD1	C-1-tetrahydrofolate synthase, cytoplasmic;Methylenetetrahydrofolate dehydrogenase;Methenyltetrahydrofolate cyclohydrolase;Formyltetrahydrofolate synthetase;C-1-tetrahydrofolate synthase, cytoplasmic, N-terminally processed	P11586;F5H2F4;V9GYY3	P11586;F5H2F4	23.3337	22.8615	23.8831	22.8349	23.2478	24.0886	6567700	10154000	13826000	4019200	12077000	17097000	7.1911e-10	63741000	5	4	5	5	5	5	5	7.2	101.56
SEC23A	Protein transport protein Sec23A	F5H365;Q15436;Q15436-2;G3V4V1;G3V1W4;G3V3G5;G3V2R6;G3V5X8;G3V4Q2	F5H365;Q15436;Q15436-2	26.5806	28.1992	27.9189	28.1874	27.6222	28.028	89003000	459090000	247470000	204800000	261460000	170540000	4.4891e-256	1432400000	75	16	19	19	19	16	17	33.8	82.968
DDX55	ATP-dependent RNA helicase DDX55	F5H5U2;Q8NHQ9;E7EX41;Q8NHQ9-2	F5H5U2;Q8NHQ9;E7EX41	23.7093	23.4461	23.4978	23.507	23.4105	23.6534	12929000	16551000	13139000	7832200	16289000	7381100	2.0573e-14	74121000	13	5	4	5	4	5	4	11.4	65.19
MRPL48	39S ribosomal protein L48, mitochondrial	F5H702;Q96GC5-3;Q96GC5;F5H8D0	F5H702;Q96GC5-3;Q96GC5	24.3176	24.1068	24.7775	24.6399	24.0307	24.8571	24160000	29727000	33520000	14468000	29679000	12309000	1.4604e-27	143860000	19	5	5	5	4	5	3	47.8	12.77
SYNCRIP;HNRNPR	Heterogeneous nuclear ribonucleoprotein Q;Heterogeneous nuclear ribonucleoprotein R	F6UXX1;O60506-4;O60506-3;O60506-2;O60506;B7Z645;O43390-4;O43390;O43390-2	F6UXX1;O60506-4;O60506-3;O60506-2;O60506;B7Z645;O43390-4;O43390;O43390-2	22.9158	23.1296	NaN	NaN	22.8314	23.4953	7860800	13454000	0	894420	11316000	7490900	9.1444e-11	41016000	6	2	2	0	1	2	2	11.9	20.256
MICU1	Calcium uptake protein 1, mitochondrial	Q9BPX6-2;Q9BPX6;Q9BPX6-3;F6XEV2;S4R3D7;S4R3V1;E9PQV6;S4R3W3;Q9BPX6-5;Q9BPX6-4	Q9BPX6-2;Q9BPX6;Q9BPX6-3;F6XEV2;S4R3D7;S4R3V1;E9PQV6	24.6695	25.1512	24.792	25.2903	24.6174	25.3355	21898000	54634000	38164000	18141000	35367000	32011000	3.365e-36	200220000	19	7	8	8	8	7	6	20.1	45.974
ATXN2	Ataxin-2	H0YH87;Q99700-2;Q99700-5;F8WB06;F8VQP2;V9GY86;Q99700-4;Q99700;F8VRK6	H0YH87;Q99700-2;Q99700-5;F8WB06;F8VQP2;V9GY86;Q99700-4;Q99700;F8VRK6	25.0198	24.9945	25.0403	25.3593	24.793	25.1382	37707000	49409000	40408000	24708000	39903000	19180000	1.9659e-30	211310000	16	4	4	4	4	3	3	6	98.004
RPL18	60S ribosomal protein L18	F8VUA6;Q07020-2;G3V203;H0YHA7;Q07020;J3QQ67;F8VYV2;A0A075B7A0	F8VUA6;Q07020-2;G3V203;H0YHA7;Q07020;J3QQ67;F8VYV2;A0A075B7A0	24.3327	23.7651	23.8173	24.2308	24.2292	NaN	16769000	25018000	12505000	12850000	31283000	3799500	3.084e-21	102220000	10	3	3	2	3	3	1	36.2	14.529
SCAF11	Protein SCAF11	Q99590-2;F8VXG7;Q99590	Q99590-2;F8VXG7;Q99590	23.1149	22.8282	22.7288	23.0233	22.657	22.8896	9789500	9487000	8796800	4589100	7455800	5423500	3.0568e-08	45542000	8	3	2	3	2	3	3	3	128.87
UBAP2L	Ubiquitin-associated protein 2-like	Q14157-4;Q14157-1;Q14157-3;F8W726;Q14157;Q14157-5;Q5VU77;Q5VU81;Q5VU80;Q5VU79;Q5VU78;H0Y5H6;H7C2T8	Q14157-4;Q14157-1;Q14157-3;F8W726;Q14157;Q14157-5;Q5VU77;Q5VU81;Q5VU80;Q5VU79;Q5VU78	24.1321	22.9914	22.4456	NaN	23.7554	23.4366	15605000	18036000	2896000	1466900	18356000	9575200	3.2286e-10	65935000	6	5	5	2	2	5	4	6.8	103.17
CLASP1	CLIP-associating protein 1	H0Y5T1;Q7Z460-2;Q7Z460-4;F8WA11;Q7Z460-5;Q7Z460-3;Q7Z460;C9JP76;C9J151	H0Y5T1;Q7Z460-2;Q7Z460-4;F8WA11;Q7Z460-5;Q7Z460-3;Q7Z460	24.7326	24.7903	24.8982	25.4309	24.5949	25.1935	31101000	39284000	31469000	25187000	40140000	23612000	1.901e-17	190790000	18	5	5	4	5	4	5	4.5	139.93
CALM2;CALM3;CALM1	Calmodulin	F8WBR5;M0QZ52;G3V479;P62158;H0Y7A7;E7ETZ0;E7EMB3	F8WBR5;M0QZ52;G3V479;P62158;H0Y7A7;E7ETZ0;E7EMB3	23.0781	NaN	NaN	NaN	22.6147	23.5217	10453000	9136000	0	2962500	8303800	7160100	1.7901e-06	38015000	4	2	2	0	2	2	2	46.2	7.372
CPSF6	Cleavage and polyadenylation specificity factor subunit 6	Q16630-3;F8WJN3;Q16630;Q16630-2;F8W084	Q16630-3;F8WJN3;Q16630;Q16630-2	24.1817	26.0648	25.0791	25.8175	24.7615	25.8581	43541000	95075000	26198000	27602000	31170000	43938000	3.3549e-46	267520000	22	9	8	7	8	7	8	23.6	52.325
CAPRIN1	Caprin-1	G3V153;Q14444-2;Q14444	G3V153;Q14444-2;Q14444	26.0943	25.8166	25.4711	25.9341	25.5965	25.9081	71021000	88045000	49043000	35101000	77359000	39841000	1.0622e-11	360410000	11	2	2	2	2	2	2	2.4	70.353
PARP2	Poly [ADP-ribose] polymerase 2	G3V167;Q9UGN5;Q9UGN5-2;H0YH02;E9PJ27	G3V167;Q9UGN5;Q9UGN5-2	26.243	27.414	27.0256	27.5493	27.1975	27.3793	67918000	295880000	155520000	106130000	223510000	103420000	1.9557e-73	952370000	62	12	19	18	17	17	17	35	60.214
FCF1	rRNA-processing protein FCF1 homolog	G3V5S9;G3V1S4;Q9Y324;G3V2M5	G3V5S9;G3V1S4;Q9Y324;G3V2M5	NaN	23.9768	24.0001	24.4867	23.9236	23.6709	10891000	24665000	17249000	12138000	23399000	9811200	9.8745e-05	98154000	6	1	2	2	2	2	2	13.7	21.491
APEX1	DNA-(apurinic or apyrimidinic site) lyase;DNA-(apurinic or apyrimidinic site) lyase, mitochondrial	G3V5Q1;G3V3M6;P27695;G3V5D9;A0A0C4DGK8;G3V3C7;H7C4A8;G3V5M0;G3V359	G3V5Q1;G3V3M6;P27695;G3V5D9;A0A0C4DGK8;G3V3C7;H7C4A8;G3V5M0;G3V359	23.5395	23.18	23.5752	NaN	23.3788	23.7263	14263000	9585400	15858000	1822700	16317000	7796100	8.7866e-11	65642000	11	4	3	4	2	4	3	19.4	27.125
ZNF512	Zinc finger protein 512	Q96ME7-2;Q96ME7-3;G3XAG1;Q96ME7	Q96ME7-2;Q96ME7-3;G3XAG1;Q96ME7	24.8055	24.7795	25.0631	24.7717	24.6444	24.8714	27810000	40085000	38480000	16607000	45015000	17302000	8.0488e-29	185300000	23	7	7	7	7	8	7	23.9	56.361
SEC24C	Protein transport protein Sec24C	G5EA31;P53992;P53992-2	G5EA31;P53992;P53992-2	23.0249	22.7255	23.1584	23.4188	23.368	23.1946	5754800	13480000	11433000	8887500	6708100	6461700	1.1255e-12	52725000	9	2	4	4	4	2	3	5.7	111.98
GTPBP6	Putative GTP-binding protein 6	H0Y2S1;O43824	H0Y2S1;O43824	24.8104	24.1627	24.7192	24.1797	24.9274	24.8404	29653000	33827000	25848000	12349000	42583000	18376000	3.4422e-24	162640000	14	8	7	6	7	7	7	21.5	56.897
CEP170	Centrosomal protein of 170 kDa	Q5SW79-3;H0Y2V6;Q5SW79;Q5SW79-2;H0Y4T4;E5RGW7;E5RG47;E7EWM2;E7EMW0;Q96L14	Q5SW79-3;H0Y2V6;Q5SW79;Q5SW79-2	25.7831	25.1007	25.5303	25.6278	25.3005	25.4992	61032000	49123000	54163000	29121000	61883000	27431000	1.2092e-54	282750000	22	11	8	9	9	10	8	10.4	164.54
PHF8	Histone lysine demethylase PHF8	Q9UPP1-4;H0Y3N9;Q9UPP1-3;Q9UPP1-2;Q9UPP1;E7ET14;A0A087WW48;H0Y589;Q9UPP1-5;O75151	Q9UPP1-4;H0Y3N9;Q9UPP1-3;Q9UPP1-2;Q9UPP1	24.1469	NaN	23.9875	NaN	23.8876	24.3582	21127000	9251800	24159000	2794000	15305000	11389000	8.5192e-15	84026000	8	5	3	4	1	3	4	6.3	105.91
YBX1	Nuclease-sensitive element-binding protein 1	P67809;H0Y449;A0A087X1S2;C9J5V9;Q9Y2T7	P67809;H0Y449;A0A087X1S2	26.8297	26.5707	26.2838	26.8027	26.8468	26.9114	123870000	178160000	83417000	57841000	177090000	75015000	6.6096e-109	695400000	25	5	6	5	5	6	5	38.6	35.924
CC2D1B	Coiled-coil and C2 domain-containing protein 1B	Q5T0F9-3;H0Y517;H7C1U3;Q5T0F9-2;Q5T0F9;Q5T0F9-4	Q5T0F9-3;H0Y517;H7C1U3;Q5T0F9-2;Q5T0F9	23.7377	23.6842	24.1557	24.108	23.7439	24.0374	16011000	19740000	22910000	8638600	20315000	9664200	5.6042e-17	97279000	14	6	5	6	5	5	6	13.2	59.371
SP3	Transcription factor Sp3	Q02447-4;Q02447-3;Q02447-5;H0Y6K5;Q02447-6;H0Y7L6;Q02447-2;Q02447	Q02447-4;Q02447-3;Q02447-5;H0Y6K5;Q02447-6;H0Y7L6;Q02447-2;Q02447	24.8682	25.213	24.7949	25.1147	24.7428	24.9147	33844000	68266000	23159000	19538000	39850000	19459000	5.1438e-47	204120000	20	4	4	4	4	3	3	8.8	52.049
GTPBP2	GTP-binding protein 2	H0Y7A5;Q9BX10-2;Q9BX10-4;Q9BX10;X6RJ09	H0Y7A5;Q9BX10-2;Q9BX10-4;Q9BX10;X6RJ09	NaN	22.4429	22.5674	22.6758	NaN	22.597	3694200	8588500	5951700	4013800	10934000	4536000	2.0156e-07	37719000	4	2	2	2	3	3	3	10.8	35.126
HNRNPD	Heterogeneous nuclear ribonucleoprotein D0	H0YA96;H0Y8G5;Q14103-4;Q14103-3;Q14103-2;Q14103;D6RF44;D6RAF8;D6RD83;D6RBQ9	H0YA96;H0Y8G5;Q14103-4;Q14103-3;Q14103-2;Q14103;D6RF44;D6RAF8	NaN	23.867	NaN	NaN	24.3186	24.2272	4811500	39081000	4829200	1257400	21005000	9717700	8.696e-11	80702000	3	2	3	1	1	2	2	15.2	23.811
UTP15	U3 small nucleolar RNA-associated protein 15 homolog	Q8TED0-3;Q8TED0;H0Y8P4;Q8TED0-2	Q8TED0-3;Q8TED0;H0Y8P4;Q8TED0-2	NaN	22.4657	22.9245	22.7946	22.9017	22.8002	8163200	8505400	10006000	3651500	11763000	4115100	5.8711e-06	46204000	4	2	3	3	3	3	3	7	56.355
TMA16	Translation machinery-associated protein 16	Q96EY4;H0Y9X1;D6RA57;D6RE67;D6RC31	Q96EY4;H0Y9X1;D6RA57;D6RE67;D6RC31	27.918	28.4732	28.3737	28.432	28.1232	28.2106	307020000	548290000	312040000	199140000	405240000	214450000	3.367e-42	1986200000	61	11	12	9	9	12	10	46.3	23.864
SARNP	SAP domain-containing ribonucleoprotein	P82979;H0YHG0;F8VZQ9	P82979;H0YHG0;F8VZQ9	25.3605	24.7716	25.4165	25.5115	25.0343	24.8886	42942000	43805000	46754000	26239000	49896000	20401000	1.5226e-30	230040000	16	4	4	4	4	3	4	25.2	23.671
LIN7A;LIN7C;LIN7B	Protein lin-7 homolog C;Protein lin-7 homolog A;Protein lin-7 homolog B	H0YI92;H0YIA8;Q9NUP9;O14910;G3V1D4;Q9HAP6	H0YI92;H0YIA8;Q9NUP9;O14910;G3V1D4;Q9HAP6	NaN	NaN	23.0159	23.309	NaN	23.4478	0	7016300	9014900	5794900	4218900	7132200	1.2969e-09	33177000	6	0	1	2	2	1	2	20	14.028
YLPM1	YLP motif-containing protein 1	H0YIQ2;P49750-3;P49750;P49750-4	H0YIQ2;P49750-3;P49750;P49750-4	23.5721	24.3324	23.9121	24.5862	NaN	23.9509	12454000	30734000	16862000	13890000	13439000	10359000	1.6826e-08	97738000	10	2	2	2	2	2	2	1.4	180.28
SNRPA1	U2 small nuclear ribonucleoprotein A	H0YMA0;P09661;H0YLR3;H0YKK0	H0YMA0;P09661;H0YLR3	23.1971	23.4615	23.5531	23.7261	22.7185	23.9245	5239400	15501000	12951000	8633700	12375000	11572000	1.7729e-12	66273000	5	4	4	5	5	4	5	33.8	15.839
ANP32A	Acidic leucine-rich nuclear phosphoprotein 32 family member A	H0YN26;P39687;H7BZ09;O43423	H0YN26;P39687;H7BZ09	21.0056	21.3634	NaN	21.3231	21.1662	25.2593	1720700	5855000	638440	2196600	20232000	16932000	2.5299e-24	47575000	4	2	3	1	3	4	3	34.5	19.997
BLM	Bloom syndrome protein	H0YNU5;P54132	H0YNU5;P54132	22.7181	21.7108	23.0495	22.1116	21.953	21.9702	7252000	4677000	8232500	2019000	9587500	2198400	1.2064e-10	33966000	8	3	3	4	2	4	2	4.3	144.47
RPL4	60S ribosomal protein L4	H3BM89;P36578;H3BU31	H3BM89;P36578;H3BU31	23.1982	23.0468	23.1267	NaN	23.3631	23.1712	9341600	14696000	9653600	5552000	11724000	7216300	2.6978e-12	58184000	7	2	2	2	1	2	2	6.9	37.657
FBXL19	F-box/LRR-repeat protein 19	H3BVB1;H3BME1;H7C112;Q6PCT2-2;H3BPZ0;Q6PCT2;Q6PCT2-3;H3BPI8	H3BVB1;H3BME1;H7C112;Q6PCT2-2;H3BPZ0;Q6PCT2;Q6PCT2-3	23.0814	23.7225	23.8353	23.8885	23.7613	23.3068	8125100	20062000	11873000	8875600	23363000	8391200	2.1809e-15	80690000	14	5	6	5	6	6	6	20.4	42.27
PKM	Pyruvate kinase;Pyruvate kinase PKM	H3BTN5;P14618-2;P14618;B4DNK4;P14618-3;H3BQ34;H3BR70;H3BT25;H3BUW1;H3BTJ2;H3BU13;P30613-2;P30613	H3BTN5;P14618-2;P14618;B4DNK4;P14618-3;H3BQ34;H3BR70	24.3123	23.739	24.0679	24.4239	23.8046	26.9933	16917000	37613000	16155000	10266000	20170000	84158000	5.5521e-27	185280000	19	6	6	7	6	7	8	18.1	53.045
CCDC137	Coiled-coil domain-containing protein 137	Q6PK04;I3L0U5;I3L4F6	Q6PK04;I3L0U5	24.7679	24.3531	24.2845	24.7316	24.4886	24.7973	31065000	38618000	19761000	16309000	30978000	15773000	7.7432e-23	152500000	17	5	5	3	4	4	4	26.3	33.231
MYBBP1A	Myb-binding protein 1A	I3L1L3;Q9BQG0;Q9BQG0-2;I3L2H8	I3L1L3;Q9BQG0;Q9BQG0-2;I3L2H8	26.0467	25.9784	26.2963	26.9185	25.892	26.4202	63212000	81193000	85739000	74859000	105180000	58226000	4.966e-28	468410000	14	3	2	3	3	3	3	2.2	140.13
EIF5A;EIF5A2;EIF5AL1	Eukaryotic translation initiation factor 5A-1;Eukaryotic translation initiation factor 5A-2;Eukaryotic translation initiation factor 5A-1-like	I3L397;P63241;P63241-2;I3L504;F8WCJ1;C9J7B5;C9J4W5;Q9GZV4;Q6IS14	I3L397;P63241;P63241-2;I3L504;F8WCJ1;C9J7B5;C9J4W5;Q9GZV4;Q6IS14	23.5847	24.1178	24.2059	24.1549	23.5173	24.3182	15534000	33982000	16237000	7783500	25466000	10610000	5.2319e-25	109610000	13	4	3	3	2	3	2	37.7	16.019
RPS15A	40S ribosomal protein S15a	I3L3P7;P62244;I3L246;H3BN98;H3BV27;H3BT37;I3L303;H3BVC7	I3L3P7;P62244;I3L246;H3BN98	26.9787	27.1554	27.3583	27.4962	27.1236	27.607	76961000	213000000	198790000	94164000	270900000	157610000	8.0972e-56	1011400000	41	6	9	9	8	9	8	74	11.477
ZFP1	Zinc finger protein 1 homolog	Q6P2D0-2;J3KNQ1;Q6P2D0;P52738-2;P52738;Q8NDW4	Q6P2D0-2;J3KNQ1;Q6P2D0	22.6314	23.0337	22.9657	23.0956	22.6792	23.2015	7497100	10730000	8678700	5156400	9592700	6261700	2.2424e-09	47917000	7	3	2	3	3	2	3	9.9	41.072
ALDOA	Fructose-bisphosphate aldolase A;Fructose-bisphosphate aldolase	P04075;J3KPS3;H3BQN4;P04075-2;H3BR68;H3BUH7;H3BPS8;H3BMQ8;H3BR04;A0A087WXX2;P09972;P05062	P04075;J3KPS3;H3BQN4;P04075-2	22.725	24.7851	22.0968	23.0009	22.57	27.8998	6750400	61582000	2828100	27234000	14221000	123260000	3.0309e-56	235870000	12	3	7	3	4	4	9	22.8	39.42
CHCHD7	Coiled-coil-helix-coiled-coil-helix domain-containing protein 7	Q9BUK0;J3KPV1;Q9BUK0-2;Q9BUK0-4;E5RJ08;E5RHM5;E5RFN2;E5RII1	Q9BUK0;J3KPV1;Q9BUK0-2;Q9BUK0-4	24.9081	24.4591	24.6333	24.6988	24.5296	24.3072	26656000	29486000	26560000	20134000	27502000	16628000	6.5343e-15	146970000	8	3	3	3	3	2	3	40	10.095
MCM3	DNA replication licensing factor MCM3	P25205;J3KQ69;P25205-2;Q7Z6P5	P25205;J3KQ69;P25205-2	23.0012	23.3554	23.4453	23.3257	23.276	23.9857	9005100	13282000	11941000	7138800	13391000	10550000	1.7569e-11	65308000	10	4	5	5	5	5	5	9.7	90.98
RPL36A	60S ribosomal protein L36a	P83881;J3KQN4;H0Y5B4;H7BZ11;H7BY91;H0Y3V9	P83881;J3KQN4;H0Y5B4;H7BZ11	30.1157	31.1743	30.2735	30.7053	30.7661	30.7059	1098100000	2933700000	1609400000	1337000000	2228000000	1077800000	4.7849e-119	10284000000	86	12	14	15	13	14	11	50.9	12.441
ICT1	Peptidyl-tRNA hydrolase ICT1, mitochondrial	J3KS15;Q14197	J3KS15;Q14197	NaN	22.8817	24.1468	23.2677	NaN	23.3573	8785000	11561000	15485000	7397100	14237000	7111500	3.1763e-11	64576000	4	2	3	3	3	3	3	17.2	21.905
RPL19	Ribosomal protein L19;60S ribosomal protein L19	J3QR09;J3KTE4;P84098;J3QL15	J3QR09;J3KTE4;P84098	25.4285	26.3583	25.5279	26.2102	25.611	26.3861	37019000	185240000	44578000	35526000	68303000	51565000	1.4982e-19	422240000	17	5	7	5	6	6	5	30.6	23.134
TEFM	Transcription elongation factor, mitochondrial	Q96QE5-4;J3KTG7;Q96QE5	Q96QE5-4;J3KTG7;Q96QE5	21.1832	22.606	NaN	22.2323	NaN	22.1232	1428600	8222600	1870000	3336500	2039600	3297300	0.00044476	20195000	2	2	2	1	2	1	2	12.3	19.736
MRPS7	28S ribosomal protein S7, mitochondrial	Q9Y2R9;J3QLS3;J3QQS1;J3KSI8;J3QKW2	Q9Y2R9;J3QLS3;J3QQS1;J3KSI8;J3QKW2	26.6603	26.6113	26.9837	26.8415	26.6227	26.612	93614000	174490000	143210000	70688000	165550000	51947000	2.526e-57	699500000	42	9	11	11	10	11	8	49.6	28.134
VEZF1	Vascular endothelial zinc finger 1	J3QSH4;Q14119;J9JIC7	J3QSH4;Q14119	22.2633	22.0402	22.2628	NaN	NaN	NaN	6438400	5294900	4590000	3398400	4945700	2287100	4.0211e-31	26954000	4	3	2	2	2	2	2	11.7	55.793
FAM32A	Protein FAM32A	Q9Y421-3;K7EIY1;Q9Y421;K7ELZ8;Q9Y421-2;K7ENN5	Q9Y421-3;K7EIY1;Q9Y421;K7ELZ8;Q9Y421-2;K7ENN5	23.8408	23.9786	23.6061	24.0806	NaN	23.8506	14993000	23987000	13283000	10319000	9460200	9275900	9.3825e-09	81318000	7	2	2	2	2	1	2	23.9	11.032
PFN1	Profilin-1	K7EJ44;P07737	K7EJ44;P07737	NaN	NaN	NaN	NaN	22.9162	25.9475	1828500	11465000	2325400	1967400	10995000	41175000	1.1013e-08	69756000	2	1	2	2	2	2	2	24	11.39
H3F3B;H3F3A;HIST2H3A;HIST3H3;HIST1H3A;H3F3C;HIST2H3PS2	Histone H3;Histone H3.3;Histone H3.2;Histone H3.1t;Histone H3.1;Histone H3.3C	K7EK07;P84243;Q71DI3;Q16695;P68431;K7EMV3;B4DEB1;Q6NXT2;Q5TEC6;K7ES00;K7EP01	K7EK07;P84243;Q71DI3;Q16695;P68431;K7EMV3;B4DEB1;Q6NXT2;Q5TEC6;K7ES00	25.696	26.0149	25.2424	25.9229	25.1491	25.897	73109000	44421000	43855000	31548000	99013000	36415000	1.1075e-49	328360000	18	3	4	3	3	4	3	47	14.914
MRPL4	39S ribosomal protein L4, mitochondrial	K7EKI4;K7ELF1;K7ELQ0;Q9BYD3-2;K7ES61;Q9BYD3;X6RAY8	K7EKI4;K7ELF1;K7ELQ0;Q9BYD3-2;K7ES61;Q9BYD3;X6RAY8	NaN	22.8533	23.6028	22.9286	23.1135	22.7362	8650900	11671000	12880000	4703500	13103000	4452500	3.4306e-10	55461000	7	1	2	2	2	2	2	27.6	14.056
RPL22	60S ribosomal protein L22	K7ELC4;K7EMH1;K7ERI7;P35268;K7EJT5;K7EP65;K7EKS7	K7ELC4;K7EMH1;K7ERI7;P35268;K7EJT5;K7EP65;K7EKS7	25.8712	25.9598	NaN	26.3065	25.7748	26.3068	59661000	97068000	46396000	46591000	84527000	53193000	3.3216e-13	387440000	11	2	2	1	2	2	2	40.5	9.0984
U2AF2	Splicing factor U2AF 65 kDa subunit	K7ENG2;P26368-2;P26368	K7ENG2;P26368-2;P26368	24.2971	24.856	24.5573	24.6514	24.5174	24.322	23107000	45135000	27190000	14705000	34284000	11785000	4.4707e-18	156200000	18	5	5	5	4	4	3	19.9	33.901
RNMT	mRNA cap guanine-N7 methyltransferase	K7EP06;O43148;O43148-2	K7EP06;O43148;O43148-2	NaN	23.8604	23.6898	23.5831	23.9653	23.5082	4188600	26971000	9860800	6872500	27102000	7324800	2.2407e-13	82320000	14	1	4	2	3	4	3	17.1	34.839
RBM42	RNA-binding protein 42	K7ER08;Q9BTD8-4;Q9BTD8-2;Q9BTD8-3;K7EP90;Q9BTD8;K7EQ03	K7ER08;Q9BTD8-4;Q9BTD8-2;Q9BTD8-3;K7EP90;Q9BTD8;K7EQ03	22.6628	21.8149	NaN	22.1898	22.2873	21.5813	5075000	5226700	5061200	3254800	5943500	3109300	3.7892e-06	27671000	5	2	2	1	2	2	2	5.2	39.897
GLYR1	Putative oxidoreductase GLYR1	K7EQB2;Q49A26-5;Q49A26-2;Q49A26-3;Q49A26;K7EMM8;K7ELL0;Q49A26-4	K7EQB2;Q49A26-5;Q49A26-2;Q49A26-3;Q49A26;K7EMM8	NaN	22.0578	23.1363	22.2185	NaN	22.2279	11754000	6098500	9072800	2946300	5236800	3357600	2.0898e-06	38466000	6	3	2	2	2	2	2	17.3	20.472
C18orf21	UPF0711 protein C18orf21	L7N2F3;Q32NC0-2;Q32NC0;K7EM84	L7N2F3;Q32NC0-2;Q32NC0;K7EM84	24.1185	23.8162	24.312	24.4558	23.6866	24.1929	17432000	22894000	19583000	13116000	19163000	13616000	4.8364e-32	105800000	11	2	3	2	2	2	2	28.2	12.069
GTF2F1	General transcription factor IIF subunit 1	M0QXD6;P35269	M0QXD6;P35269	24.5454	24.2385	24.3417	24.8617	24.3366	24.6416	24697000	31149000	21234000	17190000	29908000	16754000	2.0204e-24	140930000	14	3	3	2	3	2	3	12.5	48.595
ZNF552;ZNF587B;ZNF586	Zinc finger protein 552;Zinc finger protein 586	Q9H707;M0QY62;Q9NXT0-3;Q9NXT0	Q9H707;M0QY62;Q9NXT0-3;Q9NXT0	22.3842	23.5258	22.4496	22.9109	22.9286	22.8074	4629700	16094000	5600500	5463400	10535000	5539700	1.6139e-07	47862000	4	2	2	2	2	2	2	7.4	46.198
RPL13A;RPL13a	60S ribosomal protein L13a	P40429;M0QYS1;Q8J015;Q6NVV1	P40429;M0QYS1;Q8J015	24.1603	24.2729	24.236	24.4149	24.4627	24.5773	16712000	27841000	20923000	13688000	34848000	16429000	4.6247e-13	130440000	13	4	4	4	4	5	4	24.1	23.577
RPS5	40S ribosomal protein S5;40S ribosomal protein S5, N-terminally processed	M0R0F0;P46782;M0R0R2;M0QZN2	M0R0F0;P46782;M0R0R2;M0QZN2	29.0022	28.8055	28.6973	29.0784	28.6667	29.1682	598550000	608360000	512100000	337130000	526380000	368340000	2.0505e-84	2950900000	55	13	11	12	12	11	13	46	22.391
RPL18A	60S ribosomal protein L18a	M0R117;Q02543;M0R3D6;M0R1A7;M0R0P7	M0R117;Q02543;M0R3D6;M0R1A7;M0R0P7	26.333	26.8484	26.6999	27.0799	26.6602	26.75	80463000	195240000	116990000	86354000	138120000	65952000	2.8843e-40	683120000	39	8	11	10	11	10	8	58.4	18.079
RPS16	40S ribosomal protein S16	M0R210;P62249;M0R3H0;A0A087WZ27;M0R1M5;Q6IPX4;M0QX76	M0R210;P62249;M0R3H0;A0A087WZ27;M0R1M5;Q6IPX4	25.955	25.1885	26.054	25.677	25.6592	25.6472	64549000	67857000	66292000	28547000	79508000	34356000	3.8355e-38	341110000	42	8	9	9	8	7	9	56.6	14.419
MRPL34	39S ribosomal protein L34, mitochondrial;Ribosomal protein L34	Q9BQ48;M0R226	Q9BQ48;M0R226	23.2382	NaN	23.2082	NaN	23.0466	23.232	9139600	26459000	10772000	4081700	12298000	6681200	5.5291e-08	69431000	7	2	2	3	2	3	3	26.1	10.165
SPHK2	Sphingosine kinase 2	Q9NRA0-4;Q9NRA0-3;Q9NRA0-2;Q9NRA0;M0R344;Q9NRA0-5;M0QXX5;M0R0E9;A0A075B7A1;M0QZP3;E9PCV4	Q9NRA0-4;Q9NRA0-3;Q9NRA0-2;Q9NRA0;M0R344;Q9NRA0-5;M0QXX5;M0R0E9;A0A075B7A1	23.0495	22.783	23.5573	22.8959	22.9341	23.1505	6701200	11477000	11436000	5552300	13611000	5675300	9.4591e-09	54453000	6	3	4	4	4	4	3	9.1	62.985
KIF2A	Kinesin-like protein KIF2A	O00139-1;O00139-5;O00139;O00139-4;H0Y8H2;H0Y5Z9	O00139-1;O00139-5;O00139;O00139-4	29.7927	29.4979	29.999	29.714	30.0209	29.133	968420000	1044700000	1147700000	466030000	1712600000	366390000	0	5705800000	166	32	32	32	32	34	30	43.4	76.954
GTPBP1	GTP-binding protein 1	O00178;F5H716;B0QY59	O00178	23.8634	22.3719	23.4909	22.7397	23.232	22.9885	14611000	4602400	12439000	5346900	16833000	4617400	3.615e-14	58450000	10	4	2	4	4	4	3	7.6	72.453
CBX4	E3 SUMO-protein ligase CBX4	O00257;O00257-3	O00257;O00257-3	23.164	22.6009	22.7331	23.1446	22.3361	23.0693	9466800	9703800	7632900	4970200	8309000	5255900	4.0989e-06	45339000	8	2	2	2	2	2	2	5	61.367
POLRMT	DNA-directed RNA polymerase, mitochondrial	O00411;K7EMH3	O00411;K7EMH3	22.6766	23.3669	24.1313	23.5329	23.7117	22.8284	7652500	21631000	21686000	5972300	17698000	2416800	6.5228e-21	77057000	14	6	8	7	6	6	3	8.1	138.62
PIK3C2A	Phosphatidylinositol 4-phosphate 3-kinase C2 domain-containing subunit alpha	O00443;O00443-2;A0A0C4DGF9	O00443	NaN	24.1413	23.852	23.5412	22.4586	23.5429	985400	25089000	13563000	8739400	5572900	9138000	4.181e-16	63087000	9	1	5	7	6	4	6	6.3	190.68
HMGN4	High mobility group nucleosome-binding domain-containing protein 4	O00479;P05204	O00479	22.3797	24.3641	22.9008	22.0319	22.925	23.6457	6156600	28863000	7106200	5141000	9887300	7532600	7.8311e-07	64686000	3	2	3	3	2	3	2	33.3	9.5388
ZNF593	Zinc finger protein 593	O00488;A9J4F5	O00488;A9J4F5	25.4759	25.4219	25.4873	25.7266	25.159	25.6597	56734000	74014000	52621000	28985000	65444000	20375000	3.7726e-29	298170000	21	6	6	6	6	5	4	47	15.199
TCERG1	Transcription elongation regulator 1	O14776-2;O14776;G3V220	O14776-2;O14776;G3V220	24.4884	24.3115	24.7885	24.6828	24.9875	24.3508	18006000	28070000	33156000	15344000	56134000	13581000	2.6835e-29	164290000	24	10	11	12	12	13	12	12.3	121.69
PFDN6	Prefoldin subunit 6	O15212;A2AB88	O15212	23.6913	23.5591	23.8192	23.595	23.7161	23.8424	15085000	21083000	17618000	7322700	21045000	5639000	3.8834e-14	87792000	10	3	3	3	3	3	2	20.9	14.582
MRPS12	28S ribosomal protein S12, mitochondrial	O15235	O15235	24.8363	24.7767	24.8023	25.0516	24.8131	25.0322	28747000	29545000	37563000	21700000	51908000	18001000	9.9035e-13	187460000	19	4	4	4	4	4	3	39.1	15.173
EIF3D	Eukaryotic translation initiation factor 3 subunit D	O15371-2;O15371-3;O15371;B0QYA5;B0QYA4;B0QYA8;B0QYA6;A0A0D9SGB5	O15371-2;O15371-3;O15371	24.1824	25.363	22.8435	23.0004	25.5066	24.7268	9986200	62428000	4834900	5501000	67675000	26358000	1.6652e-30	176780000	21	2	10	3	6	9	9	23.2	58.14
PHGDH	D-3-phosphoglycerate dehydrogenase	O43175;Q5SZU1	O43175;Q5SZU1	24.6144	24.3298	25.0755	24.9657	24.7123	26.6819	26115000	28564000	36620000	17759000	38662000	70692000	2.8029e-25	218410000	26	8	7	8	7	8	9	23.5	56.65
EPB41L2	Band 4.1-like protein 2	O43491;I6L9B1;O43491-2;E9PII3;O43491-3;E9PK52;O43491-4;E9PHY5;E9PJP4;E9PPC9;E9PQN0;J3KT37;E9PRG1;E9PIG0;E9PQD2;Q6ZSX4;E9PMV8;H0Y5B0	O43491;I6L9B1;O43491-2;E9PII3;O43491-3;E9PK52;O43491-4;E9PHY5	24.8062	24.8669	25.041	24.9614	24.681	25.3118	38438000	52336000	30482000	17554000	39221000	22162000	2.3879e-38	200190000	31	9	10	9	10	10	9	10.9	112.59
PLRG1	Pleiotropic regulator 1	O43660-2;O43660;H0YA24;H0YAA2;D6RA26	O43660-2;O43660;H0YA24	26.5868	26.9804	26.87	27.1483	27.0096	27.154	137290000	210360000	126890000	70722000	221260000	72146000	2.8512e-91	838670000	63	11	12	10	10	11	9	32.7	56.289
PRC1	Protein regulator of cytokinesis 1	O43663-3;O43663-4;O43663;O43663-2;G3V3N7;H0YL53;H0YLA0;H0YM42;H0YNE4	O43663-3;O43663-4;O43663;O43663-2;G3V3N7	22.5815	25.2733	22.7438	23.6051	22.665	23.4606	1759200	54126000	6386900	11934000	5095700	9679900	4.1092e-18	88982000	10	2	8	4	7	3	5	13	61.388
WBSCR22	Uncharacterized methyltransferase WBSCR22	O43709;O43709-3;F8WD87;F8WD67;E9PCQ7;O43709-2;H7C0G4;F8VZ18;B3KR83;H7C170;F2Z3D9	O43709;O43709-3	24.049	25.433	25.0489	25.5216	25.049	25.2887	20616000	59215000	39304000	26376000	56581000	24007000	2.1879e-29	226100000	20	6	5	7	5	7	5	23.5	31.88
NUDT21	Cleavage and polyadenylation specificity factor subunit 5	O43809;H3BV41;H3BND3	O43809	NaN	24.4127	23.959	24.0657	23.7439	24.2927	3252100	28346000	28348000	10092000	7796300	13442000	4.8326e-11	91276000	8	1	3	2	3	2	3	16.7	26.227
C21orf2	Protein C21orf2	O43822-2;O43822-3;O43822;O43822-4	O43822-2;O43822-3;O43822;O43822-4	24.3169	24.0412	24.3985	24.0552	24.4785	24.3613	20879000	26033000	22493000	11676000	35700000	11368000	1.2196e-29	128150000	12	3	3	3	3	3	2	20.5	23.653
SMARCA5	SWI/SNF-related matrix-associated actin-dependent regulator of chromatin subfamily A member 5	O60264;P28370-2;P28370;A0A0A0MRP6;B7ZLQ5	O60264	NaN	22.4395	22.0725	22.2427	21.4211	22.0997	0	9477900	6059200	2457000	2197800	2711000	7.3538e-06	22903000	5	0	3	3	2	2	2	3	121.9
EDF1	Endothelial differentiation-related factor 1	O60869-2;O60869-3;O60869	O60869-2;O60869-3;O60869	22.5996	22.3736	NaN	22.546	22.6044	NaN	5767200	8399200	4456200	3696500	9280900	773770	5.3229e-05	32374000	4	2	2	1	2	2	1	18	15.48
HMMR	Hyaluronan mediated motility receptor	O75330-2;O75330;O75330-3;O75330-4;E5RIH2;E5RI30;Q9UBD5;Q9UBD5-2	O75330-2;O75330;O75330-3;O75330-4	23.9398	25.7756	25.6287	25.6663	23.7199	25.4415	8764900	79894000	46097000	32183000	22730000	39495000	7.4487e-33	229160000	17	7	10	11	11	8	12	18.9	82.3
TRIM3	Tripartite motif-containing protein 3	O75382-2;O75382;O75382-4;O75382-3;E9PMK8;E9PMW5;Q9C040;Q9C040-2;A0A0J9YY97;A0A0J9YW70;C9JVI3;A0A0J9YX34	O75382-2;O75382;O75382-4;O75382-3	25.8263	25.524	26.1161	25.7136	25.7381	25.5318	60614000	73942000	75680000	32984000	98550000	23446000	1.4727e-42	365220000	34	10	11	12	11	12	10	21.4	79.609
PIAS1	E3 SUMO-protein ligase PIAS1	O75925;O75925-2;H3BSI8;O75925-3;H3BUL7;B4DGW0	O75925;O75925-2;H3BSI8;O75925-3	24.0352	23.316	24.4605	23.6239	23.6102	23.8145	16697000	17371000	21940000	9812700	22960000	5673900	6.5918e-17	94455000	8	4	4	4	4	4	3	6.3	71.835
SMNDC1	Survival of motor neuron-related-splicing factor 30	O75940	O75940	26.291	26.5413	26.5151	26.6686	26.7526	26.2353	78837000	160510000	93173000	56419000	171060000	53267000	1.5539e-31	613270000	27	6	7	6	7	7	5	40.8	26.711
RSL1D1	Ribosomal L1 domain-containing protein 1	O76021-2;O76021;J3QSV6	O76021-2;O76021;J3QSV6	23.9623	24.4254	24.4317	24.9721	24.1749	24.5303	14471000	29771000	25206000	20664000	22868000	16753000	6.2963e-13	129730000	11	2	3	3	3	3	3	6.3	30.354
STK10	Serine/threonine-protein kinase 10	O94804;H0YB71	O94804	27.1885	27.6287	27.3055	27.6907	27.514	27.3525	140520000	330660000	155440000	107120000	318130000	120200000	5.317e-166	1172100000	70	15	20	17	15	20	14	21.3	112.13
SLIT2	Slit homolog 2 protein;Slit homolog 2 protein N-product;Slit homolog 2 protein C-product	O94813;X6R3P0;A0A087WYV5;O94813-3;A0A0A6YYB8;O94813-2;E9PCX4;Q5T0V4;O75093-2;Q5T0V0;O75093	O94813;X6R3P0;A0A087WYV5;O94813-3;A0A0A6YYB8;O94813-2	24.1388	24.1116	24.717	24.4576	24.2116	23.9316	21742000	15297000	24469000	15665000	29935000	12113000	8.5738e-23	119220000	12	6	4	6	6	6	6	4.8	169.87
PRPF6	Pre-mRNA-processing factor 6	O94906-2;O94906	O94906-2;O94906	22.8429	22.9982	23.591	23.3665	23.261	23.4549	4076900	14531000	13253000	6654200	17313000	6884000	4.4134e-14	62711000	11	3	6	6	6	5	5	6.5	102.43
SGPL1	Sphingosine-1-phosphate lyase 1	O95470;H0Y3V8;H7BXL7	O95470;H0Y3V8;H7BXL7	23.3982	24.9533	25.0932	25.1151	24.8955	25.0277	12700000	52011000	40246000	21812000	47666000	15127000	4.0701e-31	189560000	19	5	6	5	5	5	4	12	63.523
SEC24A	Protein transport protein Sec24A	O95486;O95486-2;H0Y9J6	O95486	27.1999	27.4845	27.8446	27.3583	27.931	27.2567	121300000	296830000	265730000	103570000	395100000	93261000	1.2755e-117	1275800000	64	15	19	20	19	19	15	26.5	119.75
SEC24B	Protein transport protein Sec24B	O95487-2;O95487;O95487-3	O95487-2;O95487;O95487-3	26.7378	27.166	27.3935	27.2403	27.3386	26.8192	98439000	245570000	184010000	90963000	230760000	81253000	3.7057e-114	931000000	86	19	24	23	21	22	22	24	133.63
TDP2	Tyrosyl-DNA phosphodiesterase 2	O95551;O95551-2;O95551-3;X6R5A3	O95551;O95551-2;O95551-3	23.591	23.8899	24.4684	24.4774	23.5931	24.4675	14538000	26346000	13750000	15201000	20784000	15093000	7.6072e-14	105710000	18	5	5	5	5	5	5	16	40.929
SLC25A5;SLC25A6	ADP/ATP translocase 2;ADP/ATP translocase 2, N-terminally processed;ADP/ATP translocase 3	P05141;P12236;V9GYG0;P12235;Q9H0C2	P05141;P12236	24.1326	24.3672	24.6419	24.3265	24.1684	24.4978	13849000	33424000	28304000	12641000	32036000	14115000	6.2791e-24	134370000	20	5	6	6	6	6	5	27.9	32.852
PCCA	Propionyl-CoA carboxylase alpha chain, mitochondrial	P05165-2;P05165;P05165-3;H0Y5U0;Q5JTW6;Q5JVH2;H0Y4B9;H0Y798	P05165-2;P05165;P05165-3	28.4419	27.5379	28.7202	27.9461	29.0816	27.6107	385700000	269080000	470420000	143180000	830790000	132740000	7.9113e-171	2231900000	125	28	27	30	30	30	22	49	77.047
EIF2S1	Eukaryotic translation initiation factor 2 subunit 1	P05198;H0YJS4;G3V4T5	P05198;H0YJS4;G3V4T5	25.2746	25.1202	25.2907	25.2715	25.2353	25.341	35453000	54813000	45629000	23796000	58893000	26938000	1.0264e-23	245520000	21	5	7	7	6	7	6	24.4	36.112
ENO1	Alpha-enolase;Enolase	P06733;P06733-2;K7EM90	P06733;P06733-2;K7EM90	NaN	22.2037	NaN	NaN	21.9239	27.2852	3432500	7979000	928860	1187600	7151700	102220000	7.5609e-63	122900000	9	1	4	1	1	4	6	12.9	47.168
NPM1	Nucleophosmin	P06748;P06748-3;P06748-2;E5RI98	P06748;P06748-3;P06748-2	24.3251	25.9498	24.6107	25.2838	24.02	NaN	31388000	70556000	30268000	22713000	30748000	2403300	1.7307e-10	188080000	6	5	4	4	3	3	2	18.4	32.575
SERPINE2	Glia-derived nexin	P07093-2;P07093;P07093-3;C9JN98	P07093-2;P07093;P07093-3;C9JN98	22.8196	22.6981	23.285	22.7706	22.5439	22.5677	9178200	10442000	9503400	4057300	8770900	3473300	1.5021e-06	45425000	5	2	2	2	2	2	2	5.5	44
LDHB	L-lactate dehydrogenase B chain;L-lactate dehydrogenase	P07195;A8MW50;F5H793;C9J7H8	P07195;A8MW50;F5H793;C9J7H8	22.1665	22.3188	22.2678	22.4891	22.2283	27.4871	7666100	15200000	10693000	6663300	15474000	103050000	7.5232e-22	158740000	11	4	5	5	4	5	6	21.6	36.638
H1F0	Histone H1.0;Histone H1.0, N-terminally processed	P07305-2;P07305	P07305-2;P07305	24.5909	24.5984	24.6277	25.3597	23.9843	NaN	25733000	35751000	26468000	25148000	23824000	4754300	3.2163e-17	141680000	11	2	2	2	2	2	2	10.7	19.167
TUBB	Tubulin beta chain	Q5JP53;P07437;Q5ST81;I3L2F9;A6NNZ2;K7ESM5;Q9BUF5;G3V2A3;Q9H4B7;CON__ENSEMBL:ENSBTAP00000025008;G3V5W4;G3V2R8;G3V3R4;G3V2N6	Q5JP53;P07437;Q5ST81	26.8096	26.5413	27.0185	25.8366	27.2947	25.8562	78512000	131580000	130500000	51034000	213840000	70103000	6.296e-142	675560000	20	3	4	4	4	4	3	46	47.766
HSP90AA1	Heat shock protein HSP 90-alpha	P07900;P07900-2;G3V2J8;Q14568;Q58FG0	P07900;P07900-2	22.8479	23.5218	23.189	22.8031	23.9	26.7125	5486400	46277000	4144200	6549200	19514000	60839000	1.5495e-64	142810000	15	4	7	3	5	3	7	24.2	84.659
SP1	Transcription factor Sp1	P08047-3;P08047-2;P08047	P08047-3;P08047-2;P08047	26.5344	27.281	26.7757	27.3702	26.6224	27.4007	100550000	237280000	154160000	100590000	163180000	83174000	2.4628e-34	838940000	43	7	10	10	10	9	7	7.3	75.823
HSP90AB1	Heat shock protein HSP 90-beta	P08238;Q58FF7;Q58FF8;Q58FF6;F8W026;Q96GW1;Q58FG1	P08238	25.5126	25.5752	25.5748	25.9782	25.3475	28.6044	46831000	88509000	49378000	28729000	62624000	263250000	2.4571e-70	539320000	43	14	13	14	14	14	18	31.5	83.263
PDHA1;PDHA2	Pyruvate dehydrogenase E1 component subunit alpha, somatic form, mitochondrial;Pyruvate dehydrogenase E1 component subunit alpha, testis-specific form, mitochondrial	P08559-3;P08559;P08559-2;P08559-4;Q5JPU3;Q5JPU2;Q5JPU0;Q5JPT9;Q5JPU1;P29803	P08559-3;P08559;P08559-2;P08559-4;Q5JPU3;Q5JPU2;Q5JPU0;Q5JPT9;Q5JPU1;P29803	NaN	22.4552	NaN	23.0292	22.8151	22.9762	1702400	8845200	3001600	4941000	9889900	5335300	3.4964e-05	33715000	5	1	2	1	2	2	2	6.1	40.188
SNRPB2	U2 small nuclear ribonucleoprotein B	P08579;M0R0G9;M0QXK2;M0R221;M0R2B8;M0QZG7;M0R268;P09012	P08579	NaN	NaN	NaN	22.5369	21.8373	22.6025	6094300	3252700	3978600	2634800	4639200	5274700	1.1494e-06	25874000	5	3	2	2	2	2	3	12	25.486
HOXC4	Homeobox protein Hox-C4	P09017	P09017	23.4902	23.6605	23.4927	24.1863	23.1983	23.5752	11284000	20331000	12265000	10748000	14768000	7670200	1.699e-09	77066000	11	3	3	3	3	3	3	7.6	29.811
HMGB1;HMGB1P1	High mobility group protein B1;Putative high mobility group protein B1-like 1	Q5T7C4;P09429;B2RPK0;D6R9A6;P23497	Q5T7C4;P09429;B2RPK0	24.6461	24.847	23.9506	24.8501	24.4953	25.1921	21984000	45646000	19324000	14429000	27764000	31874000	2.7917e-19	161020000	16	5	5	4	3	4	5	45.6	18.311
PARP1	Poly [ADP-ribose] polymerase 1	P09874	P09874	24.3508	24.0759	25.3439	23.9808	25.2003	24.7493	13023000	20409000	46710000	13165000	55393000	21026000	1.0195e-39	169730000	20	7	9	11	11	10	11	15.5	113.08
HIST1H2AJ;HIST1H2AH;H2AFJ;HIST2H2AC;HIST2H2AA3;HIST1H2AG;HIST1H2AD;HIST1H2AC;HIST3H2A;HIST1H2AB;HIST1H2AA	Histone H2A type 1-J;Histone H2A type 1-H;Histone H2A.J;Histone H2A type 2-C;Histone H2A type 2-A;Histone H2A type 1;Histone H2A type 1-D;Histone H2A type 1-C;Histone H2A;Histone H2A type 3;Histone H2A type 1-B/E;Histone H2A type 1-A	Q99878;Q96KK5;Q9BTM1;Q16777;Q6FI13;P0C0S8;P20671;Q93077;Q9BTM1-2;H0YFX9;Q7L7L0;P04908;Q96QV6;REV__H0Y672;REV__E7EQ67;REV__H7BY63;REV__Q8NB25-4;REV__Q8NB25-2;REV__A0A087X2A7;REV__Q8NB25-3;REV__Q8NB25	Q99878;Q96KK5;Q9BTM1;Q16777;Q6FI13;P0C0S8;P20671;Q93077;Q9BTM1-2;H0YFX9;Q7L7L0;P04908;Q96QV6	24.9664	27.1373	24.7762	24.184	25.4709	25.4383	64815000	125870000	45923000	22546000	67045000	26036000	1.8204e-44	352230000	8	5	5	4	5	5	3	35.9	13.936
SP9;SP8	Transcription factor Sp9;Transcription factor Sp8	P0CG40;Q8IXZ3-2;Q8IXZ3-1;A0A087X0Q6;Q8IXZ3;Q8IXZ3-4	P0CG40;Q8IXZ3-2;Q8IXZ3-1;A0A087X0Q6;Q8IXZ3;Q8IXZ3-4	NaN	24.5613	24.621	24.6219	23.86	24.1393	3928200	33703000	21104000	16966000	22091000	13838000	2.0494e-50	111630000	10	2	3	3	2	3	2	9.5	48.914
CT45A2;CT45A3;CT45A1	Cancer/testis antigen family 45 member A2;Cancer/testis antigen family 45 member A3;Cancer/testis antigen family 45 member A1	P0DMU9;Q5DJT8;P0DMV2;P0DMV1;P0DMU6;Q8NHU0;Q5HYN5;P0DMV0;P0DMU8;P0DMU7	P0DMU9;Q5DJT8;P0DMV2;P0DMV1;P0DMU6;Q8NHU0;Q5HYN5;P0DMV0;P0DMU8;P0DMU7	27.9333	27.9337	28.0691	28.1576	27.8041	28.0544	302070000	218040000	286840000	193780000	330760000	199170000	3.3593e-41	1530700000	34	7	6	6	6	7	6	50.8	21.145
HIST1H1E	Histone H1.4	P10412;P22492;Q02539	P10412	19.3826	25.3504	18.4868	18.8729	18.4606	18.8496	6824100	27872000	5219000	3326800	5219500	3150800	2.5441e-82	51612000	4	3	3	3	3	3	3	41.6	21.865
TXN	Thioredoxin	P10599-2;P10599	P10599-2;P10599	22.8779	22.6078	22.4077	22.8606	22.386	25.793	9993300	12787000	6104200	7126900	9850100	29656000	2.9028e-12	75517000	7	2	3	2	2	3	3	28.2	9.4519
HSPD1	60 kDa heat shock protein, mitochondrial	P10809;P10809-2;E7EXB4;E7ESH4;C9JL25;C9JL19;C9JCQ4	P10809	23.007	22.592	23.2035	22.4444	23.9118	27.1793	11321000	9754800	12171000	3527400	16691000	95148000	5.4442e-33	148610000	11	7	5	6	4	6	9	19.4	61.054
HSPA5	78 kDa glucose-regulated protein	P11021	P11021	26.6833	25.7193	26.6457	25.966	26.4654	26.5323	103790000	83154000	130220000	40200000	121060000	61487000	2.5991e-89	539910000	49	16	14	18	14	14	13	29.7	72.332
HSPA8	Heat shock cognate 71 kDa protein	P11142;E9PKE3;P11142-2;E9PN89;E9PNE6;A8K7Q2;E9PLF4;E9PQQ4;E9PQK7;E9PK54;P54652;E9PPY6;E9PI65;E9PN25;E9PS65;E9PM13	P11142;E9PKE3;P11142-2;E9PN89;E9PNE6;A8K7Q2	29.0944	28.5248	29.3046	28.6774	29.2396	29.2794	629870000	529610000	655940000	233890000	962890000	419730000	1.0427e-201	3431900000	141	25	24	24	23	27	24	44.1	70.897
EPB41	Protein 4.1	P11171-4;Q4VB86;P11171-3;P11171-7;P11171-2;P11171;P11171-6;P11171-5	P11171-4;Q4VB86;P11171-3;P11171-7;P11171-2;P11171;P11171-6;P11171-5	23.4575	23.2975	23.5735	23.3701	23.0798	23.1533	12097000	14996000	16780000	5759400	13682000	3601200	4.5662e-12	66916000	9	3	3	4	3	3	2	11.9	66.398
PC	Pyruvate carboxylase, mitochondrial	P11498;P11498-2;E9PRE7;E9PS68	P11498;P11498-2	28.9946	27.8035	29.5463	27.8323	29.8904	27.3614	495250000	353970000	780570000	154710000	1560200000	107810000	0	3452500000	141	36	39	41	36	42	28	47.9	129.63
CKB	Creatine kinase B-type	P12277;H0YJG0;G3V4N7;H0YJK0;G3V461;P06732	P12277;H0YJG0	NaN	NaN	NaN	NaN	20.3599	25.099	0	0	0	0	1866600	22717000	1.2922e-10	24584000	5	0	0	0	0	4	5	16.8	42.644
CKMT1A;CKMT1B	Creatine kinase U-type, mitochondrial	P12532;P12532-2;F8WCN3;C9JSQ1;C9JJX8;C9J995;C9J8F6;C9J6W7;C9JT96;P17540	P12532;P12532-2;F8WCN3;C9JSQ1	25.7178	25.6998	25.7827	25.7082	25.4963	25.716	53541000	82963000	62905000	33649000	57014000	35751000	3.4343e-35	325820000	26	8	9	7	8	6	8	25.4	47.036
EEF2	Elongation factor 2	P13639	P13639	22.6948	22.3614	22.9169	22.6776	22.678	26.6565	8889500	25384000	12506000	5136700	12272000	52897000	3.9227e-22	117090000	10	5	7	5	4	4	7	9.9	95.337
MTHFD2	Bifunctional methylenetetrahydrofolate dehydrogenase/cyclohydrolase, mitochondrial;NAD-dependent methylenetetrahydrofolate dehydrogenase;Methenyltetrahydrofolate cyclohydrolase	P13995-2;P13995;B9A062;B8ZZU9	P13995-2;P13995;B9A062;B8ZZU9	23.7603	23.4442	24.0127	23.6799	23.5684	23.8927	16318000	19370000	20021000	6383500	9999900	11416000	1.0401e-12	83508000	8	4	4	4	3	3	4	21	26.849
CBR1	Carbonyl reductase [NADPH] 1	P16152;P16152-2;E9PQ63;A8MTM1;O75828	P16152	27.684	26.6358	27.5851	26.8997	26.8504	27.035	185610000	173830000	168380000	96760000	173590000	95907000	1.7038e-90	894070000	58	11	12	11	11	12	11	59.9	30.375
CREB1;CREM;ATF1	Cyclic AMP-responsive element-binding protein 1;Cyclic AMP-dependent transcription factor ATF-1	P16220-3;P16220-2;P16220;E9PAR2;Q03060-23;Q03060-9;Q03060-24;Q03060-8;C9J4L5;P18846-2;C9JBT4;H7C3I0;E7EWP8;Q03060-32;Q03060-26;C9J896;G5E998;P18846;Q03060-21;Q03060-31;Q03060-6	P16220-3;P16220-2;P16220;E9PAR2;Q03060-23;Q03060-9;Q03060-24;Q03060-8;C9J4L5;P18846-2;C9JBT4;H7C3I0;E7EWP8;Q03060-32;Q03060-26;C9J896;G5E998;P18846;Q03060-21;Q03060-31;Q03060-6	24.1578	23.7193	24.1167	24.1958	23.259	23.9023	17824000	23070000	17480000	12102000	14117000	9084900	2.1691e-11	93678000	6	2	2	2	2	2	2	10	25.444
HIST1H1B	Histone H1.5	P16401	P16401	23.1667	22.9876	23.0899	23.3961	NaN	23.1566	8884100	12414000	8145700	6900300	2386200	6034100	6.9162e-15	44764000	5	2	2	2	2	1	2	18.6	22.58
HIST1H1C	Histone H1.2	P16403	P16403	29.2105	29.5146	29.3802	29.9197	28.9252	29.6267	611130000	939220000	732320000	605460000	829750000	539630000	1.3384e-92	4257500000	63	11	11	11	11	12	9	40.4	21.364
YBX3	Y-box-binding protein 3	P16989;P16989-3;P16989-2;A0A0D9SEI8	P16989;P16989-3;P16989-2	26.9031	26.9438	26.5383	27.1069	26.3975	27.0463	126880000	184940000	91177000	91995000	126670000	84977000	5.4733e-39	706630000	38	9	9	9	10	8	9	39.8	40.089
ZNF22	Zinc finger protein 22	P17026	P17026	22.804	22.7606	23.087	22.7142	22.7375	22.7129	8065600	5955800	10663000	3585200	12774000	4374300	2.5274e-07	45417000	5	2	2	2	2	2	2	15.6	25.915
ZNF24	Zinc finger protein 24	P17028;P17028-2	P17028	27.2894	27.7915	27.2908	27.8551	27.4485	27.6838	171510000	291340000	176670000	132300000	266390000	157650000	4.089e-109	1195900000	54	9	8	9	8	9	8	29.6	42.155
HOXB9	Homeobox protein Hox-B9	P17482;P31274;A0A087X222;P28356	P17482	24.4814	25.1364	24.5538	25.1938	24.346	24.7477	28040000	55603000	25588000	19057000	34555000	16070000	1.1197e-25	178910000	12	4	4	4	4	4	4	25.2	28.058
HOXB6	Homeobox protein Hox-B6	P17509	P17509	23.1307	23.8638	23.0774	23.4396	23.3261	23.1783	11374000	17680000	7967600	6255600	21428000	5212500	8.6683e-13	69918000	9	3	2	2	2	3	2	20.1	25.432
DDX5	Probable ATP-dependent RNA helicase DDX5	P17844;P17844-2;J3KTA4;J3QSF1;J3QRQ7;J3KRZ1;J3QR02;J3KRX8;X6RLV5;J3QS79;J3QKN9;J3QRN5	P17844;P17844-2;J3KTA4	29.3123	28.9396	29.4272	29.1451	29.2456	28.9256	649620000	749730000	771710000	326930000	926890000	346290000	1.0962e-303	3771200000	135	32	35	33	32	32	34	49	69.147
NCL	Nucleolin	P19338;H7BY16;C9JYW2;C9JLB1;C9J1H7;C9JWL1	P19338;H7BY16	23.7532	23.2911	23.7243	24.0901	23.6697	24.1646	17184000	26883000	12864000	6980400	11872000	12723000	1.3071e-15	88507000	14	5	5	5	4	3	5	8.5	76.613
SRM	Spermidine synthase	P19623;K7EQ47;K7EL89;K7EKM4;K7ESL0	P19623	25.978	25.5488	25.9782	25.8781	25.6575	25.9195	58889000	82768000	66308000	45351000	52731000	40760000	1.4438e-63	346810000	31	8	8	9	8	6	8	30.1	33.824
EIF2S2	Eukaryotic translation initiation factor 2 subunit 2	P20042	P20042	26.4192	26.1635	26.4258	26.4854	26.2678	26.4883	85861000	85995000	99950000	56467000	115600000	68082000	2.9545e-76	511950000	31	8	10	11	9	9	10	33	38.388
HOXA5	Homeobox protein Hox-A5	P20719;P09067;V9GYH0;P09630-2;Q00444;P31267;P09630	P20719	26.8736	27.1438	26.8334	27.3741	27.0449	27.2163	117980000	234770000	131030000	98065000	208650000	89939000	2.1686e-90	880440000	61	9	11	11	10	11	8	54.4	29.345
FLNA	Filamin-A	Q5HY54;P21333-2;P21333;A0A087WWY3;Q60FE5;F8WE98;O75369-5;O75369-4;O75369-6;O75369-3;O75369-2;O75369-9;O75369;O75369-8;Q14315-2;Q14315	Q5HY54;P21333-2;P21333;A0A087WWY3;Q60FE5	21.3692	21.6464	21.5404	21.7231	24.9777	22.7116	2322200	4856000	3199700	2724600	36592000	9190600	2.2585e-17	58885000	5	3	3	3	3	5	4	2.5	276.55
FBL	rRNA 2-O-methyltransferase fibrillarin	P22087;M0R2U2;M0R1H0;M0R2B0;M0R0P1;M0R299;M0QXL5;M0R2Q4	P22087;M0R2U2;M0R1H0;M0R2B0;M0R0P1;M0R299;M0QXL5;M0R2Q4	NaN	22.6729	23.1225	22.9862	22.8601	22.6753	3983600	10431000	7570200	4479700	12595000	4886600	7.735e-08	43946000	5	1	3	3	3	3	3	14	33.784
NME2;NME1-NME2;NME2P1	Nucleoside diphosphate kinase B;Nucleoside diphosphate kinase;Putative nucleoside diphosphate kinase	P22392;P22392-2;Q32Q12;O60361	P22392;P22392-2;Q32Q12;O60361	21.6764	22.6375	22.1605	21.8356	21.5634	26.1606	2949000	16789000	6649500	2311000	4259500	43348000	1.9176e-15	76306000	9	2	4	3	2	2	5	37.5	17.298
TUBG1;TUBG2	Tubulin gamma-1 chain;Tubulin gamma-2 chain;Tubulin gamma chain	P23258;Q9NRH3;K7EIS0;K7EKE5	P23258;Q9NRH3;K7EIS0	27.8109	27.3898	27.762	27.3259	27.6701	27.0599	247980000	251580000	265500000	99360000	293550000	73408000	4.1593e-170	1231400000	72	14	13	15	14	14	14	36.4	51.169
RPS3	40S ribosomal protein S3	P23396;P23396-2;E9PL09;E9PPU1;H0YEU2;F2Z2S8;H0YCJ7;H0YF32;E9PQ96;E9PJH4;E9PK82;E9PSF4;E9PQX2;H0YES8	P23396;P23396-2;E9PL09;E9PPU1;H0YEU2;F2Z2S8;H0YCJ7	29.1372	29.2836	29.4524	29.5324	29.2945	29.4804	607180000	990640000	775730000	395520000	983700000	496150000	2.8055e-127	4248900000	116	20	22	20	20	22	19	80.2	26.688
JAK1	Tyrosine-protein kinase JAK1	P23458	P23458	25.7162	26.0028	26.5996	26.1675	26.6234	25.8354	44127000	95405000	120280000	39183000	177740000	32332000	1.7892e-62	509060000	40	11	17	17	16	18	14	18.3	133.28
EEF1B2	Elongation factor 1-beta	P24534;F8WF65;F2Z2G2;C9JZW3	P24534	22.8127	22.0618	22.7602	22.1108	22.0535	23.1481	6633800	6798200	5653400	1901200	6368400	8048400	9.7992e-09	35403000	8	3	3	2	2	3	3	16.4	24.763
ACAT1	Acetyl-CoA acetyltransferase, mitochondrial	P24752;H0YEL7;E9PRQ6;P24752-2	P24752	22.4086	NaN	22.7001	22.1125	22.4372	23.6321	4420600	2657100	7418100	3141600	8453400	8112700	2.0809e-09	34203000	9	2	1	3	3	3	3	9.4	45.199
YY1	Transcriptional repressor protein YY1	P25490;H0YJV7;Q96MM3;H0YJU4	P25490;H0YJV7	25.3573	25.1886	25.1075	25.4209	24.7989	24.4915	38999000	41863000	48579000	30853000	46473000	9548400	7.4348e-25	216320000	25	5	7	7	6	6	4	18.8	44.712
DNAJB1	DnaJ homolog subfamily B member 1	P25685-2;P25685;M0R080;M0QYT3;M0QXK0;M0R1D6;M0QZD0;M0R128;A0A0K0K1D1;Q9UDY4	P25685-2;P25685;M0R080;M0QYT3;M0QXK0	24.6764	23.8289	24.39	24.3031	24.4	24.3279	23561000	25517000	27310000	12780000	30929000	10886000	1.4219e-13	130980000	9	5	6	6	5	6	5	27.1	27.016
ATP5A1	ATP synthase subunit alpha, mitochondrial	P25705;P25705-2;P25705-3;K7ERX7;K7EK77;K7EQH4;K7EJP1;K7ENJ4;K7ESA0	P25705;P25705-2;P25705-3;K7ERX7;K7EK77	25.475	24.6954	25.8246	25.0502	25.3002	25.15	47198000	33759000	66028000	17378000	63700000	25377000	2.2494e-52	253440000	25	8	7	9	9	8	7	24.1	59.75
DDX6	Probable ATP-dependent RNA helicase DDX6	P26196;Q8IV96	P26196	24.9307	24.6631	25.0179	24.7426	24.9904	24.3589	32656000	42743000	38841000	12100000	51650000	13173000	7.7598e-25	191160000	20	7	7	6	6	6	6	20.1	54.416
RPL13	60S ribosomal protein L13	P26373;P26373-2;J3QSB4;J3KS98;H3BTH3;H3BUK8	P26373;P26373-2;J3QSB4	29.745	29.514	29.6409	29.9983	29.6109	29.5358	854360000	1252800000	900020000	565360000	1140200000	548670000	0	5261400000	87	12	14	14	12	14	12	52.6	24.261
EEF1G	Elongation factor 1-gamma	P26641;P26641-2	P26641;P26641-2	22.8955	23.2753	24.0126	24.2212	23.7403	25.7217	6507300	13211000	17741000	12861000	24326000	32874000	1.2006e-15	107520000	11	3	4	4	4	4	4	10.3	50.118
RPL10	60S ribosomal protein L10	P27635;F8W7C6;A0A087WV22;X1WI28;H7C123;H7C2C5;Q96L21;B8A6G2;A6QRI9	P27635;F8W7C6;A0A087WV22;X1WI28	27.1959	26.5874	26.5248	26.6637	26.7031	26.2242	82474000	171410000	103180000	64173000	207350000	60022000	2.8989e-44	688620000	36	6	9	8	7	9	6	46.7	24.604
MPG	DNA-3-methyladenine glycosylase	P29372-5;P29372-4;P29372-2;P29372;A2IDA3	P29372-5;P29372-4;P29372-2;P29372;A2IDA3	27.2944	27.2273	27.7479	27.3743	27.3731	27.2404	185360000	247410000	200590000	100490000	286480000	87550000	7.1671e-87	1107900000	59	10	10	11	9	11	8	53.4	30.824
RPL12	60S ribosomal protein L12	P30050;P30050-2	P30050;P30050-2	22.4338	22.238	22.9833	22.4689	22.8833	NaN	6219000	6876300	8688100	3324400	11056000	2790900	1.0208e-12	38955000	7	2	2	2	2	2	1	15.2	17.818
HOXA10	Homeobox protein Hox-A10	P31260;P31260-2;D6RAR5;P31269;P28358;Q9NYD6	P31260	25.6283	25.9899	25.8195	26.2135	25.6261	25.9816	59913000	94712000	64358000	39400000	82505000	39472000	4.2094e-43	380360000	20	6	6	6	5	6	6	18.5	42.414
YWHAB	14-3-3 protein beta/alpha;14-3-3 protein beta/alpha, N-terminally processed	P31946-2;P31946;Q4VY20;A0A0J9YWZ2;Q4VY19;A0A0J9YWE8	P31946-2;P31946	21.5803	22.8392	NaN	22.5183	21.9881	25.2139	2586300	12459000	1383900	6132500	7351400	23373000	6.2453e-14	53287000	5	1	2	1	2	2	2	22.1	27.85
RPL9	60S ribosomal protein L9	P32969;D6RAN4;H0Y9V9;E7ESE0;H0Y9R4	P32969;D6RAN4;H0Y9V9;E7ESE0	28.6235	27.7455	28.4067	27.9708	28.0656	27.7959	336170000	352370000	377440000	174350000	444790000	146060000	2.4018e-95	1831200000	64	11	11	11	11	12	9	49.5	21.863
MCM5	DNA replication licensing factor MCM5	P33992;B1AHB1;B1AHB2;B1AHA9	P33992;B1AHB1	25.1946	24.3511	25.3194	24.6084	25.0586	24.7308	30861000	35323000	42121000	18338000	53712000	16760000	4.8322e-25	197110000	23	8	9	10	9	10	6	17.3	82.285
SHMT2	Serine hydroxymethyltransferase, mitochondrial;Serine hydroxymethyltransferase	P34897-3;P34897;P34897-2;H0YIZ0;G3V2Y4;G3V5L0;G3V4W5;G3V540;G3V241;G3V3Y8;G3V4T0;G3V4X0;G3V2W0;G3V2E4;G3V2D2;P34896-4;P34896-3;P34896-2;P34896	P34897-3;P34897;P34897-2;H0YIZ0;G3V2Y4	28.2833	27.977	28.4642	28.3282	28.0097	28.3973	345890000	375640000	406010000	183280000	422620000	205510000	4.7226e-134	1938900000	103	20	20	20	18	20	18	45.1	53.454
HSPA4	Heat shock 70 kDa protein 4	P34932;A0A087WYC1;A0A087WTS8	P34932;A0A087WYC1;A0A087WTS8	22.2876	NaN	22.5964	22.4474	NaN	24.1832	5390100	1057300	5561000	2799500	3458900	12932000	2.9134e-11	31198000	6	2	1	2	2	2	3	5.4	94.33
RDX	Radixin	P35241-4;P35241;P35241-5;P35241-2;P35241-3	P35241-4;P35241;P35241-5	23.7349	24.7635	24.2534	24.3437	23.6282	24.2952	4905500	36207000	13499000	23195000	22172000	11637000	7.065e-23	111610000	18	3	7	5	7	7	7	19	52.678
RFC2	Replication factor C subunit 2	P35250-2;P35250;H7C5S7;H7C5P1;H7C5Q7;F8WC37;H7C5A0;H7C5G4	P35250-2;P35250;H7C5S7;H7C5P1;H7C5Q7;F8WC37;H7C5A0;H7C5G4	22.3014	21.8247	22.1714	22.492	21.9145	22.545	4623100	5745600	4878500	3247400	6201900	4072800	9.3587e-06	28769000	6	2	2	2	2	2	2	9.4	35.243
SRP14	Signal recognition particle 14 kDa protein	P37108;H0YLA2;H0YLW0	P37108;H0YLA2	29.2332	29.3314	29.6664	29.5636	29.3626	29.1362	696050000	919100000	916690000	429740000	1031100000	375940000	4.7583e-150	4368600000	62	10	9	9	9	9	9	53.7	14.57
RBMX;RBMXL1	RNA-binding motif protein, X chromosome;RNA-binding motif protein, X chromosome, N-terminally processed;RNA binding motif protein, X-linked-like-1	P38159;P38159-2;H3BT71;Q96E39;H3BR27;P38159-3;H3BUY5;H0Y6E7;O75526;H3BNC1;Q8N7X1	P38159;P38159-2;H3BT71;Q96E39	24.3401	24.0528	22.9689	23.4344	23.1884	23.8691	13690000	31453000	4710000	6916000	19472000	11460000	1.3548e-18	87700000	12	4	4	3	3	4	4	13	42.331
HSPA9	Stress-70 protein, mitochondrial	P38646;D6RJI2;H0YBG6;H0Y8S0;D6RA73	P38646	27.4966	26.5015	27.6703	26.7701	27.4107	27.1271	204170000	138860000	232120000	55292000	271310000	88669000	3.0431e-154	990420000	84	22	22	23	16	20	21	41.4	73.68
RPS19	40S ribosomal protein S19	P39019;M0R2L9;M0QXK4;M0QYF7;M0R140;A0A075B6E2	P39019;M0R2L9;M0QXK4;M0QYF7;M0R140	28.3686	28.1171	28.4807	28.3638	28.0051	28.0182	347680000	434110000	353350000	216040000	417370000	161510000	1.7915e-88	1930100000	49	12	12	12	12	12	10	57.9	16.06
MDH2	Malate dehydrogenase, mitochondrial;Malate dehydrogenase	P40926;G3XAL0;P40926-2	P40926;G3XAL0;P40926-2	22.8229	23.45	22.1484	NaN	NaN	25.8667	2539900	18312000	1941900	946220	3776000	42799000	1.0934e-17	70315000	9	3	4	2	2	2	6	21.6	35.503
RFC3	Replication factor C subunit 3	P40938-2;P40938;A0A087X270	P40938-2;P40938;A0A087X270	22.035	22.3544	22.1904	22.7022	22.5996	22.7888	3276500	7127600	4868800	4673800	8334100	5383100	4.85e-08	33664000	5	2	2	2	2	2	2	9.2	34.756
EIF2S3;EIF2S3L	Eukaryotic translation initiation factor 2 subunit 3;Putative eukaryotic translation initiation factor 2 subunit 3-like protein	P41091;Q2VIR3;Q2VIR3-2;F8W810;H7BZU1	P41091;Q2VIR3;Q2VIR3-2;F8W810	26.2833	26.029	26.7437	26.5436	26.3144	26.4124	94769000	122630000	134960000	40990000	153010000	34377000	4.6936e-70	580730000	54	13	13	16	13	15	11	42.2	51.109
BUD31	Protein BUD31 homolog	P41223;C9JNV2;P41223-2;C9JCD9	P41223;C9JNV2;P41223-2;C9JCD9	25.942	26.375	25.9867	26.7647	26.346	26.5539	70040000	156520000	65611000	52713000	149090000	52584000	4.851e-77	546560000	33	8	9	7	7	8	7	53.5	17
PRKCI	Protein kinase C iota type	P41743	P41743	NaN	23.266	23.4216	24.278	23.1494	24.1212	942610	14446000	14997000	14355000	10367000	7832000	1.321e-11	62940000	11	1	3	4	4	2	2	6.2	68.262
RPS27	40S ribosomal protein S27	P42677;Q5T4L4;C9J1C5;Q71UM5;H0YMV8	P42677;Q5T4L4	23.3857	23.2644	23.9237	24.2332	NaN	24.2147	13091000	14026000	16879000	9907300	5944200	12392000	3.8024e-19	72239000	8	2	3	2	2	1	2	23.8	9.461
RPL35	60S ribosomal protein L35	P42766;F2Z388	P42766;F2Z388	28.8817	28.8142	28.7174	29.0158	29.1588	28.8042	463320000	711620000	497330000	332340000	745510000	321310000	1.1642e-127	3071400000	49	6	8	8	8	8	8	43.9	14.551
NOP2	Putative ribosomal RNA methyltransferase NOP2	P46087;P46087-4;P46087-2;A0A087WV73;F5GWB7;F5H709;F5H359;F5H5X6;P46087-3;F5H8G6	P46087;P46087-4;P46087-2;A0A087WV73	25.4352	25.4493	25.2149	25.7914	25.0667	25.5444	43356000	65235000	47672000	39136000	47619000	23508000	9.5102e-35	266530000	21	6	6	7	7	5	5	10	89.301
RPL21	60S ribosomal protein L21	P46778;G3V1B3;M0R181	P46778;G3V1B3;M0R181	26.069	26.3264	26.3218	26.729	26.1412	26.206	69942000	130010000	87316000	58619000	108830000	52259000	1.8641e-26	506970000	26	5	6	6	5	5	6	26.2	18.565
RPL28	60S ribosomal protein L28	P46779;P46779-2;P46779-3;H0YKD8;P46779-4;P46779-5;H0YMF4;H0YLP6	P46779;P46779-2;P46779-3;H0YKD8;P46779-4;P46779-5;H0YMF4;H0YLP6	28.8799	29.0273	28.825	29.2945	28.7732	28.976	466610000	678050000	532660000	423740000	556090000	376690000	3.7713e-142	3033800000	51	10	11	11	11	12	10	62	15.747
RPS10	40S ribosomal protein S10	P46783;F6U211;S4R435;Q9NQ39	P46783;F6U211;S4R435	29.8234	29.7666	29.8925	30.0259	29.9185	29.5825	757570000	1627600000	776700000	913880000	768060000	640350000	2.6718e-144	5484100000	90	12	13	12	12	12	11	60	18.898
IQGAP1	Ras GTPase-activating-like protein IQGAP1	P46940;H0YLE8;A0A0J9YXZ5;A0A087WWP1	P46940;H0YLE8;A0A0J9YXZ5	24.1446	25.3667	26.2536	25.7884	24.841	25.5133	11019000	73768000	74951000	35128000	55932000	28460000	2.8855e-57	279260000	35	7	16	17	18	15	14	11.8	189.25
RPL29	60S ribosomal protein L29	P47914;F8WF43;C9IYI4	P47914	29.3778	29.7197	29.5384	29.825	29.1092	29.3264	708810000	1102400000	823050000	542970000	848090000	495460000	1.8634e-27	4520700000	28	5	5	5	5	5	5	23.3	17.752
ATP5O	ATP synthase subunit O, mitochondrial	P48047;H7C0C1;H7C086	P48047;H7C0C1;H7C086	23.6672	22.9902	24.0036	24.258	23.1375	24.06	12436000	7213100	20177000	11258000	17650000	10579000	6.9292e-12	79313000	11	3	2	4	4	4	3	22.5	23.277
PRRC2A	Protein PRRC2A	P48634;P48634-2;P48634-3;P48634-4	P48634;P48634-2;P48634-3	26.4158	26.128	26.0881	26.1886	25.8719	26.0095	102710000	106290000	90332000	36646000	91051000	33237000	4.3727e-48	460260000	36	12	11	11	10	11	11	7.9	228.86
CSNK1A1;CSNK1A1L	Casein kinase I isoform alpha;Casein kinase I isoform alpha-like	P48729;P48729-3;P48729-2;D6REM4;E7ETM0;Q8N752;H0Y9X2;U3KQK7;U3KPX3;E5RG27;D6RGE5;U3KQ83	P48729;P48729-3;P48729-2;D6REM4;E7ETM0;Q8N752	25.1995	27.1741	26.6619	27.6501	26.5648	27.4845	30793000	229540000	107520000	136570000	158750000	107520000	1.6941e-64	770700000	38	8	12	11	13	12	11	41.2	38.914
RPL34	60S ribosomal protein L34	P49207	P49207	28.134	28.0386	27.7709	28.4615	27.736	27.9467	283310000	415560000	178570000	222650000	367890000	170790000	1.4845e-69	1638800000	23	6	6	4	6	6	6	36.8	13.293
TUFM	Elongation factor Tu, mitochondrial	P49411;H3BNU3	P49411	23.4025	22.7508	24.1192	23.6364	24.0232	24.8934	14009000	12609000	20426000	8851400	17414000	17763000	1.1697e-16	91073000	11	5	6	7	7	5	6	19.2	49.541
SRP9	Signal recognition particle 9 kDa protein	P49458;E9PE20;P49458-2	P49458;E9PE20;P49458-2	29.5805	29.2583	29.5286	29.0564	29.2107	28.769	645160000	1049300000	691740000	378890000	970230000	325760000	1.0507e-138	4061100000	41	6	7	7	7	7	7	64	10.112
CSNK1E	Casein kinase I isoform epsilon	P49674;H0Y645;B0QY35;B0QY34;H0Y5S9;H0Y682;H0Y2N6;J3QQI9;B0QY36	P49674;H0Y645;B0QY35;B0QY34	23.9669	25.6196	24.7532	25.6719	24.5984	25.557	15242000	78219000	28201000	30323000	38236000	31102000	6.0419e-39	221320000	21	7	8	7	7	8	6	21.6	47.315
NUMB	Protein numb homolog	P49757-4;P49757-2;P49757-3;P49757;G3V3R1;P49757-8;P49757-7;P49757-6;P49757-5;G3V4S6;G3V433	P49757-4;P49757-2;P49757-3;P49757;G3V3R1;P49757-8;P49757-7;P49757-6;P49757-5	21.8505	22.0257	22.1883	22.4535	NaN	NaN	2881500	6195900	5084700	3696700	1770400	0	1.9451e-16	19629000	3	1	1	1	1	1	0	8.3	64.526
HINT1	Histidine triad nucleotide-binding protein 1	P49773;D6RC06;D6REP8;D6RE99;D6RD60	P49773;D6RC06;D6REP8;D6RE99;D6RD60	23.9474	23.7647	23.6022	24.2351	23.2701	24.4442	9022600	26891000	13183000	11500000	15124000	15954000	5.5808e-07	91675000	11	2	2	2	2	2	2	19	13.802
NUP153	Nuclear pore complex protein Nup153	P49790-2;P49790;P49790-3	P49790-2;P49790;P49790-3	23.6486	22.9914	23.9324	23.7979	22.9942	23.4034	13755000	14243000	14482000	7485300	13759000	7412100	1.4096e-09	71137000	9	4	4	4	4	4	4	3.5	149.39
SERPINH1	Serpin H1	P50454;E9PKH2;E9PR70;E9PPV6;H0YEP8;E9PQ34;E9PJH8;E9PIG2;E9PRS3;E9PNX1;E9PK86;E9PMI5	P50454;E9PKH2;E9PR70;E9PPV6	23.2782	NaN	22.3595	21.938	22.2226	NaN	6878100	4036100	8075200	2452200	8312600	3422300	1.1896e-08	33176000	3	2	2	3	3	3	2	9.6	46.44
RPL14	60S ribosomal protein L14	P50914;E7EPB3	P50914;E7EPB3	NaN	25.5804	NaN	25.4514	25.2817	24.8682	29335000	55568000	21608000	24683000	60483000	28434000	9.1727e-29	220110000	8	1	3	1	2	3	3	14	23.432
CCT8	T-complex protein 1 subunit theta	P50990-2;P50990;H7C4C8;P50990-3;H7C2U0	P50990-2;P50990;H7C4C8;P50990-3	NaN	22.5603	22.017	NaN	21.8808	24.2469	1976400	6441100	3181900	2048900	7165000	13905000	4.1536e-10	34719000	5	2	3	3	3	4	4	7.8	57.645
CCT4	T-complex protein 1 subunit delta	P50991-2;P50991	P50991-2;P50991	22.7255	22.995	23.3226	22.8861	22.8679	24.0295	10294000	16991000	7143200	2410100	5152500	14410000	6.1823e-15	56400000	9	4	4	3	2	2	4	10.2	54.719
HSD17B4	Peroxisomal multifunctional enzyme type 2;(3R)-hydroxyacyl-CoA dehydrogenase;Enoyl-CoA hydratase 2	P51659;E7EWE5;P51659-3;P51659-2;E7ER27;G5E9S2;E7ET17;E7EPL9	P51659;E7EWE5;P51659-3;P51659-2;E7ER27;G5E9S2;E7ET17;E7EPL9	26.7846	27.0706	27.0758	27.4239	26.8618	27.4551	112850000	201540000	167270000	100900000	207590000	98643000	1.2085e-139	888790000	76	15	18	19	18	19	15	31.2	79.685
KPNA2	Importin subunit alpha-1	P52292;J3QLL0;J3KS65	P52292;J3QLL0;J3KS65	24.1546	23.3551	23.486	23.5679	23.3826	23.1221	14494000	16332000	12956000	5621000	18832000	8302700	5.5465e-22	76538000	11	5	4	5	3	6	6	16.4	57.861
CAPZA1	F-actin-capping protein subunit alpha-1	P52907;P47755;C9JUG7;P47755-2;F8W9N7;A0A0D9SET8	P52907	24.888	24.8774	24.8246	24.9555	24.646	24.7299	27185000	39154000	33289000	14782000	47865000	21740000	2.1776e-26	184010000	17	6	7	8	6	9	8	39.9	32.922
NKX2-5	Homeobox protein Nkx-2.5	P52952;Q9H2Z4;P43699;P43699-3	P52952	22.9716	22.0678	22.9483	21.9598	22.35	22.0874	7811400	10029000	8036400	2159100	7933100	2022700	1.3262e-08	37992000	8	2	3	2	2	2	2	11.1	34.917
PLK1	Serine/threonine-protein kinase PLK1	P53350;I3L2H5;I3L387	P53350;I3L2H5;I3L387	22.4211	22.7094	NaN	22.7745	23.2855	22.7058	4394700	11702000	4030400	4315200	14258000	4498100	4.924e-07	43198000	5	2	2	1	2	2	2	5.3	68.254
SUCLG1	Succinyl-CoA ligase [ADP/GDP-forming] subunit alpha, mitochondrial	P53597;H7C233	P53597	NaN	22.7228	23.2701	23.1639	22.9831	23.121	1567900	6262800	11900000	6969000	11913000	4947600	6.7675e-07	43560000	4	1	2	3	3	3	2	11.6	36.249
SUB1	Activated RNA polymerase II transcriptional coactivator p15	P53999	P53999	24.1364	24.3284	24.751	24.1421	24.5761	23.6535	6152600	16869000	28096000	15784000	43533000	14430000	3.7049e-17	124870000	11	2	4	4	4	4	4	26.8	14.395
YARS	Tyrosine--tRNA ligase, cytoplasmic;Tyrosine--tRNA ligase, cytoplasmic, N-terminally processed	P54577	P54577	NaN	NaN	22.1494	22.2121	NaN	23.0867	1358400	0	4181500	1617900	0	7271000	0.0012571	14429000	2	1	0	2	2	0	2	4	59.143
MAZ	Myc-associated zinc finger protein	P56270-2;P56270-3;P56270;I3L2Z5;A0A087WWR2;I3L0M3;H3BQI4;I3L4Y2;H3BQS2;P56270-4;I3L411;H3BPU3	P56270-2;P56270-3;P56270;I3L2Z5;A0A087WWR2	29.9562	30.2898	30.0833	30.2171	29.9519	29.8986	1175000000	1894400000	1163500000	731610000	1513800000	567690000	5.2386e-240	7046000000	193	18	18	19	17	18	15	37.7	51.072
TPI1	Triosephosphate isomerase	P60174-4;P60174-1;P60174;U3KPZ0	P60174-4;P60174-1;P60174;U3KPZ0	21.6401	22.6882	NaN	NaN	20.8954	26.5154	3420000	24223000	0	0	2375300	54498000	7.4062e-14	84516000	4	2	2	0	0	2	2	15	17.958
ACTG1;ACTB;ACTG2;ACTA2	Actin, cytoplasmic 2;Actin, cytoplasmic 2, N-terminally processed;Actin, cytoplasmic 1;Actin, cytoplasmic 1, N-terminally processed;Actin, gamma-enteric smooth muscle;Actin, aortic smooth muscle	P63261;P60709;P63267;P62736;I3L3I0;I3L1U9;G5E9R0;K7EM38;E7EVS6;I3L3R2;J3KT65;P63267-2;C9JUM1;C9JZR7;C9JTX5;F8WB63;B8ZZJ2;C9JFL5;F6UVQ4;F6QUT6;I3L4N8;Q562R1;Q6S8J3;A5A3E0;P0CG38;F8WCH0;Q9BYX7;P0CG39	P63261;P60709;P63267;P62736;I3L3I0;I3L1U9;G5E9R0;K7EM38;E7EVS6;I3L3R2;J3KT65;P63267-2	26.0549	27.0303	26.1877	26.6823	27.1533	28.7504	58296000	213650000	54775000	44797000	329740000	275480000	8.3463e-64	976740000	42	7	9	8	8	11	10	37.6	41.792
EIF4A1;EIF4A2	Eukaryotic initiation factor 4A-I;Eukaryotic initiation factor 4A-II	P60842;J3QKZ9;J3QLN6;J3KS25;J3QR64;J3KTB5;J3QL43;J3KT12;P60842-2;E7EQG2;Q14240;Q14240-2;J3KSN7;J3QS69;J3KT04;J3KS93;J3QQP0;E9PBH4;F8WE11;E7EMV8;I3L3H2;J3KSZ0;P38919	P60842;J3QKZ9;J3QLN6;J3KS25;J3QR64;J3KTB5;J3QL43;J3KT12;P60842-2;E7EQG2;Q14240;Q14240-2;J3KSN7;J3QS69	21.2395	21.5703	21.8439	21.679	21.5288	25.244	1017000	7245700	5151400	2799200	6005800	22453000	3.2243e-10	44672000	4	2	3	3	4	3	4	12.1	46.153
RPS20	40S ribosomal protein S20	P60866;P60866-2;E5RJX2;E5RIP1;G3XAN0	P60866;P60866-2;E5RJX2	27.8361	27.2568	27.8218	28.2354	27.371	28.1704	197990000	279630000	245620000	192330000	286570000	171040000	8.8208e-47	1373200000	21	4	5	5	5	5	5	35.3	13.373
PRPS1;PRPS1L1	Ribose-phosphate pyrophosphokinase 1;Ribose-phosphate pyrophosphokinase 3	P60891;P21108;A0A0B4J207;B1ALA7;B1ALA9;P60891-2;B7ZB02;P11908;P11908-2;A6NMS2;H7C540;D3YTJ7	P60891;P21108;A0A0B4J207;B1ALA7;B1ALA9;P60891-2	24.7341	23.6852	24.3342	24.1257	23.8615	24.0819	19566000	18546000	23665000	12302000	17354000	16116000	6.2473e-17	107550000	14	5	4	5	5	4	5	20.4	34.834
RPS3A	40S ribosomal protein S3a	P61247;E9PFI5;D6RG13;D6RAT0;H0Y8L7;D6RB09;H0Y9Y4;D6RAS7;D6R9B6;D6RED7;D6RI02;D6RGE0	P61247;E9PFI5;D6RG13;D6RAT0;H0Y8L7;D6RB09;H0Y9Y4;D6RAS7	30.3116	30.4824	30.4789	30.4463	30.3347	30.0802	1332800000	2092700000	1659300000	955790000	1773100000	666140000	2.8041e-190	8479800000	161	23	23	24	24	20	23	69.7	29.945
RPL26;KRBA2;RPL26L1	60S ribosomal protein L26;60S ribosomal protein L26-like 1	P61254;J3KTJ8;J3QRI7;J3QQQ9;J3QQV1;J3QRC4;E5RIT6;Q9UNX3;J3KSS0;E5RHH1;J3KS10	P61254;J3KTJ8;J3QRI7;J3QQQ9;J3QQV1;J3QRC4;E5RIT6;Q9UNX3	27.1668	27.3971	27.1654	27.7281	27.062	27.3946	129630000	268340000	165990000	129100000	207130000	111900000	5.4353e-98	1012100000	38	7	11	11	10	11	10	40.7	17.258
RPL15	60S ribosomal protein L15;Ribosomal protein L15	P61313;E7EX53;P61313-2;E7EQV9;E7ENU7;E7ERA2	P61313;E7EX53;P61313-2;E7EQV9;E7ENU7	22.1941	24.5333	23.2734	23.3462	22.7291	23.4852	3209200	48177000	5016000	5252600	13560000	5961300	7.4363e-09	81176000	6	2	4	2	3	3	3	18.1	24.146
RPL27	60S ribosomal protein L27	P61353;K7ELC7;K7EQQ9;K7ERY7	P61353;K7ELC7	25.9444	25.8217	26.051	25.8222	25.7139	25.7252	69389000	85633000	74982000	30826000	86182000	32730000	2.3593e-21	379740000	26	5	5	5	5	5	5	38.2	15.798
RPL37A	60S ribosomal protein L37a	P61513;C9J4Z3;Q6P4E4;E9PEL3;M0R0A1;M0R2L6;G5E9R3;A6NKH3	P61513;C9J4Z3;Q6P4E4;E9PEL3;M0R0A1;M0R2L6;G5E9R3	28.3338	28.7749	28.3003	28.9096	28.3506	28.7652	350930000	706120000	352830000	258450000	469480000	308180000	7.0454e-115	2446000000	47	7	8	7	7	8	7	67.4	10.275
SUMO2;SUMO4;SUMO3	Small ubiquitin-related modifier 2;Small ubiquitin-related modifier 4;Small ubiquitin-related modifier 3	P61956-2;P61956;Q6EEV6;P55854;A8MUA9;P55854-2;A8MU27	P61956-2;P61956;Q6EEV6;P55854;A8MUA9;P55854-2;A8MU27	NaN	NaN	21.4698	21.5767	21.1921	24.9969	3454600	2561000	5014000	2788000	3909400	18615000	3.9252e-06	36342000	5	1	1	2	2	2	2	31	8.1111
YWHAG	14-3-3 protein gamma;14-3-3 protein gamma, N-terminally processed	P61981	P61981	22.2826	22.541	22.0579	22.6898	22.0007	25.0871	3773000	18763000	5710200	4287700	3899200	18868000	3.4983e-12	55302000	5	2	3	3	3	2	4	17.8	28.302
RPS7	40S ribosomal protein S7	P62081;B5MCP9	P62081;B5MCP9	31.477	31.436	31.2713	31.6544	31.269	31.5051	2548900000	4018800000	2703200000	1913900000	3691500000	2396400000	3.7721e-204	17273000000	164	21	21	22	21	21	19	64.4	22.127
PPP1CA	Serine/threonine-protein phosphatase PP1-alpha catalytic subunit;Serine/threonine-protein phosphatase	P62136;P62136-3;P62136-2;E9PMD7	P62136;P62136-3;P62136-2;E9PMD7	24.7663	24.6317	24.4599	24.546	24.3524	24.9988	8325100	52516000	24748000	23234000	30240000	17436000	1.3583e-13	156500000	12	4	6	6	6	6	4	23	37.512
RPS8	40S ribosomal protein S8	P62241;Q5JR95	P62241;Q5JR95	28.4137	28.6057	28.6188	28.5598	28.4583	28.2186	361810000	582830000	403460000	236410000	530450000	212930000	1.8266e-176	2327900000	65	11	10	11	11	11	11	58.2	24.205
RPS14	40S ribosomal protein S14	P62263;H0YB22;E5RH77	P62263;H0YB22;E5RH77	26.1928	26.2402	26.5899	26.8347	26.079	26.7297	88615000	101050000	110920000	72790000	91031000	66321000	5.6228e-62	530730000	33	6	5	6	7	4	5	41.7	16.273
RPS23	40S ribosomal protein S23	P62266;D6RD47;D6RIX0;D6R9I7;D6RDJ2	P62266;D6RD47;D6RIX0;D6R9I7	30.4273	31.4055	31.1255	31.2136	31.0525	31.0435	1890600000	4792300000	2169000000	1359500000	2946900000	1304900000	7.8608e-81	14463000000	75	9	7	9	8	8	8	62.2	15.807
RPS18	40S ribosomal protein S18	P62269;A0A0G2JQH2;Q5GGW2;J3JS69	P62269	27.3523	27.2832	27.1851	27.4795	27.6384	27.5028	197340000	253300000	182910000	102610000	251580000	113210000	2.3407e-45	1101000000	33	10	10	10	10	8	8	43.4	17.718
RPS29	40S ribosomal protein S29	P62273;P62273-2;A0A087WTT6	P62273;P62273-2;A0A087WTT6	26.6004	27.3741	26.5569	27.1921	26.6951	27.1963	96327000	245300000	114430000	82883000	177690000	99096000	1.2182e-43	815730000	40	4	4	3	4	4	3	46.4	6.6767
RPS13	40S ribosomal protein S13	P62277;J3KMX5;E9PS50	P62277;J3KMX5	31.0827	30.791	31.0607	31.2656	30.9925	31.2374	1983600000	2637100000	2267300000	1618600000	2920700000	1796500000	1.0653e-173	13224000000	133	14	14	14	11	13	13	56.3	17.222
RPS11	40S ribosomal protein S11	P62280;M0QZC5;M0R1H6;M0R1H5	P62280;M0QZC5	31.5538	31.573	31.4886	31.734	31.3231	31.5826	3388100000	4289600000	3593500000	1976900000	4012600000	1830300000	2.0101e-144	19091000000	138	17	20	20	20	19	20	72.2	18.431
SNRPD2	Small nuclear ribonucleoprotein Sm D2	P62316-2;P62316;K7EJB5;K7ERG4	P62316-2;P62316;K7EJB5;K7ERG4	22.3845	22.1124	22.5486	22.456	NaN	NaN	5529500	5960500	6637600	3344900	1811100	4915600	3.8929e-06	28199000	6	2	2	2	2	1	1	17.6	12.398
RPL7A	60S ribosomal protein L7a	Q5T8U3;P62424	Q5T8U3;P62424	22.9387	NaN	22.9653	23.1022	23.1479	23.2067	8068200	8883100	11740000	5881500	5577300	6747200	1.8189e-10	46897000	8	2	3	3	3	3	3	18.8	21.545
RPS4X	40S ribosomal protein S4, X isoform	P62701;Q8TD47;C9JEH7;P22090	P62701	31.2467	31.4153	31.2865	31.5827	31.2026	31.6256	2482400000	4220300000	3007000000	1774400000	3600100000	2064300000	6.7693e-265	17148000000	257	28	30	28	27	28	22	78.3	29.597
RPL23A	60S ribosomal protein L23a	P62750;H7BY10;K7EJV9;K7ERT8;A8MUS3;K7EMA7	P62750;H7BY10;K7EJV9;K7ERT8;A8MUS3;K7EMA7	28.6461	28.9001	28.5981	28.9343	28.565	28.9568	473470000	713370000	456470000	260360000	591710000	319310000	2.7291e-97	2814700000	78	11	11	11	11	11	10	55.8	17.695
RPS6	40S ribosomal protein S6	P62753;A2A3R7	P62753	31.9427	31.892	31.7938	32.06	31.8478	31.9445	4295700000	5588100000	4092200000	2671500000	5095400000	2672800000	5.5315e-248	24416000000	171	20	18	18	18	18	17	53.4	28.68
HIST1H4A	Histone H4	P62805	P62805	26.9221	27.317	27.2155	27.2851	27.1026	27.4374	92464000	330830000	142450000	91883000	179650000	128160000	3.6856e-44	965440000	25	4	8	5	6	6	6	56.3	11.367
RPL23	60S ribosomal protein L23	P62829;C9JD32;J3KT29;B9ZVP7;J3KTJ3;J3QQT9	P62829;C9JD32;J3KT29;B9ZVP7	28.158	27.2695	28.1082	27.4957	27.5135	27.3544	269970000	300310000	240460000	136040000	299110000	99647000	1.9637e-57	1345500000	37	7	7	7	7	7	7	51.4	14.865
RPS15	40S ribosomal protein S15	P62841;K7EM56;A0A0B4J2B4;S4R417;K7EQJ5;K7ELC2;K7EJ78;S4R456	P62841;K7EM56;A0A0B4J2B4;S4R417;K7EQJ5;K7ELC2;K7EJ78;S4R456	26.4288	27.1014	26.5777	26.8149	26.7486	26.7078	64836000	176550000	137430000	94078000	135390000	63355000	5.9588e-42	671640000	32	5	6	6	6	5	5	46.2	17.04
RPS25	40S ribosomal protein S25	P62851;E9PQK3;E9PK60	P62851	27.3922	26.9431	27.6929	27.2746	26.9718	26.8609	161290000	191300000	212530000	90933000	186160000	99594000	7.0261e-63	941810000	30	8	7	8	7	7	8	49.6	13.742
RPS26;RPS26P11	40S ribosomal protein S26;Putative 40S ribosomal protein S26-like 1	P62854;Q5JNZ5	P62854;Q5JNZ5	28.6015	28.887	28.7015	29.2917	28.619	29.3439	434640000	758490000	494180000	354470000	601240000	400380000	4.385e-28	3043400000	44	4	4	4	4	4	4	37.4	13.015
FAU	40S ribosomal protein S30	P62861;E9PR30	P62861;E9PR30	30.0317	29.3955	30.1775	29.9468	29.7012	29.4056	1534100000	666730000	1333600000	503380000	1406200000	345240000	1.0297e-41	5789300000	61	5	5	5	5	5	5	33.9	6.6478
RPL30	60S ribosomal protein L30	P62888;E5RI99;A0A0C4DH44;E5RJH3;A0A0B4J213	P62888;E5RI99;A0A0C4DH44	28.0533	27.4489	28.0524	27.8141	27.6065	27.5641	302240000	275880000	274540000	123270000	335260000	116330000	2.0838e-93	1427500000	44	8	8	8	7	8	7	74.8	12.784
RPL39P5;RPL39	Putative 60S ribosomal protein L39-like 5;60S ribosomal protein L39	Q59GN2;P62891	Q59GN2;P62891	27.5005	27.9672	27.9761	28.0734	27.7279	27.7133	173500000	427590000	250370000	168490000	356210000	126080000	1.3019e-31	1502200000	43	2	3	3	3	3	3	23.5	6.3225
RPL11	60S ribosomal protein L11	P62913-2	P62913-2	29.6374	29.5025	29.6357	29.6655	29.2824	29.5563	857760000	1029300000	839390000	474580000	1021500000	533030000	8.1874e-101	4755600000	65	13	12	12	13	13	11	53.7	20.124
RPL8	60S ribosomal protein L8	P62917;E9PKZ0;G3V1A1;E9PKU4;E9PP36	P62917;E9PKZ0;G3V1A1;E9PKU4	28.5923	28.9671	28.849	29.2186	28.8972	29.1016	361620000	731060000	544840000	347760000	790620000	370590000	4.6621e-106	3146500000	78	13	15	15	14	15	13	61.1	28.024
PPIA	Peptidyl-prolyl cis-trans isomerase A;Peptidyl-prolyl cis-trans isomerase A, N-terminally processed;Peptidyl-prolyl cis-trans isomerase	P62937;F8WE65;C9J5S7;P62937-2;Q9Y536;P0DN26;F5H284;A0A0H2UH34;A0A0B4J2A2;A0A075B767;A0A075B759;E5RIZ5;P0DN37	P62937;F8WE65;C9J5S7	24.4536	22.9588	23.9741	23.495	23.6303	26.1532	10400000	15455000	19379000	11427000	26798000	43741000	6.6679e-24	127200000	8	3	2	4	4	5	3	35.8	18.012
RPS27A	Ubiquitin-40S ribosomal protein S27a;Ubiquitin;40S ribosomal protein S27a	P62979	P62979	24.1644	24.5003	24.2567	25.0228	24.0914	25.4778	19243000	31225000	24841000	13954000	36207000	30323000	1.0238e-22	155790000	16	4	4	5	4	5	3	42.3	17.965
UBA52;UBB;RPS27A;UBC	Ubiquitin-60S ribosomal protein L40;Ubiquitin;60S ribosomal protein L40;Polyubiquitin-B;Ubiquitin;Polyubiquitin-C;Ubiquitin	P62987;M0R2S1;M0R1V7;J3QS39;J3QTR3;F5H6Q2;F5GYU3;F5H2Z3;F5H265;B4DV12;F5H388;F5H747;F5GXK7;J3QKN0;Q5PY61;P0CG47;Q96C32;P0CG48;J3QSA3;F5GZ39;M0R1M6	P62987;M0R2S1;M0R1V7;J3QS39;J3QTR3;F5H6Q2;F5GYU3;F5H2Z3;F5H265;B4DV12;F5H388;F5H747;F5GXK7;J3QKN0;Q5PY61;P0CG47;Q96C32;P0CG48	26.457	25.6318	25.5526	NaN	NaN	NaN	91869000	69979000	56980000	0	5090000	569250	4.0683e-118	224490000	9	2	1	2	0	2	1	28.1	14.728
DYNLL1;DYNLL2	Dynein light chain 1, cytoplasmic;Dynein light chain 2, cytoplasmic	P63167;F8VXL2;F8VRV5;Q96FJ2	P63167;F8VXL2;F8VRV5;Q96FJ2	24.4595	25.2875	25.1619	25.0168	24.6332	25.0109	19843000	67619000	32634000	21468000	38581000	22639000	7.4862e-13	202780000	16	3	4	4	4	4	4	39.3	10.366
RPL38	60S ribosomal protein L38	P63173;J3KT73;J3QL01;J3KSP2	P63173;J3KT73;J3QL01	27.3926	26.7496	27.3354	27.2325	26.9839	26.5745	199870000	190820000	242140000	32581000	222630000	52877000	2.9252e-46	940910000	47	6	6	6	5	6	5	52.9	8.2178
EEF1A1P5;EEF1A1	Putative elongation factor 1-alpha-like 3;Elongation factor 1-alpha 1	Q5VTE0;P68104;P68104-2;A0A087WVQ9;A0A087WV01;A6PW80;Q5JR01	Q5VTE0;P68104;P68104-2;A0A087WVQ9;A0A087WV01	27.861	27.6462	28.1553	28.196	27.8258	29.0356	226300000	388840000	340750000	160870000	402240000	301570000	2.1659e-88	1820600000	71	12	14	13	12	13	11	34.8	50.184
TUBA1B;TUBA4A;TUBA1A	Tubulin alpha-1B chain;Tubulin alpha-4A chain	P68363;P68366-2;P68366;P68363-2;F8VQQ4;F8VVB9;F8VRZ4;F8VS66;F8VWV9;C9JEV8;C9JQ00;C9JJQ8;F8VX09;C9JDS9;C9JDL2;C9K0S6;A6NHL2-2;A6NHL2;F8VRK0;F8VXZ7;F8W0F6	P68363;P68366-2;P68366;P68363-2;F8VQQ4	28.0337	28.3054	28.635	28.0588	28.6923	28.7648	314270000	471450000	461480000	181520000	490590000	296190000	3.1926e-122	2215500000	84	15	16	19	18	17	15	51.4	50.151
TUBB4B;TUBB4A	Tubulin beta-4B chain;Tubulin beta-4A chain	P68371;P04350;Q13509-2;M0R0X0;M0QY85;M0QY37;M0QX14;M0R2D3;M0QZL7;M0QYM7;M0R278;M0R042;M0R2T4;A0A075B724	P68371;P04350;Q13509-2	27.8438	27.8969	28.4396	27.5878	28.2301	28.0976	211940000	388220000	342000000	123100000	477380000	228350000	9.0059e-134	1771000000	89	14	17	17	15	17	15	47.9	49.83
NOP14	Nucleolar protein 14	P78316;E9PFK5;P78316-2	P78316;E9PFK5;P78316-2	25.8748	25.6432	25.6317	25.8353	25.8043	25.8023	48415000	91073000	62009000	35639000	94411000	29641000	1.6715e-24	361190000	25	6	9	9	8	9	6	8.6	97.667
RPP30	Ribonuclease P protein subunit p30	P78346;P78346-2;Q5VU10;Q5VU11	P78346;P78346-2;Q5VU10;Q5VU11	24.2296	25.0697	24.8706	24.7629	24.8095	24.9107	23393000	43113000	35430000	15775000	42171000	20379000	3.1824e-30	180260000	19	8	7	9	8	9	8	41.8	29.321
GTF2I	General transcription factor II-I	P78347-2;P78347-4;P78347-3;P78347;A0A087WW90;A0A0D9SF80;Q86UP8-3;Q86UP8;Q6EKJ0;A0A0A0MSY2	P78347-2;P78347-4;P78347-3;P78347	30.7836	30.9113	31.0338	31.0383	31.0233	30.8343	1905800000	2570400000	2013200000	1115800000	2984600000	1777100000	0	12367000000	239	29	31	30	30	32	28	30.2	107.97
NTHL1	Endonuclease III-like protein 1	P78549-3;P78549-2;P78549;H3BRL9;H3BPD5	P78549-3;P78549-2;P78549;H3BRL9;H3BPD5	25.0716	24.7385	25.036	24.9879	24.8874	24.974	44727000	45486000	37820000	13896000	50918000	15543000	5.7356e-30	208390000	21	6	5	5	4	5	4	27.3	32.838
MRPS11	28S ribosomal protein S11, mitochondrial	P82912-2;P82912;H0YL99;P82912-3	P82912-2;P82912;H0YL99;P82912-3	26.0443	25.6904	26.0764	26.2522	25.5707	26.3493	94584000	71933000	85577000	43875000	76528000	34646000	1.5882e-67	407140000	38	6	6	6	6	5	5	44	20.459
MRPS15	28S ribosomal protein S15, mitochondrial	P82914	P82914	26.9304	27.4082	27.1787	27.6649	27.2614	27.5122	124580000	240470000	158800000	120110000	224450000	138190000	3.0108e-55	1006600000	50	11	11	11	11	12	11	35	29.842
MRPS9	28S ribosomal protein S9, mitochondrial	P82933	P82933	24.1254	24.234	23.7313	23.9308	24.1675	24.2493	13125000	32389000	19564000	5292200	31056000	14467000	9.4114e-23	115890000	11	3	4	4	3	4	4	13.1	45.834
SMAD3;SMAD9;SMAD2	Mothers against decapentaplegic homolog 3;Mothers against decapentaplegic homolog 9;Mothers against decapentaplegic homolog 2	P84022;H3BVD1;P84022-3;P84022-2;O15198-2;B7Z5N5;Q15796-2;Q15796;O15198;H0YMP2;H0YL71;H3BP09;K7EJX0	P84022;H3BVD1;P84022-3;P84022-2;O15198-2;B7Z5N5;Q15796-2;Q15796;O15198	23.5171	23.2532	22.9196	22.5839	23.2045	NaN	11502000	9525800	11067000	5067700	12508000	4865500	2.4365e-08	54537000	5	4	2	4	3	3	3	10.1	48.08
ERH	Enhancer of rudimentary homolog	P84090;G3V279	P84090;G3V279	NaN	24.1017	22.0528	NaN	23.2394	23.8789	7074800	26490000	4629700	1722600	14924000	9724100	5.5552e-07	64565000	7	1	2	2	1	2	2	21.2	12.259
SERF2	Small EDRK-rich factor 2	P84101-4;P84101;F8WBN3;B9A031;C9JQZ0;B8ZZY7;F8WBV6;P84101-3;P84101-2	P84101-4;P84101;F8WBN3;B9A031;C9JQZ0;B8ZZY7;F8WBV6;P84101-3;P84101-2	25.3381	25.6005	25.3429	25.9035	25.4421	25.2294	43626000	77410000	46003000	36980000	52713000	26548000	1.3157e-82	283280000	16	4	4	3	3	3	3	42.2	5.2159
FOXK1	Forkhead box protein K1	P85037;P85037-2;E9PM37;E9PPI7;U3KQ26	P85037;P85037-2	25.9611	25.5891	25.8733	26.1851	25.7417	25.9205	64926000	89604000	61040000	47397000	62636000	40010000	7.6206e-52	365610000	36	11	12	11	10	10	11	16.1	75.456
HOXA4	Homeobox protein Hox-A4	Q00056;H0YHX3;P09016	Q00056	22.4827	22.3991	NaN	22.7216	22.3465	NaN	5466200	8232100	5417200	3760100	8753700	3251100	4.4653e-05	34881000	4	2	3	3	3	3	3	18.1	34.499
TFAM	Transcription factor A, mitochondrial	Q00059;Q00059-2;H7BYN3	Q00059;Q00059-2;H7BYN3	27.1377	27.6301	27.2327	27.6305	27.1349	27.1775	141150000	240180000	158260000	121920000	239060000	118140000	2.7351e-64	1018700000	53	13	13	14	12	12	15	51.6	29.096
GTF2B	Transcription initiation factor IIB	Q00403;B1APE1;B1APE2	Q00403;B1APE1;B1APE2	27.2999	26.9705	27.4256	27.4662	26.9514	27.3102	178440000	181580000	205070000	104780000	194910000	90981000	2.2683e-93	955760000	66	15	16	17	16	17	14	60.4	34.833
HNRNPU	Heterogeneous nuclear ribonucleoprotein U	Q00839-2;Q00839;Q5RI18	Q00839-2;Q00839	28.3952	28.2155	26.9039	27.1007	28.4722	28.5582	433960000	409700000	167550000	70211000	580810000	201240000	2.2277e-138	1863500000	81	20	23	21	18	22	16	29.5	88.979
U2AF1	Splicing factor U2AF 35 kDa subunit	Q01081;Q01081-4;Q01081-2	Q01081;Q01081-4;Q01081-2	23.1449	24.2062	23.6244	24.7771	23.7664	NaN	6574600	35684000	14900000	14678000	19893000	10438000	3.3909e-54	102170000	10	2	3	3	3	3	1	14.6	27.872
FOXK2	Forkhead box protein K2	Q01167-2;Q01167;A0A087WXM0;Q01167-3	Q01167-2;Q01167;A0A087WXM0	21.97	NaN	21.904	21.9251	21.7974	NaN	4292100	1345900	4052400	2281300	5143900	1393900	1.0198e-27	18509000	6	2	1	2	2	2	1	9.3	64.255
PLCB3	1-phosphatidylinositol 4,5-bisphosphate phosphodiesterase beta-3	Q01970;Q01970-2	Q01970;Q01970-2	26.2292	25.8927	26.2278	26.4062	26.1275	26.1079	65841000	89137000	79725000	56466000	107240000	49942000	3.0033e-83	448350000	39	11	15	14	14	14	12	14.1	138.8
SP2	Transcription factor Sp2	Q02086-2;Q02086;Q9BRW5	Q02086-2;Q02086	24.5084	24.4569	24.5906	24.7627	24.0842	24.6718	21923000	33502000	25810000	18975000	27681000	14768000	3.3751e-19	142660000	13	4	4	5	4	5	3	8.4	64.153
SP4	Transcription factor Sp4	Q02446	Q02446	NaN	23.6315	22.7708	23.8588	23.5342	23.6856	3414800	18249000	8477500	9283200	16109000	8292100	2.4857e-07	63825000	8	1	3	2	2	2	2	2.7	81.984
EEF1A2	Elongation factor 1-alpha 2	Q05639	Q05639	20.6933	24.0247	NaN	NaN	NaN	NaN	1660200	25209000	0	0	0	0	8.7451e-70	26869000	2	2	2	0	0	0	0	20.7	50.47
COL14A1	Collagen alpha-1(XIV) chain	Q4G0W3;Q05707-3;Q05707-2;Q05707	Q4G0W3;Q05707-3;Q05707-2;Q05707	23.5246	24.3158	24.0059	24.5878	23.3233	24.0412	9686200	30097000	17013000	15854000	16425000	10742000	9.5786e-14	99817000	7	2	2	2	2	2	2	4.5	59.163
PRDX1	Peroxiredoxin-1	Q06830;A0A0A0MSI0;A0A0A0MRQ5	Q06830;A0A0A0MSI0;A0A0A0MRQ5	23.2765	23.427	23.4655	23.7258	23.1086	26.0138	10261000	12430000	8086000	5953200	9645500	50543000	4.9557e-20	96919000	14	4	4	4	5	4	7	41.7	22.11
C1QBP	Complement component 1 Q subcomponent-binding protein, mitochondrial	Q07021;I3L3Q7;I3L3B0	Q07021;I3L3Q7;I3L3B0	21.2447	NaN	NaN	NaN	21.0344	21.917	2388800	3200200	1537600	948760	2575900	2833100	0.00012329	13484000	3	2	2	2	2	2	2	9.6	31.362
ILF3	Interleukin enhancer-binding factor 3	Q12906-5;Q12906-4;Q12906-2;Q12906-6;Q12906-3;Q12906;Q12906-7;K7EQR9;K7EKJ9	Q12906-5;Q12906-4;Q12906-2;Q12906-6;Q12906-3;Q12906;Q12906-7;K7EQR9;K7EKJ9	21.6728	21.1518	NaN	NaN	21.845	NaN	3919800	2843700	945600	171450	5415400	566800	0.00016426	13863000	3	2	2	1	1	2	1	4.3	74.606
NFX1	Transcriptional repressor NF-X1	Q12986-2;Q12986;Q12986-3	Q12986-2;Q12986;Q12986-3	23.2032	22.9604	23.0887	23.6014	23.1871	22.9541	9763300	12630000	9786300	7655800	14369000	3904700	5.038e-13	58109000	9	5	5	5	5	5	4	5.4	113.62
ACACA	Acetyl-CoA carboxylase 1;Biotin carboxylase	Q13085;Q13085-4;Q13085-3;Q13085-2;Q59FY4;O00763-3;O00763-2;O00763;A0A087WWN5;A0A087X0W4;A0A0C4DGT1;S4R3S7;A0A087WVR6;A0A087X2F8;A0A087X126;A0A087WYK6;F8W8T8;H0YGH5	Q13085;Q13085-4;Q13085-3;Q13085-2;Q59FY4	25.6607	26.8181	27.3183	27.1208	26.6349	26.751	45956000	187360000	186580000	83173000	142430000	67706000	1.6509e-109	713200000	80	20	33	33	33	30	28	18	265.55
HNRNPA0	Heterogeneous nuclear ribonucleoprotein A0	Q13151	Q13151	26.2064	26.2161	25.1561	25.3641	26.3619	26.1331	88305000	118740000	35582000	23152000	114120000	47745000	4.6235e-57	427650000	29	7	7	5	5	7	5	27.9	30.84
TRIM28	Transcription intermediary factor 1-beta	Q13263-2;Q13263;M0R0K9;M0R2I3;M0R3C0	Q13263-2;Q13263;M0R0K9	24.8902	24.6082	25.582	25.0185	24.9016	25.1871	31054000	53235000	44372000	24722000	50499000	14696000	1.4066e-35	218580000	25	7	9	9	10	9	8	16.5	79.473
TCOF1	Treacle protein	Q13428-2;Q13428-8;Q13428;Q13428-3;Q13428-4;J3KQ96;Q13428-6;Q13428-7;E7ETY2;H0YA99;Q13428-5	Q13428-2;Q13428-8;Q13428;Q13428-3;Q13428-4;J3KQ96;Q13428-6;Q13428-7;E7ETY2	24.1363	24.2189	24.0786	24.7634	24.2357	24.6294	16616000	31302000	12475000	16959000	32816000	17540000	2.0858e-24	127710000	21	7	5	4	5	5	5	6.8	144.31
PWP1	Periodic tryptophan protein 1 homolog	Q13610;B4DJV5;Q13610-2	Q13610;B4DJV5	25.8627	25.125	25.3077	25.657	24.886	25.8061	43440000	47234000	41338000	34737000	60243000	40613000	3.6048e-25	267600000	27	7	6	8	8	8	8	17.2	55.827
TUBB2A	Tubulin beta-2A chain	Q13885	Q13885	21.9488	21.5132	21.9494	NaN	22.2448	NaN	3469200	4489600	4979400	3102200	7281600	3135100	1.2343e-114	26457000	4	2	2	2	1	2	1	31.9	49.906
EIF2B1	Translation initiation factor eIF-2B subunit alpha	Q14232;F5H0D0;Q14232-2;H0YGG4	Q14232;F5H0D0;Q14232-2	NaN	22.9375	22.2633	23.2406	22.0171	23.2666	2072900	11548000	4549300	5314000	6226100	7216400	5.3546e-08	36926000	9	1	2	2	2	3	2	10.8	33.712
MAP7	Ensconsin	Q14244;Q14244-3;Q14244-6;Q14244-7;Q14244-5;A0A087WZ40;Q14244-2;Q14244-4	Q14244;Q14244-3;Q14244-6;Q14244-7;Q14244-5;A0A087WZ40;Q14244-2;Q14244-4	26.6263	27.3082	27.1724	27.5657	27.1013	27.252	114740000	257860000	180510000	97715000	187050000	103860000	7.4277e-114	941730000	74	17	16	17	18	16	16	28	84.051
RBM39	RNA-binding protein 39	Q14498-3;Q14498-2;Q14498;H0Y4X3;G3XAC6;Q5QP23;A0A087X122;Q5QP22	Q14498-3;Q14498-2;Q14498;H0Y4X3;G3XAC6	25.1037	23.9886	24.8191	23.6711	24.4589	23.963	29559000	24979000	34126000	6773600	35832000	12760000	4.289e-24	144030000	19	7	6	7	7	6	6	16.7	57.089
PRPSAP1	Phosphoribosyl pyrophosphate synthase-associated protein 1	Q14558-2;Q14558;B4DP31;C9J168	Q14558-2;Q14558;B4DP31	23.4692	22.832	23.4457	23.0945	22.7757	23.2293	12514000	11738000	10286000	5902600	11686000	4949000	8.8046e-10	57075000	11	4	4	4	4	4	2	17.4	42.467
MELK	Maternal embryonic leucine zipper kinase	Q14680-3;Q14680-4;Q14680-5;Q14680-2;Q14680-8;Q14680-7;Q14680-6;Q14680	Q14680-3;Q14680-4;Q14680-5;Q14680-2;Q14680-8;Q14680-7;Q14680-6;Q14680	24.4273	23.7806	24.5599	24.2239	24.3576	24.2591	25224000	19357000	23242000	10393000	32798000	13858000	6.3546e-18	124870000	11	6	5	6	6	6	6	11.4	52.527
RRP1B	Ribosomal RNA processing protein 1 homolog B	Q14684-2;Q14684	Q14684-2;Q14684	26.4603	26.5725	26.7124	27.0082	26.4108	26.6688	103180000	145640000	124240000	64373000	142600000	64632000	8.6806e-71	644670000	40	8	10	10	9	9	9	12.2	82.175
KIF22	Kinesin-like protein KIF22	Q14807;Q14807-2;H3BRB3;H3BTH5;H3BQB9	Q14807;Q14807-2;H3BRB3	25.0646	24.1897	24.977	24.0429	24.7184	23.835	37514000	26039000	30872000	10759000	38140000	11323000	2.0589e-35	154650000	22	9	7	7	7	8	9	21.8	73.261
ARHGAP19	Rho GTPase-activating protein 19	Q14CB8-6;Q14CB8-3;Q14CB8;Q14CB8-2;Q14CB8-4;Q14CB8-7	Q14CB8-6;Q14CB8-3;Q14CB8;Q14CB8-2;Q14CB8-4;Q14CB8-7	NaN	22.2771	22.2211	22.3591	22.5435	21.9973	3527300	7118100	5046900	3245100	8599800	2824200	3.6896e-05	30361000	5	1	2	2	2	2	2	7.1	52.466
MORF4L2	Mortality factor 4-like protein 2	Q5JXX2;Q15014;Q5JXX1;Q5JXX6;A0A0A0MT59	Q5JXX2;Q15014;Q5JXX1	26.8439	26.6922	26.621	27.1586	26.6284	26.8986	126710000	160020000	110340000	83510000	148980000	76533000	1.7352e-52	706090000	32	7	7	7	7	6	7	34.5	19.831
ZNF146	Zinc finger protein OZF	Q15072	Q15072	25.5452	25.7928	25.7911	26.0234	25.6655	25.9361	45185000	93569000	62566000	38682000	85883000	35349000	1.6845e-36	361230000	34	9	10	10	10	10	9	40.4	33.307
PCBP1	Poly(rC)-binding protein 1	Q15365	Q15365	23.2995	23.6552	23.6991	23.0843	23.3024	25.1137	14420000	19337000	14413000	6574600	17030000	17866000	3.5511e-12	89640000	10	5	4	4	3	4	3	16.9	37.497
SEC23B	Protein transport protein Sec23B	Q15437;Q5QPE2;Q5QPE1;G3V5K1	Q15437;Q5QPE2	26.8237	28.2258	28	27.8454	27.9473	28.0261	99619000	417000000	316930000	162790000	388260000	154080000	7.8215e-113	1538700000	81	14	20	21	20	20	16	34.3	86.478
ZNF239	Zinc finger protein 239	Q16600	Q16600	23.3507	23.2843	23.1303	24.2282	22.9229	23.8216	10777000	12889000	12629000	8279500	15105000	10135000	2.0148e-10	69815000	8	4	3	4	3	4	4	9.8	51.59
TSR1	Pre-rRNA-processing protein TSR1 homolog	Q2NL82;I3L1Q5;I3L4E8	Q2NL82	26.9731	26.5576	27.318	26.3077	26.8335	26.1033	103180000	158910000	169190000	49877000	188130000	54529000	3.1082e-83	723820000	63	14	17	17	17	18	15	26	91.809
MAP7D1	MAP7 domain-containing protein 1	Q3KQU3;Q3KQU3-4;Q3KQU3-2;C9JIR3;E9PLH3;H0YF21;Q3KQU3-3	Q3KQU3;Q3KQU3-4;Q3KQU3-2;C9JIR3	26.4108	26.7278	26.5316	27.1446	26.743	26.7893	94040000	192570000	87789000	77621000	158180000	76710000	9.7181e-78	686910000	57	15	17	14	14	17	13	26.2	92.819
TUBB8	Tubulin beta-8 chain	Q3ZCM7;A0A075B736;Q5SQY0	Q3ZCM7;A0A075B736;Q5SQY0	24.333	23.786	24.1071	NaN	24.2472	NaN	21338000	21260000	18990000	0	29900000	0	1.8809e-64	91488000	6	2	2	2	0	2	0	22.3	49.775
TBC1D10B	TBC1 domain family member 10B	Q4KMP7;Q4KMP7-2;H3BSE1	Q4KMP7	24.9098	27.0416	25.953	26.5725	25.8778	26.3824	32361000	249720000	74790000	46869000	80500000	45984000	8.9682e-96	530220000	34	6	11	11	9	8	6	19.7	87.198
PLEKHO1	Pleckstrin homology domain-containing family O member 1	Q53GL0;Q53GL0-2;Q5T4P9	Q53GL0;Q53GL0-2;Q5T4P9	25.7077	25.6351	26.0481	25.7499	25.9859	25.544	65446000	78302000	66790000	39477000	86298000	23815000	5.4473e-49	360130000	36	11	9	8	10	9	6	35.9	46.236
NOM1	Nucleolar MIF4G domain-containing protein 1	Q5C9Z4	Q5C9Z4	24.8726	23.9947	23.8749	23.9199	23.4584	24.0001	27641000	26542000	15271000	12624000	16584000	8254800	2.1933e-21	106920000	11	4	4	4	4	4	3	7.3	96.256
RRP12	RRP12-like protein	Q5JTH9-2;Q5JTH9-3;Q5JTH9;A0A087WYW2;H7C1M8;A0A087X0G0;A0A087X1U8	Q5JTH9-2;Q5JTH9-3;Q5JTH9	NaN	23.4005	23.8035	23.7034	23.2258	NaN	4461500	17638000	15117000	9319200	9163400	3198700	1.3143e-14	58898000	8	2	3	3	3	2	1	3	132.71
DLG3	Disks large homolog 3	Q92796-3;Q92796-2;Q92796;Q5JUW8	Q92796-3;Q92796-2;Q92796;Q5JUW8	24.1524	23.5783	24.0267	23.5851	23.602	23.383	19489000	14381000	19076000	7984400	17512000	7043100	4.0134e-14	85486000	9	5	3	4	4	3	4	20.5	42.111
C1orf167	Uncharacterized protein C1orf167	Q5SNV9;Q5SNV9-2;H0Y5L4;H0Y5F2;H7BXQ2	Q5SNV9;Q5SNV9-2;H0Y5L4;H0Y5F2;H7BXQ2	NaN	23.0059	23.4991	23.6161	23.4096	23.6067	8809100	13000000	11015000	7144700	17142000	8530900	4.7587e-05	65642000	5	1	2	2	2	2	2	1.2	162.42
HP1BP3	Heterochromatin protein 1-binding protein 3	X6RGJ2;Q5SSJ5;Q5SWC8;Q5SSJ5-2;B0QZK4;Q5SSJ5-3;B0QZK9;B0QZK8;Q5SSJ5-5	X6RGJ2;Q5SSJ5;Q5SWC8;Q5SSJ5-2;B0QZK4;Q5SSJ5-3	25.366	24.8347	24.975	25.3218	24.6652	24.5878	44699000	45781000	32083000	23427000	38451000	16371000	2.3111e-33	200810000	18	10	9	6	7	7	8	31.2	36.514
NTPCR	Cancer-related nucleoside-triphosphatase	Q9BSD7;Q5TDF0	Q9BSD7;Q5TDF0	NaN	NaN	23.0978	22.0035	NaN	21.6574	1740900	2750700	8780500	2620300	3743900	2169100	0.00010889	21805000	3	1	1	2	2	1	2	14.2	20.713
RIF1	Telomere-associated protein RIF1	Q5UIP0;H7C2B5;Q5UIP0-2	Q5UIP0;H7C2B5;Q5UIP0-2	26.4744	25.5484	26.4201	25.6315	25.792	25.645	70549000	62480000	73479000	38000000	105910000	46189000	2.0641e-46	396610000	39	10	10	12	9	10	10	5.7	274.46
ANGEL2	Protein angel homolog 2	Q5VTE6;Q5VTE6-2;Q96AL9	Q5VTE6;Q5VTE6-2;Q96AL9	22.9565	25.3385	22.0404	NaN	23.9644	24.166	4662600	49466000	2005500	1236400	19301000	23412000	8.6399e-42	100080000	10	2	5	2	1	4	5	11.2	62.338
RPL7L1	60S ribosomal protein L7-like 1	Q6DKI1;R4GMU7;Q6DKI1-2	Q6DKI1;R4GMU7;Q6DKI1-2	24.5372	25.2969	24.851	22.7951	24.7603	23.8988	28147000	37789000	41613000	9564900	33126000	9284300	1.2132e-17	159520000	16	5	8	7	7	5	4	32.5	28.661
MRM1	rRNA methyltransferase 1, mitochondrial	Q6IN84;Q6IN84-2;A0A087WZC1	Q6IN84	23.8709	23.7422	23.8785	23.8527	23.6779	23.8803	10271000	25837000	14907000	10102000	19733000	9809200	1.2546e-11	90660000	12	4	5	4	5	4	4	13.9	38.638
ALKBH2	Alpha-ketoglutarate-dependent dioxygenase alkB homolog 2	Q6NS38;S4R3T5;F5H5X2;F5GZZ0;Q6NS38-2	Q6NS38;S4R3T5;F5H5X2	26.6995	26.0952	26.3789	25.9203	26.2737	25.669	97341000	113050000	105240000	37515000	136530000	21385000	1.6142e-70	511070000	33	7	9	9	8	9	5	50.2	29.322
RPUSD3	RNA pseudouridylate synthase domain-containing protein 3	Q6P087-2;Q6P087;C9JM75;H7C454;H7C1H7;H7C2C3;Q6P087-3;H7C0K7	Q6P087-2;Q6P087;C9JM75;H7C454	27.3188	27.1822	27.5054	27.3167	27.269	27.405	201560000	161160000	242210000	95941000	234890000	93996000	8.076e-87	1029800000	60	12	12	13	13	11	9	47.9	36.944
MRPL14	39S ribosomal protein L14, mitochondrial	Q6P1L8	Q6P1L8	25.4407	24.9551	25.5482	25.5295	25.0845	25.0859	49711000	44559000	55002000	24970000	52422000	21986000	5.3534e-21	248650000	17	4	4	4	3	4	4	23.4	15.947
CC2D1A	Coiled-coil and C2 domain-containing protein 1A	Q6P1N0-2;Q6P1N0;K7EMP1;K7EJY5	Q6P1N0-2;Q6P1N0;K7EMP1	25.8376	25.037	25.6854	25.3948	25.9635	24.855	46352000	55110000	59022000	27592000	80001000	28828000	1.2223e-46	296910000	33	14	16	15	13	14	15	19.3	103.93
PKN3	Serine/threonine-protein kinase N3	Q6P5Z2	Q6P5Z2	25.0425	25.0148	25.5353	25.1414	25.6414	25.2968	39636000	55521000	51593000	21873000	81474000	17632000	5.8355e-54	267730000	33	10	13	11	10	11	7	22.8	99.419
ALKBH5	RNA demethylase ALKBH5	Q6P6C2-3;Q6P6C2;K7ER58;Q6P6C2-1	Q6P6C2-3;Q6P6C2;K7ER58;Q6P6C2-1	25.308	25.4307	25.1577	25.6687	24.945	25.2998	43388000	65323000	39999000	27109000	49257000	27704000	2.7643e-40	252780000	25	5	5	5	4	5	5	12.3	43.048
PSRC1	Proline/serine-rich coiled-coil protein 1	Q6PGN9-4;Q6PGN9-2;Q6PGN9;S4R3S8;Q5T2Z0;Q5T2Z1;Q6PGN9-3	Q6PGN9-4;Q6PGN9-2;Q6PGN9;S4R3S8;Q5T2Z0;Q5T2Z1;Q6PGN9-3	22.9433	22.4564	23.0655	23.1861	22.5335	NaN	5826600	9390800	9386600	5574100	10652000	5183800	6.1244e-08	46014000	5	2	3	3	3	3	3	19	16.98
ZNF773	Zinc finger protein 773	Q6PK81-2;Q6PK81	Q6PK81-2;Q6PK81	23.8911	25.2417	24.282	24.4102	NaN	24.3183	13286000	48677000	24669000	14815000	33135000	14134000	8.328e-13	148720000	5	1	1	1	1	1	1	3.4	50.373
LARP1	La-related protein 1	Q6PKG0-3;Q6PKG0;H0YBR8;H0YC33;Q659C4-7;Q659C4-6;Q659C4-5;Q659C4-2;Q659C4	Q6PKG0-3;Q6PKG0	23.0247	24.9028	23.6376	24.4055	24.1844	23.9042	4043900	47754000	16534000	16977000	28894000	5064100	8.7593e-11	119270000	12	3	5	5	5	5	2	5.3	116.46
SAMD1	Atherin	Q6SPF0;E9PIW9;F8WDT5	Q6SPF0;E9PIW9	26.9374	26.8968	27.4201	27.2254	26.9883	26.9273	139110000	188870000	172260000	91025000	191590000	81277000	1.1061e-84	864130000	42	13	12	12	12	13	12	31.8	56.051
C16orf59	Uncharacterized protein C16orf59	Q7L2K0;H3BND0;H3BTF6;Q7L2K0-2;Q7L2K0-3;H3BPH1	Q7L2K0;H3BND0;H3BTF6	23.4989	23.7121	23.899	24.0145	23.8546	23.5449	14716000	17300000	15154000	9505300	21782000	8309800	1.3918e-18	86766000	13	7	4	5	7	6	6	19.4	46.402
ZNF771	Zinc finger protein 771	Q7L3S4	Q7L3S4	25.264	27.436	26.3315	27.1709	26.6433	26.7667	35724000	298140000	83440000	87814000	171900000	54781000	1.2869e-66	731800000	52	10	12	10	12	12	12	52.1	35.702
SETX	Probable helicase senataxin	Q7Z333-3;Q7Z333;Q7Z333-4	Q7Z333-3;Q7Z333;Q7Z333-4	22.7614	22.8684	23.0618	23.2814	22.4612	22.9853	6490200	11127000	8689400	5541000	9176700	5949100	1.3943e-05	46973000	7	2	3	3	3	3	3	1	299.42
MRPL55	39S ribosomal protein L55, mitochondrial	Q7Z7F7;Q7Z7F7-2;X6RIW1;X6R631	Q7Z7F7;Q7Z7F7-2;X6RIW1	25.0019	24.869	24.621	24.0235	24.3797	24.0456	31632000	44761000	26376000	9450800	37635000	10867000	9.8768e-13	160720000	13	3	3	3	3	3	3	25	15.128
C14orf80	Uncharacterized protein C14orf80	Q86SX3-2;Q86SX3-6;Q86SX3;F8VP51;Q86SX3-4;Q86SX3-5;Q86SX3-3;C9IYA4	Q86SX3-2;Q86SX3-6;Q86SX3;F8VP51;Q86SX3-4;Q86SX3-5;Q86SX3-3	22.2911	23.2323	22.7381	22.8293	22.641	22.626	3226200	15142000	9484700	4681300	8313900	3782600	2.9878e-08	44631000	5	3	4	4	4	3	3	11.7	43.353
USP37	Ubiquitin carboxyl-terminal hydrolase 37	Q86W68;Q86T82;Q86T82-2	Q86W68;Q86T82;Q86T82-2	23.7986	23.8753	24.2182	24.2777	23.9601	23.6885	10977000	24959000	19677000	11097000	23754000	10930000	1.1165e-15	101390000	15	4	5	5	5	5	5	23.2	33.39
TRPT1	tRNA 2-phosphotransferase 1	Q86TN4;Q86TN4-4;Q86TN4-2;Q86TN4-3;F5H8A0;F5H1K3;F5H6B6;H0YGY9	Q86TN4;Q86TN4-4;Q86TN4-2;Q86TN4-3;F5H8A0	25.315	25.4479	25.7177	26.2049	25.5019	26.499	47182000	83455000	52783000	40859000	73918000	54102000	2.9405e-72	352300000	32	5	7	5	6	7	5	28.5	27.742
ZNF589	Zinc finger protein 589	Q86UQ0-2;Q86UQ0;Q86UQ0-3	Q86UQ0-2;Q86UQ0;Q86UQ0-3	23.7238	23.6552	24.1026	23.9878	24.1323	23.7147	13205000	23546000	19235000	8824400	29312000	6998700	2.4883e-08	101120000	6	3	3	3	2	4	2	12.7	40.762
CCDC84	Coiled-coil domain-containing protein 84	Q86UT8;E9PJ16;E9PPT8	Q86UT8;E9PJ16;E9PPT8	24.8086	24.6547	24.7531	24.7989	24.7105	24.7505	30126000	35731000	32418000	15804000	42911000	16945000	1.1903e-18	173930000	19	4	4	4	4	4	4	14.8	37.974
ALYREF	THO complex subunit 4	Q86V81	Q86V81	28.1358	27.6304	28.2116	28.3723	27.9736	27.4661	311980000	315090000	270980000	164170000	439100000	153740000	2.7987e-84	1655100000	43	9	7	8	7	10	6	54.1	26.888
RPS19BP1	Active regulator of SIRT1	Q86WX3;F8WFE7	Q86WX3	25.2747	24.7629	25.4017	25.2406	24.8801	24.533	45233000	38526000	51548000	21636000	46519000	11400000	4.4453e-70	214860000	20	5	4	5	4	5	4	39.7	15.434
PTRH1	Probable peptidyl-tRNA hydrolase	Q86Y79;A0A096LP22;A0A096LPA3;C9J7Z1;A0A096LP34	Q86Y79;A0A096LP22;A0A096LPA3;C9J7Z1;A0A096LP34	26.082	24.9706	26.0199	25.3389	25.666	25.3941	56702000	55077000	75629000	26224000	90054000	24558000	7.621e-62	328240000	40	6	6	7	6	7	5	39.3	22.936
TEX14	Inactive serine/threonine-protein kinase TEX14	Q8IWB6-3;Q8IWB6-2;Q8IWB6	Q8IWB6-3;Q8IWB6-2;Q8IWB6	24.3963	NaN	24.2552	24.5086	24.3597	24.5378	22480000	5791800	20554000	13248000	31254000	16603000	0.0010342	109930000	5	2	1	2	2	2	2	1	162.67
MAP7D3	MAP7 domain-containing protein 3	Q8IWC1;A0A0A0MRP0;Q8IWC1-2;Q8IWC1-4;Q8IWC1-3	Q8IWC1;A0A0A0MRP0;Q8IWC1-2;Q8IWC1-4;Q8IWC1-3	27.077	26.873	26.8962	27.007	27.0016	26.7216	95339000	114230000	133120000	92822000	239630000	90728000	1.0217e-57	765870000	48	12	12	13	13	13	13	16.2	98.428
PHF6	PHD finger protein 6	Q8IWS0;Q8IWS0-5;Q8IWS0-3;A0A0D9SGE8;Q5JRC6;Q8IWS0-4;Q8IWS0-2;REV__J3QSD7;REV__Q9NYV4-3;REV__Q9NYV4-2;REV__Q9NYV4	Q8IWS0;Q8IWS0-5;Q8IWS0-3;A0A0D9SGE8;Q5JRC6;Q8IWS0-4;Q8IWS0-2	28.9756	29.4041	29.269	29.254	29.1432	28.8715	501140000	1036500000	679660000	366590000	914750000	323270000	3.0585e-236	3821900000	137	21	21	22	22	22	22	64.9	41.29
FTSJ3	pre-rRNA processing protein FTSJ3	Q8IY81	Q8IY81	22.7305	22.6974	22.8456	22.7586	22.8049	22.744	5759500	11415000	6964300	4176700	11745000	4612600	0.00052126	44673000	3	2	2	2	2	2	2	1.9	96.557
C8orf59	Uncharacterized protein C8orf59	Q8N0T1;A0A087WWE7;Q8N0T1-2;E5RGR5	Q8N0T1	26.2627	26.5796	26.5614	26.9023	26.3868	26.6395	61202000	137690000	164100000	71193000	128370000	46549000	1.4951e-39	609100000	22	6	7	6	7	6	5	60	11.456
PLCD3	1-phosphatidylinositol 4,5-bisphosphate phosphodiesterase delta-3	Q8N3E9;F5GXC1;K7EQF2;H0YGF8	Q8N3E9	24.546	25.3861	25.5154	25.6093	25.4258	25.3493	20939000	72651000	52077000	27482000	74762000	23054000	2.7402e-45	270960000	33	10	12	12	12	14	9	20.8	89.257
ZNF664	Zinc finger protein 664	Q8N3J9;F8VS19;K7EPV5;Q8N8E2-3;Q09FC8-3;Q6AZW8;Q6U7Q0;B4DX44;Q96NJ3-2;Q9UK12;Q8N8E2-2;Q9UK11;Q9UK12-2;Q14593-2;P35789-3;Q8N8E2;Q09FC8-4;Q3KP31-2;P17022-2;P17022;Q09FC8-6;Q09FC8-5;M0QXU9;Q09FC8-2;A0A096LNS5;Q14593;Q3KP31;Q86YE8-2;A0A087WWD1;Q86YE8-4;Q9P2F9;A0A087X1K3;P52740-2;P0C7X5;Q96NJ3;P35789-2;K7EIK6;K7ENM7;Q09FC8;Q9UL59;Q86YE8-3;Q9H7R5;P35789;Q8N8Z8-2;Q76KX8-2;Q86YE8;Q08AG5;A6NK53;Q76KX8;Q9H7…	Q8N3J9	23.8575	24.9958	24.4707	25.0768	25.0377	24.7799	17951000	30392000	26321000	22438000	51602000	20374000	2.1512e-31	169080000	19	4	5	6	6	6	5	36	30.283
GUF1	Translation factor GUF1, mitochondrial	Q8N442	Q8N442	25.0799	24.7835	25.524	25.0725	25.1334	25.044	41636000	42277000	53879000	18552000	56192000	17123000	3.3386e-37	229660000	28	12	11	12	11	12	8	23.9	74.327
ZGPAT	Zinc finger CCCH-type with G patch domain-containing protein	Q8N5A5-4;V9GY48;Q8N5A5-3;Q8N5A5-2;Q8N5A5;A0A087WT57	Q8N5A5-4;V9GY48;Q8N5A5-3;Q8N5A5-2;Q8N5A5	24.9049	25.5975	25.1076	25.7555	25.2255	25.6201	54882000	76215000	37068000	28558000	49237000	28329000	9.3208e-68	274290000	15	5	4	6	4	3	3	34	20.696
MRPL50	39S ribosomal protein L50, mitochondrial	Q8N5N7;Q8N5N7-2	Q8N5N7;Q8N5N7-2	22.4971	22.9694	22.983	23.6694	22.2552	22.6276	5194300	12393000	8520100	6842500	5900400	5870400	1.3344e-06	44720000	8	3	3	3	3	2	3	23.4	18.325
SIRT6	NAD-dependent protein deacetylase sirtuin-6	Q8N6T7-2;Q8N6T7;M0QZ09;M0R1N9;M0R1F6;M0QXA0;M0R0B2	Q8N6T7-2;Q8N6T7;M0QZ09	24.9327	24.5951	25.1591	25.1957	24.5744	24.7884	29002000	35893000	45816000	19013000	46240000	16066000	4.0562e-43	192030000	31	7	8	8	8	8	8	41.2	36.064
ZNF579	Zinc finger protein 579	Q8NAF0	Q8NAF0	24.5045	25.8427	24.7669	25.3291	25.2427	24.9232	24600000	83554000	30427000	24202000	58188000	21315000	1.7915e-33	242280000	17	2	3	3	3	3	3	6.9	60.509
SERBP1	Plasminogen activator inhibitor 1 RNA-binding protein	Q8NC51-3;Q8NC51;Q8NC51-4;Q8NC51-2	Q8NC51-3;Q8NC51;Q8NC51-4;Q8NC51-2	26.7919	27.0578	26.0922	26.5825	26.3501	27.1903	124180000	218450000	78222000	55217000	131150000	84123000	2.2833e-134	691350000	34	7	7	7	7	7	5	18.3	43.135
LSM14A	Protein LSM14 homolog A	Q8ND56-3;Q8ND56;Q8ND56-2;K7EMZ9;A0A0G2JQ95;A0A096LP11;I3L4Q1	Q8ND56-3;Q8ND56;Q8ND56-2	28.3817	29.053	23.5463	24.2159	28.7629	27.9055	404240000	677800000	19025000	9885000	646090000	202860000	5.0333e-152	1959900000	52	13	16	6	6	17	14	35.1	46.411
C1orf131	Uncharacterized protein C1orf131	Q8NDD1-3;Q8NDD1-2;Q8NDD1;Q5TBH9;Q5TBI2	Q8NDD1-3;Q8NDD1-2;Q8NDD1;Q5TBH9;Q5TBI2	23.8532	23.3818	23.4139	23.2177	23.5174	23.1192	16850000	12908000	13919000	5184900	19281000	4535500	2.6345e-11	72678000	9	4	4	4	3	4	4	11.3	32.482
SRFBP1	Serum response factor-binding protein 1	Q8NEF9	Q8NEF9	26.2444	26.3288	26.4854	27.0738	26.1185	26.769	90079000	121050000	99196000	74636000	131590000	70792000	1.2183e-30	587340000	27	7	6	6	7	7	7	17.2	48.633
FBXO22	F-box only protein 22	Q8NEZ5;Q8NEZ5-3;H3BTH6;H3BTR7;H3BRE0;H3BVA4;H3BUC1;Q8NEZ5-2	Q8NEZ5;Q8NEZ5-3	26.0342	24.8113	26.2924	24.9808	26.2634	24.365	51081000	43550000	96136000	26654000	125850000	7791400	9.4616e-53	351060000	37	9	9	12	10	13	5	38	44.508
CMAS	N-acylneuraminate cytidylyltransferase	Q8NFW8;Q8NFW8-2;F5GYM0;F5H296	Q8NFW8	25.73	25.751	26.2106	25.8049	25.8843	25.3434	58419000	83683000	72907000	32831000	91637000	30823000	1.5746e-51	370300000	30	8	10	11	9	10	8	29	48.379
TDRD7	Tudor domain-containing protein 7	Q8NHU6;Q8NHU6-2	Q8NHU6	22.5476	22.2085	22.5669	NaN	22.5402	NaN	6968700	6941500	8202800	3635000	5791500	1941600	3.5287e-06	33481000	3	3	3	3	2	2	2	3	123.58
PPP1R35	Protein phosphatase 1 regulatory subunit 35	Q8TAP8	Q8TAP8	24.0418	20.6506	24.0214	NaN	23.1212	21.6335	15514000	8686000	13796000	433240	13421000	3116800	3.7186e-05	54967000	8	2	2	2	1	2	2	12.6	27.953
MRPL30	39S ribosomal protein L30, mitochondrial	Q8TCC3;Q8TCC3-2;Q8TCC3-3;B8ZZV5	Q8TCC3;Q8TCC3-2;Q8TCC3-3	23.8497	23.8093	24.1402	24.6071	23.9046	24.3992	13960000	24861000	20800000	15674000	25469000	10074000	3.5162e-11	110840000	11	2	3	3	3	3	2	22.4	18.546
DDX54	ATP-dependent RNA helicase DDX54	Q8TDD1-2;Q8TDD1	Q8TDD1-2;Q8TDD1	23.7661	24.1329	24.0049	24.0334	23.6794	23.9659	13992000	26405000	17929000	9627500	21985000	9857200	3.3003e-15	99796000	10	5	5	5	5	5	5	7.4	98.665
GATAD1	GATA zinc finger domain-containing protein 1	Q8WUU5	Q8WUU5	23.3443	22.8822	22.975	23.0966	22.7843	22.5905	11163000	9056200	7348900	5968100	10269000	4591100	4.4447e-05	48397000	4	2	2	2	2	2	2	10.8	28.69
RNF138	E3 ubiquitin-protein ligase RNF138	Q8WVD3;J3KSI2;J3QKM8;Q8WVD3-2;J3QLQ3;J3KRU4	Q8WVD3;J3KSI2;J3QKM8	27.1026	27.3428	26.967	27.4573	27.1327	27.4819	143210000	247600000	140390000	101990000	226210000	117360000	3.462e-92	976750000	44	6	8	7	6	6	7	44.5	28.192
TFB1M	Dimethyladenosine transferase 1, mitochondrial	Q8WVM0	Q8WVM0	27.8073	27.2693	27.705	27.3541	27.2837	27.3033	236860000	218240000	239440000	93030000	277940000	95917000	4.6941e-108	1161400000	69	16	17	17	17	18	15	53.2	39.542
CKAP2	Cytoskeleton-associated protein 2	Q8WWK9-4;Q8WWK9-6;Q8WWK9-5;Q8WWK9;C9J7Y4	Q8WWK9-4;Q8WWK9-6;Q8WWK9-5;Q8WWK9	24.7788	24.4357	24.7332	24.9409	24.2207	24.5861	26641000	37772000	26290000	15861000	37431000	16191000	1.1278e-28	160190000	8	4	4	3	3	5	4	11.1	55.307
DNAJC9	DnaJ homolog subfamily C member 9	Q8WXX5	Q8WXX5	25.5009	25.7652	25.6176	26.0812	25.2895	25.9713	54246000	70972000	56875000	36399000	76504000	39897000	1.5765e-30	334890000	29	7	9	8	8	8	8	27.7	29.909
THAP4	THAP domain-containing protein 4	Q8WY91	Q8WY91	22.035	22.378	22.2562	22.4141	22.1582	22.5381	4434200	7815700	4899000	3338900	6173300	4172100	7.3616e-06	30833000	5	2	2	2	2	2	2	5	62.889
H1FX	Histone H1x	Q92522	Q92522	26.9686	26.8579	26.812	27.2503	26.5559	26.7366	128440000	186930000	120780000	87351000	155350000	69686000	1.1237e-65	748530000	27	5	5	5	5	5	5	23	22.487
GATA6	Transcription factor GATA-6	Q92908-2;Q92908	Q92908-2;Q92908	22.7093	21.5575	NaN	20.1778	NaN	19.9922	6428500	4174100	1208100	890990	2932000	822470	1.0044e-07	16456000	4	2	2	1	2	1	2	6.2	45.386
ARHGEF2	Rho guanine nucleotide exchange factor 2	Q92974-3;Q92974-2;Q92974;V9GYM8;V9GYF5;V9GYG5;V9GZ14;V9GYF0;Q5VY93;V9GZ58	Q92974-3;Q92974-2;Q92974;V9GYM8	24.1911	24.8722	25.3729	25.3396	25.1962	24.9571	20719000	42707000	51619000	27009000	39008000	22233000	1.2399e-38	203290000	26	10	9	11	10	9	10	13.5	108.24
EMG1	Ribosomal RNA small subunit methyltransferase NEP1	Q92979;V9GYP5;A0A087WWQ2;A0A087WVM7	Q92979;V9GYP5;A0A087WWQ2;A0A087WVM7	26.6942	26.7544	26.508	27.0086	26.2557	26.8505	97174000	175070000	104250000	75552000	94774000	87948000	8.3141e-35	634770000	38	10	11	11	11	9	10	49.2	26.72
LRRC59	Leucine-rich repeat-containing protein 59	Q96AG4	Q96AG4	22.5148	22.2576	22.8736	22.6312	NaN	22.7565	4637300	7098200	5912500	3966900	2281100	6340600	1.0796e-05	30237000	6	2	2	2	3	1	3	10.1	34.93
EME1	Crossover junction endonuclease EME1	Q96AY2;Q96AY2-2;H0Y9Z4	Q96AY2;Q96AY2-2;H0Y9Z4	22.9103	23.9093	24.0819	23.7513	NaN	23.1775	5163100	23345000	20072000	9617200	12298000	4807800	5.0589e-13	75303000	10	2	4	4	4	2	3	7.2	63.251
CHCHD1	Coiled-coil-helix-coiled-coil-helix domain-containing protein 1	Q96BP2;A6NJX6	Q96BP2	24.5917	23.912	24.6391	23.9989	24.416	23.7765	31541000	19282000	23535000	8019500	27870000	13135000	1.0284e-24	123380000	10	3	2	2	2	2	3	25.4	13.475
NSUN4	5-methylcytosine rRNA methyltransferase NSUN4	Q96CB9;Q96CB9-4;Q96CB9-2;M0R1K5;A0A087X0V6;A0A087WUV3;Q96CB9-3	Q96CB9;Q96CB9-4;Q96CB9-2;M0R1K5	26.3856	27.1815	26.4629	27.4878	26.7669	27.5513	324870000	37754000	19027000	21615000	604110000	14720000	6.1128e-23	1022100000	17	5	5	4	5	4	4	14.6	43.088
RPUSD4	RNA pseudouridylate synthase domain-containing protein 4	Q96CM3;Q96CM3-2;E9PJV3	Q96CM3;Q96CM3-2	26.0676	25.5902	25.851	26.0754	25.706	25.8968	52677000	78363000	71328000	46400000	92499000	32012000	2.5009e-43	373280000	26	8	8	8	9	9	6	25.7	42.205
CCDC124	Coiled-coil domain-containing protein 124	Q96CT7;M0R2F5	Q96CT7;M0R2F5	26.16	26.3103	26.2645	26.7199	26.1729	26.4422	87770000	126590000	95935000	60697000	124850000	37378000	5.864e-52	533220000	44	10	10	10	10	10	9	36.3	25.835
THAP11	THAP domain-containing protein 11	Q96EK4	Q96EK4	27.2181	27.3215	27.6154	27.5172	27.9406	27.8318	163760000	235250000	241160000	111700000	349960000	146580000	1.3249e-41	1248400000	49	6	7	7	7	7	6	24.5	34.455
MRPL53	39S ribosomal protein L53, mitochondrial	Q96EL3;B9A051	Q96EL3	23.3815	23.0869	23.9352	23.6129	23.343	23.2382	10711000	9082700	19232000	8704800	10496000	7234000	3.0526e-18	65460000	9	3	3	4	4	3	4	42.9	12.107
RRP36	Ribosomal RNA processing protein 36 homolog	Q96EU6-2;Q96EU6;C9J4X5;Q9H160-2;Q9H160	Q96EU6-2;Q96EU6	24.2107	24.0103	23.7214	23.8663	24.0603	23.5391	20703000	24056000	15282000	7923400	26360000	7460800	5.9137e-25	101790000	15	3	4	4	3	4	3	17.4	29.129
LTV1	Protein LTV1 homolog	Q96GA3	Q96GA3	24.3947	23.7382	23.9186	24.3689	23.7453	23.8616	23444000	21561000	18029000	11172000	19245000	9328300	1.0306e-15	102780000	15	5	5	5	5	5	5	8.2	54.854
AURKB	Aurora kinase B	Q96GD4;Q96GD4-5;Q96GD4-4;J3KTD6;J3QLN8;J3KT86;Q96GD4-2;J3QR41;Q96GD4-3;J3KRJ2;J3KRF8;B4DXA6;A3KFJ1;Q5QPD4;A0A0A0MSY3;Q9UQB9-2;Q9UQB9-3;Q5Y191;Q9UQB9;A3KFJ0;O14965	Q96GD4;Q96GD4-5;Q96GD4-4;J3KTD6;J3QLN8;J3KT86;Q96GD4-2;J3QR41;Q96GD4-3	25.9445	26.1736	26.4623	26.0739	26.3092	26.1474	27534000	138480000	100650000	48813000	124730000	46132000	1.3991e-43	486340000	26	3	10	9	8	9	6	33.4	39.31
ZC2HC1A	Zinc finger C2HC domain-containing protein 1A	Q96GY0;H0YAP0	Q96GY0;H0YAP0	27.1629	27.2729	27.1786	27.3784	26.9399	27.1548	167870000	202950000	177910000	86293000	203210000	96556000	5.8476e-89	934780000	62	16	15	16	13	16	13	48.3	35.092
ZNF845;ZNF702P;ZNF525;ZNF485;ZSCAN21;ZNF320;ZNF599;ZNF578;ZNF813;ZNF860;ZNF761;ZKSCAN7;ZNF808;ZFP62;ZNF91	Zinc finger protein 845;Putative zinc finger protein 702;Zinc finger protein 525;Zinc finger protein 485;Zinc finger and SCAN domain-containing protein 21;Zinc finger protein 320;Zinc finger protein 599;Zinc finger protein 578;Zinc finger protein 813;Zinc finger protein 860;Zinc finger protein 761;Zinc finger protein with KRAB and SCAN domains 7;Zinc finger protein 808;Zinc finger protein 62 homo…	Q96IR2;Q9H963;Q8N782;Q8NCK3-2;G3V1M0;Q8NCK3;J3KR62;Q9Y5A6;J3KR51;A2RRD8;Q96NL3;Q96N58;Q6ZN06;A6NHJ4;Q86XN6-3;Q86XN6-2;Q86XN6;A0A087WXT7;Q9P0L1;Q8N4W9-2;Q8NB50-3;Q8NB50;Q8N4W9;Q05481-2;Q05481	Q96IR2;Q9H963;Q8N782;Q8NCK3-2;G3V1M0;Q8NCK3;J3KR62;Q9Y5A6;J3KR51;A2RRD8;Q96NL3;Q96N58;Q6ZN06;A6NHJ4;Q86XN6-3;Q86XN6-2;Q86XN6;A0A087WXT7;Q9P0L1;Q8N4W9-2;Q8NB50-3;Q8NB50;Q8N4W9;Q05481-2;Q05481	24.4347	24.28	NaN	25.6302	NaN	NaN	24834000	22769000	4634000	30311000	0	2754200	1.3698e-05	85302000	3	2	2	1	2	0	1	8	113.13
HIC2	Hypermethylated in cancer 2 protein	Q96JB3-2;Q96JB3	Q96JB3-2;Q96JB3	23.4525	23.4116	23.2872	23.0224	23.0096	22.4629	9480700	17740000	9271900	4925600	14057000	4479500	2.1482e-07	59955000	9	2	2	2	2	2	2	5.4	64.227
ZNF462	Zinc finger protein 462	Q96JM2;Q96JM2-3;U3KQU3	Q96JM2;Q96JM2-3	25.1551	24.2661	24.6763	24.8118	24.2712	24.5158	39038000	31645000	30314000	14724000	32281000	13127000	5.7198e-16	161130000	20	5	6	6	5	6	5	3.2	284.68
L3MBTL3	Lethal(3)malignant brain tumor-like protein 3	Q96JM7-2;Q96JM7	Q96JM7-2;Q96JM7	23.6131	23.4705	24.0824	NaN	24.12	NaN	8826700	17762000	22615000	11412000	27367000	10308000	6.9496e-12	98290000	4	3	5	5	4	5	4	7.2	85.756
ZNF512B	Zinc finger protein 512B	Q96KM6	Q96KM6	22.9859	22.4246	22.9975	22.831	22.4827	22.76	7627900	7934000	8422700	4618500	8853200	4752100	3.3623e-05	42208000	6	2	2	2	2	2	2	3.5	97.263
PRMT6	Protein arginine N-methyltransferase 6	Q96LA8;Q96LA8-2	Q96LA8;Q96LA8-2	29.1175	28.6116	NaN	24.6868	29.6559	27.907	529840000	641520000	70899	5569400	1313500000	170820000	6.2506e-207	2661300000	56	16	15	1	4	16	12	49.1	41.937
TCEANC2	Transcription elongation factor A N-terminal and central domain-containing protein 2	Q96MN5;X6R7X0;Q96MN5-2	Q96MN5;X6R7X0;Q96MN5-2	26.6143	26.0387	26.8528	26.4363	26.411	26.5965	89888000	115720000	108000000	53826000	140240000	71546000	1.5525e-65	579220000	55	13	13	13	13	12	13	52.4	24.15
MUS81	Crossover junction endonuclease MUS81	Q96NY9;H0YDE3;E9PRI1;H0YDU2;H0YDK3;E9PII7;E9PL60	Q96NY9;H0YDE3;E9PRI1;H0YDU2;H0YDK3	23.8958	23.5475	24.6927	23.1288	24.3302	23.0288	16122000	20397000	24537000	7618900	29343000	4659500	1.2127e-22	102680000	12	6	7	6	8	7	4	25	61.172
NSUN5	Putative methyltransferase NSUN5	Q96P11-2;Q96P11;Q96P11-4;Q96P11-5;Q96P11-3;Q63ZY6-5;Q63ZY6;Q63ZY6-4;Q3KNT7-2;Q3KNT7-3;Q3KNT7;Q63ZY6-6;Q63ZY6-2	Q96P11-2;Q96P11;Q96P11-4;Q96P11-5	28.7159	28.1914	28.9568	28.4167	28.4872	28.3078	427840000	461450000	504860000	193410000	636630000	217720000	8.3331e-154	2441900000	131	23	23	23	21	25	19	61.4	50.41
RBM14	RNA-binding protein 14	Q96PK6	Q96PK6	26.3321	26.3652	26.2901	26.6792	26.3229	26.4237	61695000	151170000	66890000	71038000	125760000	59985000	2.2204e-74	536530000	28	6	7	6	7	6	7	8.7	69.491
NEK1	Serine/threonine-protein kinase Nek1	Q96PY6-4;Q96PY6-2;Q96PY6-6;Q96PY6;Q96PY6-3;Q96PY6-5	Q96PY6-4;Q96PY6-2;Q96PY6-6;Q96PY6;Q96PY6-3;Q96PY6-5	23.7778	23.8414	23.7872	23.7752	23.539	23.5713	11595000	14661000	21003000	10571000	22561000	4677900	1.9574e-14	85068000	12	3	3	4	4	4	3	4.5	135.3
MCCC1	Methylcrotonoyl-CoA carboxylase subunit alpha, mitochondrial	Q96RQ3;E9PHF7;F5GYT8;E9PG35;G5E9X5;F8WDI3	Q96RQ3;E9PHF7;F5GYT8;E9PG35;G5E9X5	27.5815	26.1376	27.7728	26.2824	28.1058	26.3655	180570000	119140000	231060000	46662000	503390000	39675000	2.8736e-155	1120500000	72	17	22	21	18	25	13	45.1	80.472
IWS1	Protein IWS1 homolog	Q96ST2-2;Q96ST2-3;Q96ST2;H7C0U1	Q96ST2-2;Q96ST2-3;Q96ST2;H7C0U1	23.4353	22.8207	22.9848	23.3239	22.7907	22.8874	8033700	9322400	9823500	6677500	11983000	5612400	5.8161e-15	51452000	11	3	2	3	3	3	4	6.3	56.109
CDK5RAP1	CDK5 regulatory subunit-associated protein 1	Q96SZ6-2;Q96SZ6-3;Q96SZ6;Q96SZ6-5;Q96SZ6-6;H0Y721;Q96SZ6-4	Q96SZ6-2;Q96SZ6-3;Q96SZ6;Q96SZ6-5;Q96SZ6-6	22.5409	NaN	22.8521	23.0825	22.6923	NaN	3239400	6283600	9650700	5683000	10097000	1240200	4.9783e-07	36194000	5	2	1	3	3	2	1	7.4	56.223
CDC5L	Cell division cycle 5-like protein	Q99459	Q99459	29.2	29.2378	29.0454	29.3119	28.9601	29.0804	615280000	822960000	652130000	391190000	706180000	374630000	0	3562400000	110	23	23	23	22	22	22	28.7	92.25
CDX2	Homeobox protein CDX-2	Q99626	Q99626	23.6896	24.1817	23.6721	23.9796	23.4664	23.6462	14198000	27779000	11807000	10801000	15338000	8376400	1.5978e-24	88300000	7	2	2	2	2	2	2	8	33.519
KIF2C	Kinesin-like protein KIF2C	Q99661-2;Q99661;Q5JR91;Q5JR89	Q99661-2;Q99661	25.1667	24.9499	25.3191	25.0619	25.4894	24.7916	27638000	35363000	52248000	19222000	84829000	19561000	1.3218e-43	238860000	20	7	7	10	9	8	9	19.2	75.561
HSD17B10	3-hydroxyacyl-CoA dehydrogenase type-2	Q99714-2;Q99714;Q5H928	Q99714-2;Q99714;Q5H928	23.9447	22.988	23.8712	23.722	23.5717	23.6709	13045000	11277000	19017000	8478600	17917000	8555200	1.262e-14	78290000	13	4	4	5	5	4	4	27.4	25.984
NCAPG	Condensin complex subunit 3	Q9BPX3;H0Y9Z8;D6RA93	Q9BPX3;H0Y9Z8	21.2554	22.3329	22.5803	22.2081	21.6785	22.2852	1731100	6015800	5167900	5204800	3916300	2944400	6.1133e-08	24980000	8	2	2	2	3	2	2	3.2	114.33
PDCD2L	Programmed cell death protein 2-like	Q9BRP1;U3KQA4;K7ESF4	Q9BRP1	26.7982	26.823	26.6828	27.0684	26.5431	27.247	103280000	286090000	100250000	70963000	135500000	82359000	2.2757e-47	778450000	41	8	8	8	8	8	7	25.1	39.416
RIOK1	Serine/threonine-protein kinase RIO1	Q9BRS2	Q9BRS2	23.4404	NaN	23.0201	22.7722	NaN	22.6987	5260800	15705000	14156000	1828800	14479000	7491500	5.9564e-08	58921000	4	2	2	3	3	2	3	7	65.582
PELO	Protein pelota homolog	Q9BRX2	Q9BRX2	25.6392	25.4842	25.7109	25.9376	25.5152	25.8382	56450000	75456000	57951000	31848000	63647000	40403000	1.7596e-36	325760000	31	9	9	9	7	8	9	26	43.359
DIDO1	Death-inducer obliterator 1	Q9BTC0;Q9BTC0-1;Q9BTC0-2;Q9BTC0-3	Q9BTC0;Q9BTC0-1	25.5366	24.917	25.8473	25.5673	25.4595	25.0578	46852000	37865000	70697000	32452000	60342000	21056000	4.4456e-39	269260000	29	12	11	14	14	12	10	10	243.87
FAM103A1	RNMT-activating mini protein	Q9BTL3	Q9BTL3	23.1407	23.8775	23.357	23.2919	23.3106	23.1828	8328300	21286000	12377000	6671600	15270000	5633200	3.3128e-11	69567000	6	3	3	4	4	4	3	37.3	14.381
UTP14A	U3 small nucleolar RNA-associated protein 14 homolog A	Q9BVJ6-3;Q9BVJ6;Q9BVJ6-2;X6RJY0;Q5TAP6	Q9BVJ6-3;Q9BVJ6;Q9BVJ6-2;X6RJY0	25.3708	25.37	25.1168	25.6524	25.0944	25.1288	49711000	66974000	45676000	19098000	54523000	24798000	1.582e-29	260780000	25	9	9	10	9	9	9	18.1	82.004
GNL3	Guanine nucleotide-binding protein-like 3	Q9BVP2-2;Q9BVP2;C9JYH9;C9JZT7;B4DMU5	Q9BVP2-2;Q9BVP2	24.9689	24.572	25.0505	25.1575	24.7315	24.8744	30933000	40715000	38324000	22072000	35145000	19264000	1.5829e-19	186450000	17	6	6	7	7	5	6	13	60.54
TRMT61B	tRNA (adenine(58)-N(1))-methyltransferase, mitochondrial	Q9BVS5;H7C2E8;F8WDR2	Q9BVS5;H7C2E8;F8WDR2	22.4036	NaN	21.9171	22.6361	NaN	NaN	5071600	2107800	4317200	3804200	1837100	1513700	6.5532e-05	18652000	3	2	1	2	2	1	1	4.8	52.965
KIFC1	Kinesin-like protein KIFC1	Q9BW19;A2AB20;A0A087X1W5	Q9BW19	27.2309	28.023	28.1746	28.1046	28.1925	27.9744	130980000	402430000	429010000	146370000	460150000	134000000	1.2015e-168	1702900000	101	21	25	23	23	27	21	42.9	73.747
TARS2	Threonine--tRNA ligase, mitochondrial	Q9BW92;U3KQG0;Q9BW92-2;F6S7Q7;Q5T5E9;U3KQ50	Q9BW92;U3KQG0;Q9BW92-2	23.0821	23.5412	24.0371	23.528	23.0169	23.2872	4573800	25274000	13716000	9552000	10249000	6537100	1.0843e-15	69901000	8	4	7	6	6	4	4	10.7	81.035
LSM14B	Protein LSM14 homolog B	Q9BX40-2;Q9BX40;Q5TBP9;Q5TBQ1;Q9BX40-3;Q5TBQ0	Q9BX40-2;Q9BX40;Q5TBP9	23.7358	24.2269	24.3414	24.2094	23.535	24.0478	19015000	24824000	21040000	10007000	22540000	9427800	7.7866e-10	106850000	11	3	3	3	3	3	3	9.6	42.02
KLF16	Krueppel-like factor 16	Q9BXK1;A0A087WWX5	Q9BXK1	26.3098	26.5932	26.6183	27.1487	26.3649	26.7	89678000	139510000	112440000	81761000	119280000	71961000	1.5817e-67	614620000	17	4	4	4	4	4	4	24.6	25.43
NUSAP1	Nucleolar and spindle-associated protein 1	Q9BXS6-2;Q9BXS6;Q9BXS6-3;Q9BXS6-5;Q9BXS6-4;Q9BXS6-6;Q9BXS6-7;H0YMD2;H0YKA7	Q9BXS6-2;Q9BXS6;Q9BXS6-3;Q9BXS6-5;Q9BXS6-4;Q9BXS6-6;Q9BXS6-7	30.0588	30.3528	30.1498	30.4503	30.1887	30.276	1011000000	1883700000	1264400000	874980000	2000300000	819170000	0	7853600000	155	23	26	28	26	28	24	55.2	49.323
POLDIP3	Polymerase delta-interacting protein 3	Q9BY77;Q9BY77-2;F6VRR5;F8WCX5;Q8WUT1;Q6R954;F8WEE2	Q9BY77;Q9BY77-2;F6VRR5;F8WCX5;Q8WUT1	28.2159	27.956	28.3904	28.4743	27.9467	28.032	211550000	306450000	355180000	238040000	503570000	196010000	3.851e-96	1810800000	47	12	11	13	13	12	12	44.4	46.089
MRPL9	39S ribosomal protein L9, mitochondrial	Q9BYD2;Q5SZR1	Q9BYD2;Q5SZR1	23.6565	22.8923	23.003	23.5876	22.9874	23.8468	12608000	13634000	11742000	5599100	15096000	7767700	2.2795e-11	66448000	12	4	4	4	3	4	3	16.1	30.243
MKI67IP	MKI67 FHA domain-interacting nucleolar phosphoprotein	Q9BYG3;C9J808;C9J6C5;H7BZL0	Q9BYG3;C9J808;C9J6C5	27.2914	26.2928	26.1876	26.1625	26.146	25.9902	90361000	147490000	92263000	53380000	122450000	52664000	3.0519e-69	558610000	45	10	13	11	12	12	10	49.8	34.222
GTPBP4	Nucleolar GTP-binding protein 1	Q9BZE4;Q9BZE4-2;Q9BZE4-3;Q5T3R7	Q9BZE4;Q9BZE4-2;Q9BZE4-3	25.1518	24.8658	25.1456	24.8945	24.8494	24.6777	34168000	45094000	38230000	18055000	45814000	18453000	1.8517e-30	199810000	26	7	8	8	7	8	7	14	73.964
UPF3B	Regulator of nonsense transcripts 3B	Q9BZI7-2;Q9BZI7;A0A087WYC8	Q9BZI7-2;Q9BZI7;A0A087WYC8	26.7798	28.007	27.3702	27.8378	27.6921	27.6646	125670000	431110000	185080000	155820000	287590000	102430000	0	1287700000	61	15	16	14	14	13	12	36.6	56.213
POLR1E	DNA-directed RNA polymerase I subunit RPA49	Q9GZS1-2;Q9GZS1;E7EX70	Q9GZS1-2;Q9GZS1	26.0105	25.92	25.8997	26.2445	25.6652	25.8483	55909000	107330000	49819000	45149000	95325000	41865000	4.2483e-26	395400000	24	10	10	8	9	11	10	26.3	47.26
DDX47	Probable ATP-dependent RNA helicase DDX47	Q9H0S4;Q9H0S4-2	Q9H0S4;Q9H0S4-2	22.881	21.3279	22.5661	NaN	21.799	NaN	7292800	4903500	4407600	1282900	8174000	1524900	5.9391e-07	27586000	8	2	3	2	2	3	2	9.2	50.646
ALX4	Homeobox protein aristaless-like 4	Q9H161;O95076	Q9H161	22.7797	22.7319	22.9814	22.7843	22.4973	22.4966	7891000	12291000	8405600	4637500	7088600	2676800	7.9665e-07	42991000	5	3	3	3	3	2	2	7.3	44.241
SLK	STE20-like serine/threonine-protein kinase	Q9H2G2-2;Q9H2G2	Q9H2G2-2;Q9H2G2	27.7296	28.5384	28.3012	28.6212	28.3575	28.3102	222600000	745800000	321710000	197220000	568990000	167880000	6.1925e-232	2224200000	122	25	28	28	28	28	25	22.3	138.99
MTIF3	Translation initiation factor IF-3, mitochondrial	Q9H2K0	Q9H2K0	25.338	25.5768	25.6435	25.479	25.5025	24.9971	25161000	61753000	75381000	35189000	55509000	21353000	2.4196e-16	274350000	14	3	4	5	4	3	3	22.3	31.725
MRPL46	39S ribosomal protein L46, mitochondrial	Q9H2W6;A0A087WT90	Q9H2W6	25.1483	24.9519	25.3112	24.7	24.6406	24.2777	24438000	51724000	43957000	18110000	40917000	15146000	5.142e-18	194290000	15	4	4	4	4	4	4	21.9	31.705
CHMP4B	Charged multivesicular body protein 4b	Q9H444;P59074;Q96CF2	Q9H444	25.0526	25.3657	24.9589	25.6127	24.8911	25.5628	55851000	53179000	26632000	28675000	42775000	28587000	8.5909e-38	235700000	22	7	6	5	7	6	7	33.9	24.95
ZNF768	Zinc finger protein 768	Q9H5H4;H3BS42	Q9H5H4;H3BS42	28.1117	28.1956	28.0953	28.5706	28.114	28.3788	277030000	522550000	319650000	202690000	455280000	207360000	4.7928e-184	1984600000	73	18	19	19	18	18	18	38	60.228
CCDC86	Coiled-coil domain-containing protein 86	Q9H6F5;H0YG79;Q9H6F5-2	Q9H6F5	24.8668	24.5681	24.3146	24.134	23.9712	23.8611	26455000	47599000	14967000	9985800	33889000	8196600	9.7431e-10	141090000	9	3	5	3	4	4	3	21.4	40.235
DHX33	Putative ATP-dependent RNA helicase DHX33	Q9H6R0;I3L1L6;Q9H6R0-2;Q05BE5;I3L0M5	Q9H6R0;I3L1L6;Q9H6R0-2	25.7193	25.0737	25.5148	25.1564	25.4715	25.1888	45636000	54255000	54679000	23351000	70047000	23843000	8.923e-33	271810000	24	11	11	13	11	11	12	22.8	78.873
METTL17	Methyltransferase-like protein 17, mitochondrial	Q9H7H0-2;Q9H7H0;Q9H7H0-3;G3V353;G3V3X6;G3V4P2;G3V4H5;H0YJW1;B4E298	Q9H7H0-2;Q9H7H0;Q9H7H0-3;G3V353	27.3019	27.8733	27.6765	27.9365	27.7893	28.0048	158680000	343060000	218730000	146520000	339970000	186240000	4.8623e-75	1393200000	63	13	15	14	15	15	15	30.2	49.6
ZNF696	Zinc finger protein 696	Q9H7X3;E5RG39;E5RFI7;E5RJV3	Q9H7X3;E5RG39	24.9668	25.9688	25.3485	26.148	25.4926	25.8214	20391000	123930000	39218000	49617000	60336000	32060000	5.4158e-38	325560000	27	4	8	6	8	7	7	32.9	40.575
ISG20L2	Interferon-stimulated 20 kDa exonuclease-like 2	Q9H9L3	Q9H9L3	24.0586	23.8917	24.448	24.5051	23.9513	24.4304	19634000	24125000	24390000	15565000	24999000	9320000	7.976e-14	118030000	8	4	4	5	5	4	3	15.6	39.153
FN3KRP	Ketosamine-3-kinase	Q9HA64;I3L139;I3L3W5;I3L2G3;I3L407;I3L2K8;I3L378	Q9HA64;I3L139;I3L3W5	29.2639	29.9249	29.7789	30.3667	29.4784	29.9149	520930000	1573000000	1022100000	840170000	1144400000	581020000	1.1953e-124	5681500000	93	13	15	15	14	15	12	47.2	34.412
CACYBP	Calcyclin-binding protein	Q9HB71;B2ZWH1;Q9HB71-2;Q9HB71-3	Q9HB71;B2ZWH1;Q9HB71-2;Q9HB71-3	24.5585	24.106	24.7812	24.1972	24.0894	24.6913	19991000	30115000	28273000	9349900	25689000	21844000	5.6494e-18	135260000	15	4	5	5	4	5	6	20.2	26.21
RNMTL1	RNA methyltransferase-like protein 1	Q9HC36;I3L0T6;I3L443	Q9HC36;I3L0T6;I3L443	24.3671	24.1295	24.6553	24.5103	24.1723	24.5446	21300000	28225000	24651000	16006000	28964000	13733000	1.036e-19	132880000	16	4	5	5	6	5	4	18.8	47.019
SENP2	Sentrin-specific protease 2	Q9HC62-2;Q9HC62;H7C1A0	Q9HC62-2;Q9HC62;H7C1A0	24.407	24.0367	24.6202	24.525	24.1722	23.6562	16171000	32427000	24940000	12526000	32950000	9614500	2.2164e-17	128630000	15	4	6	5	5	5	4	10.4	66.358
MCCC2	Methylcrotonoyl-CoA carboxylase beta chain, mitochondrial	Q9HCC0;Q9HCC0-2;D6RD67;D6RDF7;D6R9R1;A0A0G2JM88	Q9HCC0;Q9HCC0-2;D6RD67	28.7431	27.7555	28.8639	28.2472	28.887	28.2704	443320000	318190000	506030000	175910000	825490000	188940000	5.4566e-139	2457900000	115	21	23	25	23	25	20	49.7	61.332
EPB41L5	Band 4.1-like protein 5	Q9HCM4-2;Q9HCM4-4;Q9HCM4-3;Q9HCM4	Q9HCM4-2;Q9HCM4-4;Q9HCM4-3;Q9HCM4	22.6816	23.0285	22.5628	NaN	22.629	22.4246	5910900	13799000	6009300	4016000	10615000	3523500	3.1264e-06	43874000	6	2	3	2	1	3	2	12.3	57.885
JPH1	Junctophilin-1	Q9HDC5	Q9HDC5	25.2141	24.9458	24.6614	24.884	24.59	24.5146	40188000	33743000	35784000	17658000	40753000	13918000	2.9973e-28	182040000	21	7	6	7	7	7	6	12.4	71.685
NXT2	NTF2-related export protein 2	Q9NPJ8-3;Q9NPJ8;Q9NPJ8-2;Q9UKK6;Q9NPJ8-4	Q9NPJ8-3;Q9NPJ8;Q9NPJ8-2	25.0327	25.4029	24.9192	25.5677	24.7989	25.5153	26080000	57655000	51445000	28397000	42550000	27669000	7.0019e-22	233790000	12	4	5	5	5	4	5	33	22.728
MRPL40	39S ribosomal protein L40, mitochondrial	Q9NQ50	Q9NQ50	25.6529	25.932	25.6522	25.6241	25.4218	25.2857	57179000	65528000	61465000	31936000	88403000	19511000	9.4026e-25	324020000	28	7	5	7	7	7	4	28.2	24.49
INCENP	Inner centromere protein	Q9NQS7-2;Q9NQS7	Q9NQS7-2;Q9NQS7	NaN	23.4991	23.0098	23.629	NaN	23.4347	1332000	16812000	10919000	6718500	2277500	6767300	4.4962e-10	44826000	7	1	4	4	3	1	3	4.5	104.99
UTP3	Something about silencing protein 10	Q9NQZ2	Q9NQZ2	22.7534	NaN	22.7831	23.4962	NaN	23.1317	6822500	9798500	7452800	6764100	8345700	5810700	2.2575e-05	44994000	9	2	1	2	2	1	2	3.5	54.557
DDX21	Nucleolar RNA helicase 2	Q9NR30-2;Q9NR30;A0A087WVC1;Q9BQ39	Q9NR30-2;Q9NR30	23.5605	22.3426	23.0094	22.4432	23.0465	21.7604	12880000	8594600	9270600	2365300	13469000	2116500	9.45e-11	48695000	8	4	4	4	2	4	3	6.9	79.656
BAZ1A	Bromodomain adjacent to zinc finger domain protein 1A	Q9NRL2-2;Q9NRL2	Q9NRL2-2;Q9NRL2	NaN	NaN	21.895	22.4842	NaN	22.3278	1444300	2977600	4178600	3372100	1431800	3143000	0.00030545	16547000	3	2	1	2	2	1	2	1.9	175.38
PNO1	RNA-binding protein PNO1	Q9NRX1;F8WBJ6	Q9NRX1;F8WBJ6	25.9346	25.7254	25.9042	26.0972	25.3765	25.9875	49552000	88962000	69181000	41130000	68043000	43794000	1.153e-43	360660000	36	8	9	9	9	8	7	42.5	27.924
LANCL2	LanC-like protein 2	Q9NS86	Q9NS86	NaN	23.9947	23.3098	23.6513	22.8798	23.0685	898350	21804000	11168000	8914900	10798000	5156100	1.0346e-10	58740000	9	1	4	4	3	4	3	12.7	50.854
FAM207A	Protein FAM207A	Q9NSI2-2;Q9NSI2;C9JJU7	Q9NSI2-2;Q9NSI2;C9JJU7	29.6586	29.3528	29.658	30.0677	29.3398	29.8009	850200000	1087200000	1011100000	539920000	1165900000	522460000	1.1314e-127	5176700000	86	14	16	15	13	15	12	62.3	23.944
DDX28	Probable ATP-dependent RNA helicase DDX28	Q9NUL7	Q9NUL7	26.8674	26.6081	26.9568	26.7961	26.6833	26.4395	115910000	129900000	116630000	72001000	161880000	74662000	3.962e-101	670980000	58	14	15	12	14	15	15	35.4	59.58
ZNHIT6	Box C/D snoRNA protein 1	Q9NWK9;Q9NWK9-2	Q9NWK9;Q9NWK9-2	27.2172	26.7403	27.1409	27.1167	26.9524	27.1186	173330000	195800000	165800000	54178000	221040000	81702000	1.9944e-80	891850000	50	16	15	14	11	15	12	41.1	53.918
TXNL4B	Thioredoxin-like protein 4B	Q9NX01;H3BUL8;H3BN11	Q9NX01;H3BUL8;H3BN11	23.4958	22.5343	22.3901	22.4259	22.2313	NaN	6807500	11011000	5049900	6388400	5078300	6395400	4.0575e-09	40731000	5	2	2	2	2	2	1	18.8	17.014
MRPL16	39S ribosomal protein L16, mitochondrial	Q9NX20;E9PI14	Q9NX20	25.8746	24.7758	25.173	25.0846	24.9859	25.2486	43929000	50396000	40015000	21944000	60245000	25945000	4.3967e-32	242470000	30	7	7	6	6	8	6	33.9	28.449
DDX56	Probable ATP-dependent RNA helicase DDX56	Q9NY93-2;Q9NY93;H7C3E9;H7BZN7;F8WDT8;G3V0G3	Q9NY93-2;Q9NY93;H7C3E9;H7BZN7	23.5062	23.6825	23.3736	24.129	24.0255	24.2968	10335000	25514000	11344000	10626000	23391000	12100000	9.1511e-10	93309000	9	3	4	4	4	4	3	8.3	57.274
GTSE1	G2 and S phase-expressed protein 1	Q9NYZ3	Q9NYZ3	22.439	22.2338	22.1456	22.5048	22.3956	22.2361	5713000	6074000	6881400	2438400	8688600	3246600	4.3182e-07	33042000	5	2	3	3	2	3	3	5.1	76.644
MRPL15	39S ribosomal protein L15, mitochondrial	Q9P015;E5RHF4;E5RIZ4	Q9P015;E5RHF4;E5RIZ4	23.0154	23.0312	22.9017	22.8826	22.7567	22.4235	8690800	15093000	10244000	4053400	6292900	3282400	9.0462e-12	47657000	13	3	4	4	3	2	3	14.9	33.419
THYN1	Thymocyte nuclear protein 1	Q9P016;Q9P016-2	Q9P016;Q9P016-2	26.482	26.7251	26.7465	27.1494	26.386	26.9682	95014000	169030000	120370000	83880000	125650000	79832000	3.2345e-50	673770000	43	11	10	11	11	10	10	44.9	25.697
CRIPT	Cysteine-rich PDZ-binding protein	Q9P021	Q9P021	22.9769	23.2788	23.1807	23.2603	23.1255	23.0517	7147500	17887000	9257200	5948700	12926000	5340800	1.531e-07	58507000	6	2	2	2	2	2	2	24.8	11.216
CCDC59	Thyroid transcription factor 1-associated protein 26	Q9P031;F8VNY5	Q9P031;F8VNY5	27.619	27.789	27.7523	27.9914	27.7041	27.9246	180940000	343260000	235350000	167960000	289820000	172210000	6.0137e-83	1389500000	54	10	11	11	11	10	11	44	28.669
ZNF581	Zinc finger protein 581	Q9P0T4;K7EM32	Q9P0T4	24.4142	23.4778	23.8264	23.2473	23.9235	23.3692	34415000	20499000	15416000	3242900	21084000	1800500	1.0145e-24	96458000	12	4	4	4	3	4	2	27.4	22.01
CAMSAP3	Calmodulin-regulated spectrin-associated protein 3	Q9P1Y5;Q9P1Y5-2	Q9P1Y5;Q9P1Y5-2	22.9427	22.5801	22.9734	22.2429	22.522	22.1306	10454000	5882700	10687000	2725800	6458100	2757000	1.5756e-11	38965000	7	3	2	3	2	2	2	2.8	134.75
RCC2	Protein RCC2	Q9P258	Q9P258	25.2266	24.9281	25.2311	25.2793	25.2124	25.4495	45557000	48339000	47662000	24622000	50267000	21954000	4.0063e-46	238400000	43	13	12	12	12	10	11	34.7	56.084
NXF1	Nuclear RNA export factor 1	Q9UBU9;E9PIN3;Q9UBU9-2;B4E227;E9PLA7;E9PQA4;H0YDU0;E9PMV7	Q9UBU9;E9PIN3;Q9UBU9-2	26.987	26.6402	26.873	26.8933	26.9373	26.3027	192790000	124860000	127450000	68018000	154570000	45988000	5.5851e-74	713670000	60	19	18	18	16	16	15	34.6	70.182
APEX2	DNA-(apurinic or apyrimidinic site) lyase 2	Q9UBZ4	Q9UBZ4	23.0649	24.2589	23.8002	24.7968	22.0039	24.4995	8808800	25544000	14546000	18634000	7538100	13852000	1.9332e-10	88923000	12	2	2	2	2	2	2	4.1	57.4
CGGBP1	CGG triplet repeat-binding protein 1	Q9UFW8;C9JUJ0	Q9UFW8;C9JUJ0	25.6407	25.4679	25.8769	26.0209	25.6397	25.4959	45628000	73784000	53040000	39733000	88538000	32570000	1.8241e-51	333290000	27	6	8	7	8	8	8	55.1	18.82
ABCF2	ATP-binding cassette sub-family F member 2	Q9UG63;Q9UG63-2;C9JHK9;C9JZV3	Q9UG63;Q9UG63-2;C9JHK9;C9JZV3	23.7627	24.399	24.4255	24.1013	24.5303	23.9681	9908800	30644000	21059000	10328000	43066000	12402000	2.3859e-21	127410000	14	6	6	5	4	9	7	17	71.289
WARS2	Tryptophan--tRNA ligase, mitochondrial	Q9UGM6	Q9UGM6	23.7933	23.6906	NaN	24.085	23.4452	23.879	13500000	19627000	9862500	10549000	11585000	12092000	1.709e-08	77215000	7	4	4	3	4	3	4	13.1	40.146
NOL12	Nucleolar protein 12	V9GYY5;Q9UGY1	V9GYY5;Q9UGY1	22.9359	22.8428	22.6736	22.5684	22.7016	NaN	7316300	13220000	7178400	3107200	9929800	1764100	8.6542e-07	42516000	5	2	3	2	2	2	1	22.3	23.82
BAIAP2L1	Brain-specific angiogenesis inhibitor 1-associated protein 2-like protein 1	Q9UHR4	Q9UHR4	25	24.8959	25.2644	25.2676	24.8089	24.9117	29146000	37465000	46076000	24019000	38417000	24822000	2.2391e-35	199950000	26	7	8	9	8	7	7	19.6	56.882
FTSJ2	Putative ribosomal RNA methyltransferase 2	Q9UI43;E9PGN6	Q9UI43;E9PGN6	24.7545	24.3248	25.1259	24.8441	24.8234	24.6425	30176000	33936000	42423000	16800000	43756000	12104000	5.0561e-21	179190000	17	8	7	8	6	6	5	34.6	27.423
TUBE1	Tubulin epsilon chain	Q9UJT0;S4R3K3	Q9UJT0;S4R3K3	23.1915	22.3472	NaN	NaN	NaN	NaN	5873200	13327000	1801300	1775000	2870000	1321900	8.9866e-07	26968000	3	2	3	1	1	1	1	7.4	52.931
ZNF580	Zinc finger protein 580	Q9UK33;K7ERU0;K7ENY2	Q9UK33	23.3206	23.6048	23.2952	24.2826	23.3009	23.3549	8502900	23105000	11685000	12665000	15914000	3993900	4.1377e-11	75867000	10	2	3	3	3	2	2	25	18.756
USP21	Ubiquitin carboxyl-terminal hydrolase 21	Q9UK80-3;Q9UK80;V9GYJ6;V9GY36;Q9UK80-2	Q9UK80-3;Q9UK80	23.2157	22.3322	23.1296	22.2823	22.7386	22.0738	10680000	4555300	9269700	3218300	11505000	2976500	6.4803e-10	42205000	5	4	3	4	4	4	4	9.6	61.121
TAOK2	Serine/threonine-protein kinase TAO2	Q9UL54-2;Q9UL54-3;Q9UL54-4;Q9UL54	Q9UL54-2;Q9UL54-3;Q9UL54-4;Q9UL54	NaN	NaN	22.0383	21.1351	NaN	21.0147	0	3593600	4008500	1495300	3626600	1407200	0.00021604	14131000	3	0	1	2	2	1	2	2.1	119.28
ABT1	Activator of basal transcription 1	Q9ULW3	Q9ULW3	24.3033	24.5599	24.6453	24.5808	24.4466	24.5123	22440000	41560000	30923000	11402000	37219000	11580000	3.3526e-18	155120000	21	6	8	8	5	7	5	39	31.079
PRPF19	Pre-mRNA-processing factor 19	Q9UMS4;H0YGF3;H0YGZ5;F5GY56	Q9UMS4	24.4712	23.9476	24.7371	24.5871	24.0715	24.6262	26944000	27912000	30029000	7924900	29047000	17796000	7.4481e-21	139650000	19	6	6	5	4	6	6	19.2	55.18
NOL7	Nucleolar protein 7	Q9UMY1;H7C2B1;Q9UMY1-2	Q9UMY1;H7C2B1;Q9UMY1-2	27.7076	27.8479	27.5926	28.0164	27.695	27.7188	229330000	362780000	242800000	161930000	317490000	104020000	2.0518e-92	1418300000	52	12	13	13	13	13	12	33.9	29.426
DIMT1	Probable dimethyladenosine transferase	Q9UNQ2;A0A0C4DGB1;D6RCL3	Q9UNQ2;A0A0C4DGB1	27.8248	27.3649	27.8413	27.7452	27.4618	27.5851	240680000	239650000	255780000	128470000	273620000	128150000	8.4135e-133	1266400000	95	20	17	19	19	18	19	58.8	35.236
C19orf53	Leydig cell tumor 10 kDa protein homolog	Q9UNZ5;K7ESE5;A0A0A0MQS3	Q9UNZ5	27.6468	28.0648	27.6186	27.882	27.8232	27.6767	203250000	386810000	235010000	150650000	313160000	144350000	1.9588e-33	1433200000	39	7	7	7	7	7	7	27.3	10.576
EXO1	Exonuclease 1	Q9UQ84-4;Q9UQ84;E5RGY3;Q5T399;Q5T398;Q5T397;E5RHK1	Q9UQ84-4;Q9UQ84	24.657	24.9993	24.884	25.0724	24.7505	25.1151	21000000	55992000	33160000	20683000	39725000	23150000	4.1808e-18	193710000	19	4	6	7	6	5	6	10	89.23
CHMP2B	Charged multivesicular body protein 2b	Q9UQN3;C9J0A7;A0A087WW88;Q9UQN3-2;Q92828	Q9UQN3;C9J0A7;A0A087WW88	24.5707	24.3955	24.5111	24.9615	24.1435	24.671	24802000	29861000	27730000	13886000	29181000	20840000	3.584e-18	146300000	18	5	5	4	4	4	5	13.6	23.906
RUVBL2	RuvB-like 2	Q9Y230;Q9Y230-2;M0R0Y3;X6R2L4;M0QXI6;M0R0Z0	Q9Y230;Q9Y230-2;M0R0Y3	24.1533	22.8439	24.2466	23.468	23.5696	24.6469	18391000	8525900	23691000	8779300	13684000	15677000	4.4118e-21	88749000	16	6	4	7	6	4	6	17.7	51.156
PIN4	Peptidyl-prolyl cis-trans isomerase NIMA-interacting 4	Q9Y237;Q9Y237-2;H0Y4T6;J3KMW3;H0Y8P6;H0Y610;Q9Y237-3	Q9Y237;Q9Y237-2;H0Y4T6;J3KMW3;H0Y8P6;H0Y610;Q9Y237-3	23.9938	23.421	24.0913	24.0452	23.6736	23.6364	15155000	17217000	17159000	11426000	19928000	7949500	9.0518e-13	88834000	8	3	3	3	3	3	3	19.1	13.81
RUVBL1	RuvB-like 1	Q9Y265-2;Q9Y265;E7ETR0	Q9Y265-2;Q9Y265;E7ETR0	23.0908	22.4088	23.119	23.2513	23.1619	23.5557	9088600	8449100	11567000	5176900	13860000	6931700	7.7474e-09	55073000	7	3	4	4	4	4	2	12.4	42.126
DRG1	Developmentally-regulated GTP-binding protein 1	Q9Y295;H0YI06;F8WEE0	Q9Y295	23.5737	22.1404	23.0422	21.9499	22.7847	21.9735	11986000	9214900	7296200	2329700	11819000	2489000	2.1672e-11	45134000	11	4	4	3	3	4	3	14.7	40.542
MRPS28	28S ribosomal protein S28, mitochondrial	Q9Y2Q9;H7C5V3;E5RFT8;H0YAT2;E5RGC7;E5RK86;E5RFH3;F5H0B0;H0YC42	Q9Y2Q9;H7C5V3;E5RFT8;H0YAT2	25.1448	24.7055	24.9936	25.1516	24.628	24.9677	19972000	44800000	42682000	25099000	42576000	18617000	1.5352e-23	193750000	12	3	4	4	4	4	4	19.3	20.843
DDX52	Probable ATP-dependent RNA helicase DDX52	Q9Y2R4;A0A087X121	Q9Y2R4	23.5551	23.7427	23.6031	23.758	23.6356	23.69	9145400	25777000	11868000	6376000	21644000	10159000	8.3914e-11	84969000	8	2	4	3	3	4	3	7.7	67.497
THRAP3	Thyroid hormone receptor-associated protein 3	Q9Y2W1	Q9Y2W1	23.1068	23.0926	21.3949	21.9884	23.0049	22.6641	10252000	16023000	3502600	1546000	9786900	3932100	8.6899e-09	45043000	6	3	3	3	2	2	2	4.7	108.66
WBP11	WW domain-binding protein 11	Q9Y2W2;F5H5G4;F5GXS9	Q9Y2W2;F5H5G4	25.3383	25.3711	25.2881	25.2225	25.032	25.2182	39088000	90439000	36328000	18452000	67316000	17695000	2.4782e-45	269320000	19	6	7	7	7	7	7	7.8	69.997
ZNF281	Zinc finger protein 281	Q9Y2X9-2;Q9Y2X9	Q9Y2X9-2;Q9Y2X9	24.7789	24.7744	24.7274	25.2318	24.5959	25.1251	25969000	46321000	36871000	18649000	51481000	16698000	1.327e-32	195990000	21	5	7	7	5	7	4	11.1	93.231
MRPS2	28S ribosomal protein S2, mitochondrial	Q9Y399;Q5T8A0	Q9Y399;Q5T8A0	24.5653	24.4534	24.4596	25.1107	24.1046	24.8119	14151000	37348000	26940000	21033000	25400000	21918000	6.1835e-19	146790000	17	3	6	6	5	6	6	23.3	33.249
UTP11L	Probable U3 small nucleolar RNA-associated protein 11	Q9Y3A2;Q9Y3A2-2	Q9Y3A2;Q9Y3A2-2	25.4276	23.9311	24.4981	24.0739	24.682	24.2867	27367000	24546000	28651000	15922000	45150000	12622000	5.4007e-21	154260000	18	7	7	7	8	7	6	36	30.446
RRP7A	Ribosomal RNA-processing protein 7 homolog A	Q9Y3A4;Q9NSQ0	Q9Y3A4	25.1428	25.0277	24.6008	25.0379	25.0631	24.9195	36442000	53485000	36771000	15419000	55762000	16114000	2.493e-22	213990000	23	7	8	8	7	8	6	37.5	32.334
MRPL11	39S ribosomal protein L11, mitochondrial	Q9Y3B7;Q9Y3B7-2;Q9Y3B7-3;E9PQB6;H0YCD5	Q9Y3B7;Q9Y3B7-2;Q9Y3B7-3	24.5982	24.1709	24.7236	25.1455	24.0776	25.3483	26627000	29024000	32419000	20523000	29468000	22636000	5.9598e-31	160700000	20	8	8	8	8	8	7	51	20.683
MRPS23	28S ribosomal protein S23, mitochondrial	Q9Y3D9;J3QLR8	Q9Y3D9;J3QLR8	25.3192	24.4364	25.4267	24.7301	24.7754	24.4765	42392000	31206000	37745000	20282000	28098000	22061000	5.273e-22	181780000	23	6	5	5	7	4	7	36.8	21.77
C22orf28	tRNA-splicing ligase RtcB homolog	Q9Y3I0	Q9Y3I0	27.4398	26.8991	25.5222	24.7991	27.2849	26.8971	193720000	206640000	24566000	13122000	256400000	79080000	9.047e-84	773540000	56	17	19	10	14	19	17	42.2	55.21
RPL36	60S ribosomal protein L36	Q9Y3U8;J3QSB5	Q9Y3U8	24.5958	24.3725	24.5519	24.0687	24.523	23.8546	17930000	29936000	25505000	14476000	28665000	13240000	5.7732e-14	129750000	9	2	2	3	3	2	2	21.9	12.254
CHTOP	Chromatin target of PRMT1 protein	Q9Y3Y2-4;X6R700;Q9Y3Y2;Q9Y3Y2-3;A0A087X1B7;Q5T7Y7	Q9Y3Y2-4;X6R700;Q9Y3Y2;Q9Y3Y2-3;A0A087X1B7	24.8209	24.977	24.4322	24.6732	24.7343	24.6766	39657000	51170000	19306000	11511000	47626000	13716000	1.4239e-23	182990000	15	4	4	3	3	4	3	25.7	21.918
UTP18	U3 small nucleolar RNA-associated protein 18 homolog	Q9Y5J1	Q9Y5J1	24.3823	24.322	23.8745	25.0975	23.991	25.0038	24312000	32813000	17855000	18981000	24480000	19196000	7.4828e-18	137640000	13	2	2	2	2	1	1	7.2	62.003
ATP6V1D	V-type proton ATPase subunit D	Q9Y5K8;G3V559;G3V2S6;H0YJ55;G3V3T8;H0YJS0;G3V2V6;G3V5S7;G3V341;H0YJH8	Q9Y5K8;G3V559;G3V2S6;H0YJ55;G3V3T8;H0YJS0;G3V2V6	23.9613	23.2985	24.1078	24.0524	23.7339	23.695	13882000	11040000	25016000	9511100	25380000	6675500	2.2247e-15	91505000	14	2	2	4	3	3	3	18.2	28.262
NFS1	Cysteine desulfurase, mitochondrial	Q9Y697-2;Q9Y697;Q9Y697-3;H7C0I5;H0YGN5;F2Z2E7	Q9Y697-2;Q9Y697;Q9Y697-3;H7C0I5;H0YGN5	24.5079	23.8496	24.5385	24.4808	23.9994	24.2675	15733000	20759000	31365000	9621800	31268000	16442000	1.0711e-21	125190000	14	4	5	6	4	6	6	21.4	44.017
C16orf80	UPF0468 protein C16orf80	Q9Y6A4	Q9Y6A4	24.9801	25.5535	25.692	26.0769	25.3742	26.0338	25158000	91010000	41333000	41669000	77246000	42250000	3.7858e-24	318670000	16	4	7	5	5	7	6	30.1	22.774
DYNC1LI1	Cytoplasmic dynein 1 light intermediate chain 1	Q9Y6G9;E9PHI6	Q9Y6G9;E9PHI6	22.2591	22.3779	22.6874	22.7251	22.4341	22.5637	5085600	8141500	8979800	3366600	10446000	2461300	2.9715e-07	38481000	5	2	3	3	3	3	2	8.4	56.578
DDX49	Probable ATP-dependent RNA helicase DDX49	Q9Y6V7;Q9Y6V7-2;M0R1S3;M0QZC0;M0R0K1	Q9Y6V7;Q9Y6V7-2	24.3616	24.495	24.7732	25.0389	24.5493	24.8726	21145000	36944000	34031000	17346000	43547000	15746000	4.2672e-25	168760000	24	6	7	7	5	8	4	17	54.226
