# Supplementary material for: A chemical biology toolbox to study protein methyltransferases and epigenetic signaling
Source: Nat Commun. 2019 Jan 3;10:19. doi: 10.1038/s41467-018-07905-4 (PMC6318333; doi:10.1038/s41467-018-07905-4)
Supplement: Supplementary file 4 — Supplementary Data 2 [file 41467_2018_7905_MOESM4_ESM.xlsx]

## Sheet: Chemoproteomics_A-395
Supplementary Data 2. Label-free quantification of A-395 interactors in G401 cell lysate.
Gene names	Protein names	Protein IDs	Majority protein IDs	LFQ intensity_DMSO, n=1	LFQ intensity DMSO, n=2	LFQ intensity A-395, n=1	LFQ intensity A-395, n=2	LFQ intensity A-395N, n=1	LFQ intensity A-395N, n=2	Intensity_DMSO, n=1	Intensity DMSO, n=2	Intensity A-395, n=1	Intensity A-395, n=2	Intensity A-395N, n=1	Intensity A-395N, n=2	PEP	Intensity	MS/MS Count	Razor + unique peptides DMSO, n=1	Razor + unique peptides DMSO, n=2	Razor + unique peptides A-395, n=1	Razor + unique peptides A-395, n=2	Razor + unique peptides A-395N, n=1	Razor + unique peptides A-395N, n=2	Sequence coverage [%]	Mol. weight [kDa]
SUZ12	Polycomb protein SUZ12	J3QQW9;Q15022	J3QQW9;Q15022	27.0618	26.9276	20.8498	20.8156	26.8135	27.426	122110000	73162000	2149900	1780000	155710000	106390000	2.0899e-59	461300000	44	19	19	6	6	17	18	33.4	80.321
EZH2	Histone-lysine N-methyltransferase EZH2	Q15910-3;Q15910;Q15910-2;Q15910-4;Q15910-5;E9PDH6;G3XAL2	Q15910-3;Q15910;Q15910-2;Q15910-4;Q15910-5	27.0989	26.3541	20.9969	20.5917	26.7997	27.2125	121020000	61402000	2157100	907890	134260000	92002000	2.1198e-66	411750000	32	14	13	4	2	12	12	20.8	81.037
AEBP2	Zinc finger protein AEBP2	Q6ZN18-2;Q6ZN18;G5EA50;Q6ZN18-3;F5GZR7;H0YH08;H7BYT4	Q6ZN18-2;Q6ZN18;G5EA50;Q6ZN18-3	25.201	24.6226	NaN	NaN	24.3871	24.9058	37645000	15771000	0	0	25148000	18403000	9.158e-31	96967000	14	7	5	0	0	7	6	19.5	52.761
FAU	40S ribosomal protein S30	P62861;E9PR30	P62861;E9PR30	22.8603	23.2597	NaN	NaN	23.6992	24.2455	5424600	4848600	9069300	14343000	17359000	12677000	2.5392e-06	63722000	4	2	2	2	2	2	2	18.6	6.6478
EED	Polycomb protein EED	O75530;O75530-2;O75530-3;E9PJK2;E9PMU3;H0YEL4	O75530;O75530-2;O75530-3;E9PJK2	29.1474	28.9312	25.9687	26.3109	29.4819	29.8204	533360000	307330000	48984000	54363000	728370000	636460000	1.392e-108	2308900000	94	20	19	14	15	17	20	49.7	50.197
C17orf96	Uncharacterized protein C17orf96	A6NHQ4	A6NHQ4	22.6771	22.4873	NaN	NaN	22.7706	23.7764	7162700	3890000	0	165070	8417400	7403500	7.1752e-08	27039000	8	3	3	0	1	3	3	11.1	39.321
MTF2	Metal-response element-binding transcription factor 2	Q9Y483-2;Q9Y483-3;B4DZG1;Q9Y483-4;Q96G26;Q9Y483	Q9Y483-2;Q9Y483-3;B4DZG1;Q9Y483-4;Q96G26;Q9Y483	23.6578	23.3195	NaN	NaN	23.716	23.9966	13871000	7175100	0	75517	14210000	9222000	5.2768e-13	44554000	9	5	5	0	1	4	4	23.3	29.213
PHF19	PHD finger protein 19	Q5T6S3-3;B0QZ72;Q5T6S3-2;Q5T6S3;A0A087X169;X6RER8	Q5T6S3-3;B0QZ72;Q5T6S3-2;Q5T6S3;A0A087X169;X6RER8	22.4836	22.6975	NaN	NaN	22.873	23.5801	5760700	4107800	0	0	8188400	7418600	1.2626e-05	25476000	5	2	2	0	0	2	2	17.7	14.385
RBBP4;RBBP7	Histone-binding protein RBBP4;Histone-binding protein RBBP7	Q09028-3;Q09028;Q09028-2;Q09028-4;E9PC52;Q16576;Q16576-2;H0YF10;Q5JP02;H0YCT5;H0YDK2;H0YEU5;Q5JP01;E9PNS2;E9PIC4;E9PNS6;C9JAJ9;Q5JNZ6;C9JPP3	Q09028-3;Q09028;Q09028-2;Q09028-4;E9PC52;Q16576;Q16576-2	26.5653	26.4573	23.9124	24.154	26.4019	26.7718	109600000	63678000	8744300	8754900	96356000	61034000	2.3135e-60	348170000	37	10	10	6	6	10	10	26.1	46.158
ACTA1;ACTC1;ACTG2;ACTA2	Actin, alpha skeletal muscle;Actin, alpha cardiac muscle 1;Actin, gamma-enteric smooth muscle;Actin, aortic smooth muscle	P68133;P68032;P63267;P62736;A6NL76;F8WB63;B8ZZJ2;C9JFL5;F6UVQ4;F6QUT6	P68133;P68032;P63267;P62736;A6NL76	24.7801	27.8301	23.5183	23.2559	23.2984	NaN	85355000	110610000	12085000	7102800	15325000	1148200	6.0619e-80	231630000	5	1	1	1	1	1	1	33.2	42.051
RPL7	60S ribosomal protein L7	A8MUD9;P18124	A8MUD9;P18124	22.9652	22.703	NaN	NaN	NaN	22.6685	6906600	4030700	6147700	6264800	7117500	4520500	8.517e-06	34988000	4	2	2	1	2	2	2	14.4	24.433
RPS9	40S ribosomal protein S9	P46781;A0A024R4M0;B5MCT8;C9JM19;F2Z3C0;A8MXK4	P46781;A0A024R4M0;B5MCT8;C9JM19	23.9711	23.6751	24.3404	24.4255	23.41	24.6372	16306000	7989100	20181000	15796000	14169000	11853000	3.0362e-15	86294000	18	7	6	6	6	6	6	30.9	22.591
PSMA2	Proteasome subunit alpha type-2	P25787;A0A024RA52;H3BT36;C9JCK5	P25787;A0A024RA52	23.8225	23.2143	23.3392	23.5346	22.9694	23.2086	18459000	6304000	7022000	6884800	9783200	4768000	2.5485e-17	53221000	14	3	3	2	2	2	2	19.7	25.898
BAG6	Large proline-rich protein BAG6	P46379-2;A0A024RCR6;P46379;A0A0G2JK23;P46379-3;P46379-4;P46379-5;A0A0G2JL47;F6S6P2;X6REW1;A0A0G2JJM1	P46379-2;A0A024RCR6;P46379;A0A0G2JK23;P46379-3;P46379-4;P46379-5;A0A0G2JL47	21.6529	21.5436	21.5911	NaN	20.5255	NaN	2943200	1887900	2403200	549590	2260500	1271900	1.462e-07	11316000	4	3	2	3	2	3	2	3.6	118.69
RPS17L;RPS17	40S ribosomal protein S17	H0YN73;P08708;H0YN88;A0A075B716;H3BNC9	H0YN73;P08708;H0YN88;A0A075B716;H3BNC9	22.9052	22.8867	23.2462	23.2754	23.201	23.5157	8371000	3952200	6728800	7174300	12566000	6504800	3.3571e-07	45297000	4	2	2	2	2	2	2	37.3	6.7559
PABPC1;PABPC1L;PABPC3	Polyadenylate-binding protein 1;Polyadenylate-binding protein 1-like;Polyadenylate-binding protein 3	A0A087WTT1;P11940-2;P11940;E7EQV3;E7ERJ7;Q4VXU2;E5RH24;E5RJB9;H0YAR2;Q4VXU2-2;Q9H361;E5RHG7;E5RGH3;H0YB86;H0YBN4;B1ANR0;Q13310-2;Q13310;Q13310-3;E5RGC4;E5RFD8;B1ANR1;H0YAP2;Q5JQF8;H0YEU6;Q96DU9-2;Q96DU9;H0Y5F5	A0A087WTT1;P11940-2;P11940;E7EQV3;E7ERJ7;Q4VXU2;E5RH24;E5RJB9;H0YAR2;Q4VXU2-2;Q9H361	23.2332	23.9147	23.5514	24.02	23.4093	24.0447	12025000	4141500	11474000	11726000	15187000	10005000	1.0266e-19	64558000	17	6	4	6	6	6	6	14.4	58.535
PSMB3	Proteasome subunit beta type-3	A0A087WXQ8;A0A087WY10;A0A087WUL2;P49720	A0A087WXQ8;A0A087WY10;A0A087WUL2;P49720	23.3737	22.717	23.7807	23.382	23.4496	21.2275	9222500	3966200	10456000	9386500	12757000	1251300	1.2475e-06	47039000	9	2	2	2	2	2	2	15.9	12.082
SPTBN1	Spectrin beta chain, non-erythrocytic 1	Q01082;A0A087WUZ3;Q01082-3;Q01082-2;F8W6C1;P11277-3;P11277;P11277-2	Q01082;A0A087WUZ3;Q01082-3;Q01082-2	27.6489	27.2965	27.5908	27.1853	27.6712	27.5045	213020000	110220000	156300000	90014000	264040000	95904000	1.9722e-222	929490000	177	50	48	48	42	51	39	26.1	274.61
RPL10;RPL10L	60S ribosomal protein L10;60S ribosomal protein L10-like	H7C123;H7C2C5;F8W7C6;A0A087WV22;X1WI28;P27635;Q96L21;B8A6G2;A6QRI9	H7C123;H7C2C5;F8W7C6;A0A087WV22;X1WI28;P27635;Q96L21	22.0398	NaN	22.2483	22.2171	22.1164	22.0239	5391900	1457700	3318000	2944800	4886300	2415200	8.6458e-08	20414000	11	3	1	3	2	3	2	31.9	10.028
CLTC	Clathrin heavy chain 1	Q00610-2;Q00610;A0A087WVQ6;J3KS13;P53675-2;P53675;A0A087WX41;K7EJJ5;J3KRF5;J3KSQ2;J3QL20;A0A087WV74;A0A087WXH4	Q00610-2;Q00610;A0A087WVQ6	29.4077	28.8828	29.1273	28.5998	28.8006	28.2385	646810000	330810000	435310000	261670000	533960000	205560000	2.2893e-236	2414100000	204	53	49	49	47	45	43	34.5	187.89
RRBP1	Ribosome-binding protein 1	F8W7S5;A0A087WVV2;Q9P2E9-3;Q9P2E9-2;Q9P2E9;A0A0A0MRV0;A0A087WU26	F8W7S5;A0A087WVV2;Q9P2E9-3;Q9P2E9-2;Q9P2E9;A0A0A0MRV0	21.2622	NaN	NaN	20.8596	21.2167	21.0772	1373200	973570	1296800	1542900	3087200	1461900	1.7202e-07	9735500	5	3	2	2	3	3	3	3.2	84.325
PSMD1	26S proteasome non-ATPase regulatory subunit 1	Q99460-2;Q99460;A0A087WW66;H7C378;H7BZR6;C9J9M4	Q99460-2;Q99460;A0A087WW66	25.1458	25.0005	25.2365	24.8223	25.0714	25.317	36438000	19057000	33358000	21516000	41410000	20323000	1.4047e-35	172100000	27	13	11	13	12	15	9	17.6	102.26
NUMA1	Nuclear mitotic apparatus protein 1	Q14980-4;Q14980-3;A0A087WY61;Q14980-2;Q14980;H0YFY6;K4DIE0;Q14980-5	Q14980-4;Q14980-3;A0A087WY61;Q14980-2;Q14980;H0YFY6	21.046	21.2196	21.3062	21.2449	21.0701	21.2791	2424800	1540700	2132600	1660000	2689100	1021100	1.704e-08	11468000	4	4	4	4	4	4	3	2.7	200.09
HSPA4	Heat shock 70 kDa protein 4	A0A087WYC1;P34932;A0A087WTS8;P34932-2	A0A087WYC1;P34932;A0A087WTS8	24.3615	23.8386	23.89	23.799	23.722	24.202	18953000	8363500	12739000	10661000	19362000	9627400	1.0575e-25	79706000	22	8	5	8	9	8	5	16.6	78.605
EIF3H;EIF3S3	Eukaryotic translation initiation factor 3 subunit H	A0A087WZK9;O15372;B3KS98;E5RGU4;E5RJT0;E5RHC7;E5RH59;E5RFW7;E5RFH0	A0A087WZK9;O15372;B3KS98;E5RGU4;E5RJT0	24.6178	24.3171	24.793	24.4548	25.3228	25.2998	24792000	11849000	17389000	14806000	56107000	24437000	2.6254e-22	149380000	19	5	4	4	6	6	6	15.8	39.589
SF3B2	Splicing factor 3B subunit 2	A0A087WZZ5;Q13435;E9PPJ0;E9PJ04;H0YCG1;E9PJT3;H0YEX5;E9PIL8	A0A087WZZ5;Q13435;E9PPJ0;E9PJ04;H0YCG1;E9PJT3	24.2681	24.7861	24.8996	25.4021	25.4649	25.4524	20074000	19752000	21368000	26274000	54332000	27410000	1.7208e-31	169210000	34	10	9	11	11	10	11	14.8	97.584
TJP1	Tight junction protein ZO-1	Q07157-2;A0A087X0K9;G5E9E7;Q07157;G3V1L9;H0YKB1;H0Y3R8;H0YLT6	Q07157-2;A0A087X0K9;G5E9E7;Q07157;G3V1L9	25.8859	26.4296	26.0193	26.2099	26.4112	26.7585	56018000	59840000	50805000	53726000	111180000	60348000	5.1404e-75	391920000	84	20	22	21	23	22	22	16.4	186.96
YBX1;YBX2	Nuclease-sensitive element-binding protein 1;Y-box-binding protein 2	A0A087X1S2;P67809;H0Y449;Q9Y2T7	A0A087X1S2;P67809;H0Y449;Q9Y2T7	22.8611	22.3636	22.169	22.4796	22.0788	22.221	5340300	2816100	3453500	4526700	6725200	3143300	8.2514e-16	26005000	5	2	2	2	2	2	2	11.2	34.656
SRSF3	Serine/arginine-rich splicing factor 3	A0A087X2D0;P84103-2;P84103	A0A087X2D0;P84103-2;P84103	22.0016	24.1825	23.948	24.4063	24.7913	24.3915	4056500	11895000	12118000	14155000	34701000	12207000	3.1639e-06	89133000	11	2	2	2	2	2	2	17.9	10.32
PSMC6	26S protease regulatory subunit 10B	P62333;A0A087X2I1;H0YJC0;H0YJS8;H0YJX2;H0YJE9;H0YJT1;H0YJD2;H0YJY8	P62333;A0A087X2I1;H0YJC0	24.5147	24.1579	24.6277	24.2419	24.3372	24.5642	33534000	17544000	18691000	9298700	18343000	9928600	1.045e-33	107340000	24	11	10	10	7	8	6	28	44.172
C21orf33	ES1 protein homolog, mitochondrial	A0A096LNH5;H7C2G3;P30042;A0A0B4J2D5;A0A096LPI6;A0A096LP73;F2Z2Q0;A0A096LP12;P30042-2;A0A0B4J2H4;H7C1F6;A0A096LNJ1	A0A096LNH5;H7C2G3;P30042;A0A0B4J2D5;A0A096LPI6;A0A096LP73;F2Z2Q0;A0A096LP12;P30042-2;A0A0B4J2H4;H7C1F6;A0A096LNJ1	22.7819	22.554	23.329	22.7486	22.8773	23.3717	8345400	4260400	5986800	5078300	8868000	5987700	1.0043e-10	38527000	10	4	4	3	4	4	3	29.1	19.416
VDAC2	Voltage-dependent anion-selective channel protein 2	A0A0A0MR02;P45880;P45880-2;P45880-1;Q5JSD2;Q5JSD1;A2A3S1	A0A0A0MR02;P45880;P45880-2;P45880-1;Q5JSD2;Q5JSD1	22.9828	22.7517	23.2344	25.2014	22.949	22.9205	8109000	3780200	8214800	26390000	8353300	3667500	2.632e-18	58515000	17	6	5	6	6	5	4	21.6	30.348
SNRPC	U1 small nuclear ribonucleoprotein C	P09234;A0A0A0MRR7;Q5TAL2	P09234;A0A0A0MRR7;Q5TAL2	23.2341	24.2079	22.8091	23.1659	23.983	22.8038	7557400	9361100	6014500	6208000	18530000	7751900	1.2124e-17	55423000	9	2	2	2	2	2	2	17	17.394
PRDX1	Peroxiredoxin-1	A0A0A0MSI0;Q06830;A0A0A0MRQ5;H7C3T4;Q13162	A0A0A0MSI0;Q06830;A0A0A0MRQ5	23.5057	23.5223	24.2324	24.4022	24.3311	24.4568	11376000	4189700	17856000	15197000	27218000	11696000	3.0882e-13	87533000	17	5	3	6	6	6	4	33.9	18.976
IARS	Isoleucine--tRNA ligase, cytoplasmic	J3KR24;A0A0A0MSX9;P41252;Q5TCD1	J3KR24;A0A0A0MSX9;P41252	24.177	23.7119	24.5053	23.9232	23.4179	23.5769	20481000	8996400	15235000	10120000	15015000	6898700	3.9357e-20	76746000	13	9	7	8	8	8	7	7.6	131.76
LUC7L2	Putative RNA-binding protein Luc7-like 2	Q9Y383-3;A0A0A6YYC3;Q9Y383-2;Q9Y383;Q96HJ9-2;A0A0A6YYJ8	Q9Y383-3;A0A0A6YYC3;Q9Y383-2;Q9Y383;Q96HJ9-2;A0A0A6YYJ8	23.4237	24.7438	24.4324	25.0996	25.4623	25.5214	10780000	18852000	16497000	24042000	54095000	25385000	3.1919e-37	149650000	27	8	9	7	8	8	7	24.4	46.228
SRSF7	Serine/arginine-rich splicing factor 7	Q16629-3;Q16629-2;A0A0B4J1Z1;Q16629-4;C9JAB2;Q16629	Q16629-3;Q16629-2;A0A0B4J1Z1;Q16629-4;C9JAB2;Q16629	21.5708	21.7554	21.9768	21.9531	22.2354	21.9162	3077400	1730800	3589800	3059800	6012000	1804100	4.1577e-12	19274000	6	3	2	3	3	4	2	26.5	15.257
SEC13	Protein SEC13 homolog	A8MXL6;P55735-2;P55735;A0A0C4DFR6;P55735-3;E7ERC8	A8MXL6;P55735-2;P55735;A0A0C4DFR6;P55735-3;E7ERC8	22.4869	22.0395	21.8719	22.5983	22.167	NaN	7443700	1409500	4469800	3957900	3944800	780620	7.696e-08	22006000	9	4	2	4	3	3	1	18.7	31.595
RPSA	40S ribosomal protein SA	C9J9K3;P08865;A0A0C4DG17;F8WD59	C9J9K3;P08865;A0A0C4DG17;F8WD59	26.201	26.0734	26.0264	26.21	25.6203	26.3757	60171000	38716000	47717000	49538000	83263000	55831000	3.846e-72	335240000	33	8	7	6	7	7	7	34.6	29.404
DDX46	Probable ATP-dependent RNA helicase DDX46	Q7L014;A0A0C4DG89;D6RJA6	Q7L014;A0A0C4DG89;D6RJA6	21.6876	21.4331	22.9715	23.8646	23.7998	24.3659	3152900	1810400	6527500	9815900	17024000	11673000	4.1347e-15	50004000	14	6	5	7	7	7	7	6.6	117.36
MYO18A	Unconventional myosin-XVIIIa	Q92614-3;A0A0D9SFK2;Q92614-4;Q92614;Q92614-2;Q92614-5;H0YEV9	Q92614-3;A0A0D9SFK2;Q92614-4;Q92614;Q92614-2;Q92614-5	25.5931	25.8965	25.5483	25.68	26.1067	26.1667	49413000	45141000	35452000	32384000	78796000	42643000	1.0975e-109	283830000	66	24	25	23	22	23	23	13.5	226.69
PPP1R18	Phostensin	Q6NYC8;A0A0G2JHC2;Q6NYC8-2;Q6NYC8-3;Q6NYC8-4;A0A0G2JKF1	Q6NYC8;A0A0G2JHC2;Q6NYC8-2	26.8348	27.2363	26.7677	26.9083	27.6297	27.5219	133020000	104540000	81072000	82219000	222990000	107060000	6.7761e-63	730900000	60	17	18	16	15	16	15	35.6	67.942
		P0DMV8-2;P0DMV9;P0DMV8;A0A0G2JIW1;V9GZ37	P0DMV8-2;P0DMV9;P0DMV8;A0A0G2JIW1;V9GZ37	23.7295	23.8885	23.6872	23.7313	23.3292	24.0441	16806000	9878000	10514000	8140900	12885000	8040000	2.8345e-37	66264000	29	9	8	9	7	8	7	31.7	63.936
PUF60	Poly(U)-binding-splicing factor PUF60	Q9UHX1-4;A0A0J9YYL3;Q9UHX1-6;Q9UHX1-3;A0A0J9YXJ8;Q9UHX1-5;A0A0J9YVP6;Q9UHX1-2;A0A0J9YXX5;Q9UHX1;A0A0J9YVR6;E9PQ56;A0A0J9YWM1;H0YEM1;E9PL19;E9PMU7;E9PN18;H0YCP8	Q9UHX1-4;A0A0J9YYL3;Q9UHX1-6;Q9UHX1-3;A0A0J9YXJ8;Q9UHX1-5;A0A0J9YVP6;Q9UHX1-2;A0A0J9YXX5;Q9UHX1;A0A0J9YVR6;E9PQ56;A0A0J9YWM1;H0YEM1	21.1146	21.2029	21.5936	22.7512	22.529	22.5831	1617000	1083400	1895700	4846500	7990000	3860300	8.2746e-07	21293000	7	2	2	2	3	3	2	4.6	54.024
ARHGAP10	Rho GTPase-activating protein 10	A1A4S6	A1A4S6	24.9812	25.3632	NaN	24.0899	25.6648	23.8854	45344000	27499000	3940400	11932000	53638000	5818400	0.00060423	148170000	4	1	1	1	1	1	1	1.4	89.374
CNOT1	CCR4-NOT transcription complex subunit 1	A5YKK6-3;A5YKK6-2;A5YKK6;H3BNB1;B5MDN3;H3BMZ2;A5YKK6-4	A5YKK6-3;A5YKK6-2;A5YKK6	21.5129	21.1443	21.3609	NaN	21.7446	21.2988	3495000	1059400	1676000	560160	4615800	1523300	1.0173e-08	12930000	7	3	2	2	1	3	3	1.9	241.26
HCFC1	Host cell factor 1;HCF N-terminal chain 1;HCF N-terminal chain 2;HCF N-terminal chain 3;HCF N-terminal chain 4;HCF N-terminal chain 5;HCF N-terminal chain 6;HCF C-terminal chain 1;HCF C-terminal chain 2;HCF C-terminal chain 3;HCF C-terminal chain 4;HCF C-terminal chain 5;HCF C-terminal chain 6	P51610-3;P51610-2;P51610;P51610-4;A6NEM2	P51610-3;P51610-2;P51610;P51610-4;A6NEM2	21.7294	NaN	20.8298	20.2946	20.6946	NaN	2674000	386570	1584200	1151700	2087400	572610	1.4173e-11	8456500	4	3	1	3	3	3	1	9.3	47.189
TP53BP1	Tumor suppressor p53-binding protein 1	A6NNK5;Q12888;Q12888-3;Q12888-2;M0R142	A6NNK5;Q12888;Q12888-3;Q12888-2;M0R142	20.4972	NaN	20.8072	20.7526	20.1283	NaN	1281000	359840	1440000	1177000	1428500	539200	0.00031164	6225600	2	2	1	2	2	2	1	1.2	209.02
SNRPN;SNRPB	Small nuclear ribonucleoprotein-associated proteins B and B;Small nuclear ribonucleoprotein-associated protein N	J3QLE5;P14678-2;P63162;P14678;P63162-2;A8MT02;P14678-3;J3KRY3;S4R3P3	J3QLE5;P14678-2;P63162;P14678;P63162-2;A8MT02;P14678-3;J3KRY3;S4R3P3	23.4333	23.8024	23.8443	24.5698	24.6013	25.4078	11942000	10764000	14317000	13171000	32344000	21676000	3.6173e-08	104210000	10	3	2	3	2	3	3	13	17.546
AIMP2	Aminoacyl tRNA synthase complex-interacting multifunctional protein 2	A8MU58;F8W950;Q13155	A8MU58;F8W950;Q13155	22.5487	22.0952	22.7338	22.3609	NaN	22.3879	6853800	2320500	4804900	3606800	2477400	3179000	5.3431e-08	23242000	3	2	2	2	2	1	2	10.3	26.76
SNRPG	Small nuclear ribonucleoprotein G;Small nuclear ribonucleoprotein G-like protein	Q49AN9;F5H013;P62308;A8MWD9;C9JVQ0	Q49AN9;F5H013;P62308;A8MWD9;C9JVQ0	22.8199	21.7529	20.0872	20.6171	NaN	NaN	4797300	3930300	676240	1133700	538080	215880	9.059e-05	11291000	2	2	2	2	2	1	1	29.7	7.1013
MBP	Myelin basic protein	E9PJ72;J3QL64;P02686-6;P02686-5;A8MZH3;P02686-4;P02686-3;H7BYR8;P02686;E9PMR5;C9J6H1;H0YF02;H0YEA2;J3QKL5;J3QQK6;E9PNZ1;E9PKX9;J3KT34;F5H7N4;F8WEU6;J3KT01;P02686-2	E9PJ72;J3QL64;P02686-6;P02686-5;A8MZH3;P02686-4;P02686-3;H7BYR8;P02686;E9PMR5;C9J6H1;H0YF02;H0YEA2;J3QKL5;J3QQK6;E9PNZ1;E9PKX9	23.2922	24.0362	23.7305	23.8713	22.9043	24.1109	9985400	11421000	11843000	9275300	8851000	9168100	1.1479e-13	60543000	20	4	4	4	4	4	4	28.2	16.155
EIF3L	Eukaryotic translation initiation factor 3 subunit L	Q9Y262;B0QY89;Q9Y262-2;B0QY90;C9JHP4;C9K0Q7;H7C3A0;H0Y7E6	Q9Y262;B0QY89;Q9Y262-2;B0QY90	25.2174	25.5634	25.6243	24.9454	25.7722	25.4238	40477000	30246000	43485000	19025000	65029000	24213000	8.139e-39	222470000	45	12	11	13	10	12	11	23.6	66.726
XRCC6	X-ray repair cross-complementing protein 6	B1AHC9;P12956;P12956-2	B1AHC9;P12956;P12956-2	21.4942	21.1172	21.3808	21.5213	21.5684	20.9666	3478800	1337100	2340600	1898400	3018800	1042700	6.306e-10	13116000	7	4	3	4	3	3	3	7.7	64.283
NHP2L1	NHP2-like protein 1;NHP2-like protein 1, N-terminally processed	P55769;B1AHD1	P55769;B1AHD1	21.871	NaN	22.7682	23.179	22.861	23.4774	3623000	1171100	6344200	6430500	7400400	6173800	3.0028e-12	31143000	10	3	1	3	3	2	3	31.2	14.173
CAPZB	F-actin-capping protein subunit beta	B1AK87;P47756-2;B1AK88;P47756;B1AK85	B1AK87;P47756-2;B1AK88;P47756;B1AK85	24.0622	24.2472	24.393	24.3872	24.7504	24.9289	18338000	12178000	16906000	14147000	39898000	14036000	9.3804e-14	115500000	17	7	7	7	6	7	5	28.1	29.295
PLP1	Myelin proteolipid protein	B1B1G3;B1B1G4;B1B1G6;P60201;B1B1G1;B1B1G2;P60201-2	B1B1G3;B1B1G4;B1B1G6;P60201;B1B1G1;B1B1G2;P60201-2	22.0956	22.6174	22.4109	22.5157	22.1339	22.697	3424000	5379700	3905200	3499100	4263400	4169600	9.9183e-06	24641000	5	2	2	2	2	2	2	15.6	13.212
HNRNPC	Heterogeneous nuclear ribonucleoproteins C1/C2	G3V555;G3V575;G3V576;P07910-4;G3V4W0;B4DY08;B2R5W2;G3V4C1;P07910-2;G3V2Q1;P07910;G3V5X6;G3V3K6;G3V251;B4DSU6;G3V4M8;P0DMR1;O60812;B7ZW38;B2RXH8;A0A0G2JPF8;A0A0G2JNQ3;G3V2H6;G3V5V7;G3V2D6;P07910-3	G3V555;G3V575;G3V576;P07910-4;G3V4W0;B4DY08;B2R5W2;G3V4C1;P07910-2;G3V2Q1;P07910;G3V5X6;G3V3K6;G3V251;B4DSU6	22.9519	22.7246	23.0707	23.3006	22.4223	22.8111	8467200	4094400	6998100	7302600	6072700	4546300	2.1776e-13	37481000	16	5	5	5	5	5	5	31.4	19.178
H3F3B;H3F3A;HIST2H3A;HIST3H3;HIST1H3A;H3F3C;HIST2H3PS2	Histone H3;Histone H3.2;Histone H3.1t;Histone H3.3;Histone H3.1;Histone H3.3C	K7EMV3;B4DEB1;K7EK07;Q71DI3;Q16695;P84243;P68431;K7ES00;K7EP01;Q6NXT2;Q5TEC6	K7EMV3;B4DEB1;K7EK07;Q71DI3;Q16695;P84243;P68431;K7ES00;K7EP01;Q6NXT2;Q5TEC6	24.1178	23.8869	24.7047	25.005	25.0113	25.2381	16248000	11973000	22886000	22840000	32608000	21312000	1.3855e-06	127870000	11	3	3	3	3	3	3	25	10.334
MTAP	S-methyl-5-thioadenosine phosphorylase;Purine nucleoside phosphorylase	Q13126;B4DUC8;Q13126-4;Q13126-3;Q13126-2;Q13126-7;J3QSB7;Q13126-6;Q13126-5;F2Z2F3;F8WES2	Q13126;B4DUC8;Q13126-4;Q13126-3;Q13126-2;Q13126-7;J3QSB7;Q13126-6;Q13126-5	26.1111	24.6692	26.8403	25.9579	25.4504	25.6701	95392000	20032000	81520000	36328000	52448000	25662000	1.2601e-36	311380000	34	12	10	11	10	11	9	44.9	31.236
CCT3	T-complex protein 1 subunit gamma	B4DUR8;P49368;P49368-2;Q5SZX6;E9PRC8;E9PQ35;Q5SZX9	B4DUR8;P49368;P49368-2	25.1728	24.8755	25.081	24.6833	25.3422	25.0164	37324000	20542000	28103000	20215000	46820000	19402000	1.123e-27	172410000	36	11	11	10	10	10	10	23.4	55.674
UBB;RPS27A;UBC;UBA52	Ubiquitin-60S ribosomal protein L40;Ubiquitin;60S ribosomal protein L40;Ubiquitin-40S ribosomal protein S27a;Ubiquitin;40S ribosomal protein S27a;Polyubiquitin-B;Ubiquitin;Polyubiquitin-C;Ubiquitin	J3QS39;J3QTR3;F5H6Q2;P62987;F5GYU3;F5H2Z3;F5H265;B4DV12;F5H388;P62979;F5H747;F5GXK7;J3QKN0;Q5PY61;P0CG47;Q96C32;P0CG48;M0R1V7;M0R1M6;M0R2S1;J3QSA3;F5GZ39	J3QS39;J3QTR3;F5H6Q2;P62987;F5GYU3;F5H2Z3;F5H265;B4DV12;F5H388;P62979;F5H747;F5GXK7;J3QKN0;Q5PY61;P0CG47;Q96C32;P0CG48;M0R1V7;M0R1M6;M0R2S1;J3QSA3;F5GZ39	25.3207	25.19	25.5658	25.6399	25.1356	25.6774	34620000	32273000	38000000	34358000	41686000	29552000	3.4126e-77	210490000	16	4	3	4	4	4	4	50.5	10.469
ILF2	Interleukin enhancer-binding factor 2	B4DY09;Q12905;X6R6Z1	B4DY09;Q12905	22.2555	22.2851	22.5084	22.8263	22.2682	22.8418	3823200	3071800	5122700	4705700	6245400	4321400	1.4962e-09	27290000	10	2	3	3	2	3	3	9.9	38.91
2002-09-01	Septin-2	B5MCX3;Q15019;Q15019-3;Q15019-2;H7C310;C9J2Q4;C9IY94;C9IZU3;C9JQJ4;C9J938;C9JB25;H7C2Y0;B5MD47	B5MCX3;Q15019;Q15019-3;Q15019-2;H7C310;C9J2Q4;C9IY94;C9IZU3;C9JQJ4;C9J938;C9JB25;H7C2Y0	23.3807	23.5915	22.8219	22.5266	22.9371	22.9189	6461200	4061300	8314700	5396000	12308000	5550000	1.1374e-16	42091000	11	3	3	4	4	3	3	16.8	36.94
RAN	GTP-binding nuclear protein Ran	P62826;B5MDF5;J3KQE5;F5H018;H0YFC6;B4DV51;A0A087X0W0	P62826;B5MDF5;J3KQE5;F5H018	25.2043	24.9228	25.626	25.748	25.5441	25.9058	37538000	23037000	41204000	40354000	53193000	33295000	6.3871e-27	228620000	27	7	6	7	7	5	7	32.9	24.423
EIF3C;EIF3CL	Eukaryotic translation initiation factor 3 subunit C;Eukaryotic translation initiation factor 3 subunit C-like protein	Q99613-2;Q99613;B5ME19;H3BPE3;H3BPE4;H3BTY8	Q99613-2;Q99613;B5ME19	24.5947	23.9813	24.513	24.3596	24.3467	24.4806	22900000	10972000	18867000	12684000	28872000	12280000	5.2423e-33	106580000	30	11	11	11	9	11	10	13.2	104.1
RPL31	60S ribosomal protein L31	H7C2W9;C9JU56;B7Z4E3;P62899-3;P62899;P62899-2;B7Z4C8;B8ZZK4	H7C2W9;C9JU56;B7Z4E3;P62899-3;P62899;P62899-2;B7Z4C8;B8ZZK4	23.4333	22.9492	23.0331	23.3512	22.9947	23.1427	12917000	5079900	8715200	10620000	17427000	8886900	2.3933e-08	63646000	13	3	3	3	3	2	3	27.8	12.701
CCT5	T-complex protein 1 subunit epsilon	P48643-2;E7ENZ3;B7ZAR1;E9PCA1;P48643	P48643-2;E7ENZ3;B7ZAR1;E9PCA1;P48643	24.149	23.8746	24.5892	24.1413	24.3673	24.1825	23151000	10448000	22530000	14544000	35129000	12409000	3.1318e-18	118210000	23	7	6	7	7	7	7	15.2	49.526
SUMO1	Small ubiquitin-related modifier 1	P63165;B8ZZN6;B8ZZJ0;B8ZZ67;P63165-2;B9A032	P63165;B8ZZN6;B8ZZJ0;B8ZZ67;P63165-2;B9A032	22.1739	22.1027	22.3056	22.1183	22.3853	22.3465	4609800	2645300	4148700	2749900	6341100	3162100	4.0739e-05	23657000	3	2	2	2	2	2	2	18.8	11.557
IMMT	Mitochondrial inner membrane protein	C9J406;B9A067;Q16891-3;Q16891-2;Q16891-4;Q16891;H7C463;A0A087WYS0;D6RAW4	C9J406;B9A067;Q16891-3;Q16891-2;Q16891-4;Q16891;H7C463	24.9042	24.6157	25.1917	25.6604	24.3885	24.6979	31467000	14039000	30042000	36887000	26033000	13333000	3.0067e-47	151800000	39	11	10	11	12	9	9	19.9	73.253
EEF1E1;hCG_2043275	Eukaryotic translation elongation factor 1 epsilon-1	H0YAL7;O43324-2;D6RBD7;C9J1V9;O43324;H0YAH9;D6RCQ0	H0YAL7;O43324-2;D6RBD7;C9J1V9;O43324	23.3431	22.0331	23.8247	20.6467	21.875	NaN	11531000	5929700	7325000	1888100	1990600	1123400	2.2599e-06	29788000	6	3	3	3	3	2	1	18.4	15.228
RPL37A;RPL37L	60S ribosomal protein L37a;Putative 60S ribosomal protein L37a-like	C9J4Z3;P61513;A6NKH3;G5E9R3;M0R0A1;Q6P4E4;E9PEL3;M0R2L6	C9J4Z3;P61513;A6NKH3	22.6994	22.6675	22.7834	23.5804	22.7832	22.9751	5765800	3571500	5944700	8949000	6182500	5525500	2.0303e-06	35939000	5	3	3	3	3	2	3	48.5	7.624
PPIA	Peptidyl-prolyl cis-trans isomerase;Peptidyl-prolyl cis-trans isomerase A;Peptidyl-prolyl cis-trans isomerase A, N-terminally processed	F8WE65;C9J5S7;P62937;P62937-2	F8WE65;C9J5S7;P62937;P62937-2	23.632	24.1684	24.0216	24.0044	23.6183	24.706	14469000	12953000	12261000	12138000	13092000	13360000	0.00014652	78272000	7	2	2	2	2	2	2	15	13.022
HDAC10	Histone deacetylase 10	Q969S8-5;C9J8B8;Q969S8-2;Q969S8-4;Q969S8;Q08AP5	Q969S8-5;C9J8B8;Q969S8-2;Q969S8-4;Q969S8;Q08AP5	NaN	19.9125	21.2333	20.2446	19.9945	20.0929	0	591960	1599900	955040	1296700	653780	1.1568e-08	5097400	3	0	2	2	2	2	2	5.6	43.015
RPL24	60S ribosomal protein L24	C9JXB8;C9JNW5;P83731	C9JXB8;C9JNW5;P83731	21.8029	22.116	22.103	22.4289	22.1262	22.1997	3463200	2401800	3282800	3996500	5234100	2970700	6.5097e-05	21349000	5	2	2	2	2	2	2	14	14.369
CHCHD3	Coiled-coil-helix-coiled-coil-helix domain-containing protein 3, mitochondrial	Q9NX63;C9JRZ6;F8WAR4	Q9NX63;C9JRZ6;F8WAR4	24.0996	23.8611	24.5599	24.9115	23.6311	24.4014	18124000	8636800	18350000	20975000	15779000	12144000	1.8716e-24	94008000	21	6	5	6	6	6	6	29.5	26.152
PPP1R9B	Neurabin-2	D3DTX6;Q96SB3	D3DTX6;Q96SB3	26.4172	26.7714	26.4994	26.6305	27.2022	27.332	98615000	71071000	65734000	67905000	193110000	88187000	1.1429e-90	584620000	65	15	16	15	15	14	15	24.6	89.333
RPL32	60S ribosomal protein L32	D3YTB1;P62910;F8W727	D3YTB1;P62910;F8W727	22.1477	21.9386	22.2004	22.3348	22.5537	22.3413	4750000	2312200	3601200	3578500	6777200	3124100	7.8069e-07	24143000	5	2	2	2	2	2	2	15	15.616
HNRNPD	Heterogeneous nuclear ribonucleoprotein D0	D6RF44;H0YA96;D6RAF8;H0Y8G5;Q14103-4;Q14103-3;Q14103-2;Q14103;D6RBQ9;D6RD83;O14979-3;O14979-2;A0A087WUK2;O14979	D6RF44;H0YA96;D6RAF8;H0Y8G5;Q14103-4;Q14103-3;Q14103-2;Q14103;D6RBQ9	22.6598	22.4437	22.7755	23.1525	NaN	23.0606	10116000	2383100	9011400	8535500	5782900	6548200	1.0721e-07	42377000	11	3	2	3	2	1	2	28.8	12.553
RPS23	40S ribosomal protein S23	D6RD47;P62266;D6RDJ2;D6RIX0;D6R9I7	D6RD47;P62266	23.0175	23.0761	22.9888	23.7473	23.1913	23.2495	9058700	4549200	6322200	8503900	12555000	5860900	2.2787e-07	46850000	9	3	2	3	3	3	3	17.2	14.837
ERLIN2	Erlin-2	E5RHW4;O94905;O94905-2;E5RJ09;O94905-3	E5RHW4;O94905	22.7786	NaN	22.7104	21.9675	22.0575	NaN	5504000	2723100	6240400	2490700	5753900	2823300	2.1866e-13	25535000	7	4	3	3	3	3	2	10.9	37.725
RPL30	60S ribosomal protein L30	E5RI99;P62888;E5RJH3;A0A0C4DH44;A0A0B4J213	E5RI99;P62888;E5RJH3;A0A0C4DH44	22.5364	22.0498	22.5493	22.763	22.0088	21.7701	6977000	3085900	4196300	3185600	5017500	2622600	2.5921e-08	25085000	9	3	3	3	3	3	3	31.6	12.656
SKP1	S-phase kinase-associated protein 1	P63208;E5RJR5;E7ERH2;F8W8N3;P63208-2;E5RGM3	P63208;E5RJR5;E7ERH2;F8W8N3;P63208-2	23.9224	23.0936	23.3588	23.7342	22.8613	23.8206	10672000	4970500	11879000	8858200	9624300	8484100	1.2459e-12	54488000	9	3	3	3	3	2	2	20.2	18.658
RPL14	60S ribosomal protein L14	E7EPB3;P50914	E7EPB3;P50914	23.0251	23.0047	23.031	23.0872	23.1354	22.9117	10623000	5361600	6830400	5880700	7154500	4413000	8.1546e-08	40263000	6	3	3	3	3	3	3	28.2	14.558
2007-09-01	Septin-7	G3V1Q4;E7ES33;Q16181-2;Q16181;E7EPK1;H0Y3Y4;Q5JXL7;Q6ZU15	G3V1Q4;E7ES33;Q16181-2;Q16181;E7EPK1;H0Y3Y4	24.1775	23.6015	24.2852	23.7499	24.0744	23.9513	26256000	8903400	21321000	13020000	27971000	11496000	4.7352e-18	108970000	19	5	5	6	6	6	5	13	44.842
EZR	Ezrin	P15311;E7EQR4;P26038;P35241;P35241-5;V9GZ54;E9PQ82;E9PNV3;P35241-4	P15311;E7EQR4	21.4285	21.491	21.7737	21.6979	22.2274	21.7902	3674300	2199000	2679600	2074000	4176000	2073000	9.084e-11	16876000	9	5	4	4	4	3	4	7.8	69.412
MAP4	Microtubule-associated protein 4;Microtubule-associated protein	P27816-2;P27816-6;P27816;E7EVA0;P27816-4;H0Y2V1;H7C4C5;B5MEG9;P27816-5;F8W9U4	P27816-2;P27816-6;P27816;E7EVA0;P27816-4;H0Y2V1;H7C4C5;B5MEG9;P27816-5;F8W9U4	22.8405	22.8148	23.3358	23.5416	23.1036	23.4931	7487600	3203300	7304300	9513100	7755200	8026300	2.8565e-21	43290000	15	5	3	5	6	4	6	8.6	102.9
YWHAZ	14-3-3 protein zeta/delta	P63104;E7EX29;B0AZS6;P63104-2;B7Z2E6;H0YB80;E7ESK7;E5RGE1;E5RIR4;E9PD24;E7EVZ2	P63104;E7EX29;B0AZS6;P63104-2;B7Z2E6;H0YB80	23.2781	23.2124	23.2857	23.211	23.4102	23.7387	10354000	5984800	8317100	5718800	12846000	7757800	2.9981e-25	50979000	13	5	4	5	3	5	4	35.5	27.745
DCTN1	Dynactin subunit 1	Q14203-5;Q14203-2;Q14203-3;Q14203-4;E7EX90;Q14203-6;Q14203;Q6AWB1;E7EWF7	Q14203-5;Q14203-2;Q14203-3;Q14203-4;E7EX90;Q14203-6;Q14203	22.8623	21.9596	22.803	22.0134	22.6624	21.6715	6394200	3313700	4846700	3423200	8287800	1771600	2.3083e-12	28037000	11	5	5	5	5	5	5	4.8	126.73
PAICS	Multifunctional protein ADE2;Phosphoribosylaminoimidazole-succinocarboxamide synthase;Phosphoribosylaminoimidazole carboxylase	E9PBS1;P22234;P22234-2;D6RF62	E9PBS1;P22234;P22234-2	21.592	NaN	22.2278	21.9456	22.0716	22.3865	3263900	442220	2899700	2826500	5762300	3039800	5.709e-09	18234000	8	3	1	2	3	3	2	8.2	45.651
OGDH	2-oxoglutarate dehydrogenase, mitochondrial	Q02218-2;Q02218;E9PDF2;E9PCR7;E9PFG7;A0A0D9SFS3;Q9ULD0;Q02218-3;Q9ULD0-3;Q9ULD0-2;C9J4G7	Q02218-2;Q02218;E9PDF2;E9PCR7;E9PFG7;A0A0D9SFS3	24.2818	24.2919	24.4392	24.1067	24.6496	24.4473	20145000	14037000	18145000	11619000	28281000	12675000	2.5768e-27	104900000	31	12	12	11	10	10	11	11.2	115.51
SMC4	Structural maintenance of chromosomes protein 4;Structural maintenance of chromosomes protein	Q9NTJ3-2;E9PD53;Q9NTJ3	Q9NTJ3-2;E9PD53;Q9NTJ3	20.9424	NaN	20.6925	20.6415	20.6714	20.5714	1899000	461430	1294300	1051200	2200300	791370	3.9826e-07	7697700	4	2	1	2	2	2	2	1.9	140.28
DLD	Dihydrolipoyl dehydrogenase, mitochondrial	P09622-2;E9PEX6;P09622;P09622-3	P09622-2;E9PEX6;P09622;P09622-3	24.0068	23.0161	22.5405	22.4634	23.1652	23.0481	9684200	4651600	6766200	5555400	10286000	6453300	2.1953e-16	43397000	8	6	4	5	5	4	4	16.8	43.587
TKT	Transketolase	E9PFF2;P29401;P29401-2;A0A0B4J1R6;F8W888	E9PFF2;P29401;P29401-2;A0A0B4J1R6	21.6209	NaN	21.0922	NaN	20.9907	21.4877	3249600	1358400	1756400	687540	2040700	1708200	1.7194e-09	10801000	5	3	1	3	1	3	3	14.4	36.449
YWHAQ	14-3-3 protein theta	E9PG15;P27348	E9PG15;P27348	21.4597	NaN	NaN	21.3271	21.3347	21.4752	2812800	1113300	1767500	1582200	2845700	1842300	2.1748e-06	11964000	5	2	1	1	2	2	2	16.8	17.048
RPL27A	60S ribosomal protein L27a	E9PJD9;E9PLL6;P46776;E9PLX7	E9PJD9;E9PLL6;P46776	22.7074	22.5019	22.9941	23.0898	22.6985	23.0238	5420400	2763100	6562500	6551100	8248300	5256600	9.8758e-07	34802000	7	2	3	2	2	2	2	36.3	10.127
EEF1D	Elongation factor 1-delta	E9PK01;P29692;P29692-3;A0A087X1X7;P29692-2;E9PRY8;E9PPR1;E9PL12;E9PQ49;E9PI39;E9PMW7;E9PL71;E9PQZ1;P29692-4;E9PN91;E9PIZ1;H0YCK7;E9PQC9;H0YE58;E9PK06;H0YE72;E9PNW6;E9PKK3;E9PK72;E9PJD0	E9PK01;P29692;P29692-3;A0A087X1X7;P29692-2;E9PRY8;E9PPR1;E9PL12;E9PQ49;E9PI39;E9PMW7;E9PL71;E9PQZ1;P29692-4	26.5677	25.8576	26.6119	26.2138	26.3839	26.2624	102640000	43189000	74073000	49118000	102000000	41590000	1.7483e-24	412610000	27	7	7	7	7	7	7	35.2	28.821
HSPA8	Heat shock cognate 71 kDa protein	E9PKE3;P11142;P11142-2;E9PNE6;E9PN89;A8K7Q2;P54652;E9PLF4;E9PQQ4;E9PQK7;E9PK54;E9PN25;E9PPY6;E9PS65;E9PI65;E9PM13	E9PKE3;P11142;P11142-2;E9PNE6;E9PN89;A8K7Q2	27.8233	27.5187	27.7266	27.6431	27.6118	27.7338	262760000	133080000	163370000	131100000	223500000	112710000	5.0117e-77	1026500000	94	20	20	18	18	18	18	32.7	68.805
PRMT1;PRMT8	Protein arginine N-methyltransferase 1;Protein arginine N-methyltransferase 8	E9PKG1;Q99873-3;Q99873-2;Q99873-4;Q99873;H7C2I1;A0A087X1W2;Q9NR22-2;Q9NR22	E9PKG1;Q99873-3;Q99873-2;Q99873-4;Q99873;H7C2I1;A0A087X1W2;Q9NR22-2;Q9NR22	20.5049	20.2271	20.8693	21.4241	21.6001	21.7171	1545600	802560	1569200	1737100	3697100	1813400	1.5168e-05	11165000	8	2	2	2	2	2	2	6.5	37.709
RPL8	60S ribosomal protein L8	E9PKZ0;E9PKU4;P62917;E9PP36;G3V1A1	E9PKZ0;E9PKU4;P62917;E9PP36;G3V1A1	22.2583	22.3314	22.7955	22.9126	22.9877	22.8532	4004300	3852900	6742400	4764300	9332600	3799000	2.1871e-09	32496000	9	4	4	4	3	4	3	16.1	22.389
GANAB	Neutral alpha-glucosidase AB	F5H6X6;E9PKU7;Q14697;Q14697-2;E9PNH1	F5H6X6;E9PKU7;Q14697;Q14697-2;E9PNH1	21.4252	21.2569	21.9042	21.8487	21.5836	21.8553	2734100	1636400	3141900	2743500	3581100	1714300	3.4687e-06	15551000	7	3	3	3	3	3	2	3	96.215
MRPL17	39S ribosomal protein L17, mitochondrial	E9PKV2;Q9NRX2	E9PKV2;Q9NRX2	NaN	NaN	21.9054	21.6227	21.4316	NaN	1600900	929320	2874800	2237000	3194100	2033000	0.00025869	12869000	3	2	2	2	2	2	2	11.3	16.371
PSMC3	26S protease regulatory subunit 6A	E9PM69;R4GNH3;P17980;E9PKD5;E9PN50;E9PMD8;E9PLG2	E9PM69;R4GNH3;P17980;E9PKD5;E9PN50;E9PMD8	23.9149	23.7518	23.2719	22.858	23.1903	23.1338	15854000	7244300	8966300	3314000	15321000	4961600	2.9435e-10	55661000	7	5	4	5	3	4	3	14.4	44.323
LMO7	LIM domain only protein 7	E9PMP7;E9PMS6;Q8WWI1-3;Q8WWI1-4;F8WD26;J3KP06;Q8WWI1-2;Q8WWI1;H0Y424;Q8WWI1-5;A0A0A0MTE2;E9PMT2;E9PLU6;E9PK58;E9PJ10;H0YDG6	E9PMP7;E9PMS6;Q8WWI1-3;Q8WWI1-4;F8WD26;J3KP06;Q8WWI1-2;Q8WWI1;H0Y424;Q8WWI1-5;A0A0A0MTE2;E9PMT2	21.9896	22.1942	22.0276	22.1376	22.2804	23.0535	4494900	3038900	2222000	3444800	7136700	4342400	3.4828e-14	24680000	9	5	4	4	5	5	5	5.6	119.42
CRYAB	Alpha-crystallin B chain	E9PR44;P02511;A0A024R3B9;E9PJL7;E9PRA8;E9PNH7;E9PS12;H0YCW8	E9PR44;P02511;A0A024R3B9;E9PJL7;E9PRA8;E9PNH7	25.4511	25.0152	25.4705	25.0027	25.2926	25.1817	50147000	20462000	36898000	19635000	47560000	19975000	2.1242e-43	194680000	25	5	5	5	4	5	4	29.3	20.03
RPL35	60S ribosomal protein L35	F2Z388;P42766	F2Z388;P42766	22.0472	22.2945	22.4758	22.7398	23.0977	22.8808	4158500	2803100	4119500	4941900	10346000	4626400	1.1411e-05	30996000	6	2	2	2	2	2	2	14.6	10.645
CCT2	T-complex protein 1 subunit beta	F8VQ14;P78371-2;F5GWF6;P78371	F8VQ14;P78371-2;F5GWF6;P78371	24.6522	24.1952	24.3288	24.0358	24.5243	24.3992	27358000	9743500	16046000	11054000	29922000	12762000	1.6569e-33	106890000	26	9	7	9	7	8	8	29.1	44.812
TUBA1C	Tubulin alpha-1C chain	Q9BQE3;F5H5D3	Q9BQE3;F5H5D3	22.9952	NaN	20.4609	20.4155	NaN	NaN	7823800	2214900	1293600	1061100	981500	431100	1.8204e-56	13806000	5	2	1	2	2	1	1	38.3	49.895
MYO1C	Unconventional myosin-Ic	O00159-2;F5H6E2;O00159-3;O00159;I3L204;I3L4D4;I3L501;I3L3Y6;I3L168;I3L3F5	O00159-2;F5H6E2;O00159-3;O00159	24.589	25.405	24.3001	24.2772	24.7156	24.968	25831000	23430000	12652000	15945000	37185000	19148000	1.0783e-43	134190000	35	13	14	11	11	13	12	16.4	117.91
CAD	CAD protein;Glutamine-dependent carbamoyl-phosphate synthase;Aspartate carbamoyltransferase;Dihydroorotase	F8VPD4;P27708;H7BZB3;H7C2E4	F8VPD4;P27708	22.235	22.0079	22.4331	21.6208	21.6288	22.1103	6266800	2459300	3462000	2174300	4323100	2174600	9.9401e-17	20860000	11	6	3	4	5	5	3	4.2	236.02
RPLP0;RPLP0P6	60S acidic ribosomal protein P0;60S acidic ribosomal protein P0-like	F8VS58;F8VQY6;F8VRK7;G3V210;F8VZS0;F8VU65;P05388-2;F8VWS0;P05388;F8VWV4;F8VPE8;F8VW21;Q8NHW5	F8VS58;F8VQY6;F8VRK7;G3V210;F8VZS0;F8VU65;P05388-2;F8VWS0;P05388;F8VWV4;F8VPE8;F8VW21;Q8NHW5	22.1564	NaN	22.7545	22.5304	22.3346	22.4286	4155200	957780	4963400	4377600	6217200	3200200	0.00010058	23871000	6	2	2	2	2	2	2	15.7	13.828
CNOT2	CCR4-NOT transcription complex subunit 2	F8VRS8;F8W145;Q9NZN8-2;Q9NZN8-4;F8VV52;Q9NZN8;F8VQF4;H0YI11;H0YH84;F8VP97;Q9NZN8-5	F8VRS8;F8W145;Q9NZN8-2;Q9NZN8-4;F8VV52;Q9NZN8;F8VQF4;H0YI11;H0YH84;F8VP97;Q9NZN8-5	21.1872	NaN	21.4812	21.4016	20.8175	21.4516	2507100	1463300	2436500	2046400	1777800	1274100	1.1239e-06	11505000	4	2	1	2	2	2	2	9.1	29.925
PPP1CC	Serine/threonine-protein phosphatase;Serine/threonine-protein phosphatase PP1-gamma catalytic subunit	F8VYE8;P36873;P36873-2;F8VR82;F8W0W8;A0A087WYY5	F8VYE8;P36873;P36873-2;F8VR82;F8W0W8;A0A087WYY5	23.2246	23.8247	23.3576	23.4363	23.9317	23.7137	15382000	12286000	5536100	4721300	18402000	6263900	8.2499e-67	62592000	7	3	2	2	2	2	2	36.2	34.95
PCBP2;PCBP3	Poly(rC)-binding protein 2;Poly(rC)-binding protein 3	H3BRU6;Q15366-7;F8VZX2;Q15366-8;Q15366-4;Q15366-5;Q15366-6;Q15366-3;Q15366;Q15366-2;F8W0G4;F8VXH9;F8W1G6;J3QT27;P57721-2;P57721-3;P57721-5;E9PFP8;P57721-4;P57721;H3BND9;H3BSS4;F8VRH0	H3BRU6;Q15366-7;F8VZX2;Q15366-8;Q15366-4;Q15366-5;Q15366-6;Q15366-3;Q15366;Q15366-2;F8W0G4;F8VXH9;F8W1G6;J3QT27;P57721-2;P57721-3;P57721-5;E9PFP8;P57721-4;P57721	21.7934	22.1571	22.2097	22.4897	22.353	23.1434	3540400	2921200	3619300	4532700	4789600	5180100	3.6864e-10	24583000	9	3	3	3	3	3	3	16.3	31.6
MYL6	Myosin light polypeptide 6	F8W1R7;P60660-2;P60660;G3V1V0;J3KND3;G8JLA2;B7Z6Z4;F8VPF3;G3V1Y7;F8VZU9;F8W180;H0YI43;F8W1I5;F8VXL3	F8W1R7;P60660-2;P60660;G3V1V0;J3KND3;G8JLA2;B7Z6Z4;F8VPF3;G3V1Y7	28.2393	28.7222	27.9087	27.7763	27.7185	28.0448	250220000	223780000	188650000	174860000	356580000	170030000	1.2032e-39	1364100000	51	8	8	7	8	8	7	51.7	16.29
HNRNPA1	Heterogeneous nuclear ribonucleoprotein A1	P09651-3;F8W6I7;P09651-2;P09651;F8VTQ5;F8VYN5;F8W646;H0YH80;F8VZ49;Q32P51	P09651-3;F8W6I7;P09651-2;P09651;F8VTQ5	25.0887	24.6705	24.754	25.2063	25.0652	25.095	40662000	18939000	21007000	26553000	43316000	17498000	4.2338e-38	167980000	29	7	7	7	7	7	7	28.8	29.386
ARPC4;ARPC4-TTLL3	Actin-related protein 2/3 complex subunit 4	P59998;F8WCF6;P59998-3;F8WDD7;H7C0A3;P59998-2;A0A0A6YYG9;R4GN08;P59998-4	P59998;F8WCF6;P59998-3;F8WDD7;H7C0A3;P59998-2;A0A0A6YYG9;R4GN08;P59998-4	23.145	23.7121	23.2694	23.1861	23.3988	23.8818	8833300	8129800	8099400	4057000	14465000	9839200	1.6153e-08	53424000	11	4	4	4	3	4	4	22.6	19.667
RPL21	60S ribosomal protein L21	G3V1B3;M0R181;P46778	G3V1B3;M0R181;P46778	22.288	22.1297	22.9945	23.6448	22.7494	23.1713	5181400	2801000	6312600	8624100	9523400	4454900	6.2355e-12	36897000	14	2	2	2	2	2	2	29.9	9.8864
RPL18	60S ribosomal protein L18	Q07020-2;G3V203;H0YHA7;Q07020;J3QQ67;F8VUA6;F8VYV2;A0A075B7A0	Q07020-2;G3V203;H0YHA7;Q07020;J3QQ67;F8VUA6;F8VYV2;A0A075B7A0	23.812	23.7921	23.8697	23.6608	23.1978	23.2673	15514000	8913500	11350000	12010000	12546000	4641500	3.7608e-13	64975000	16	4	4	5	5	4	3	37.1	18.091
PSMA6	Proteasome subunit alpha type;Proteasome subunit alpha type-6	G3V295;P60900;G3V5Z7;G3V3I1;G3V3U4;P60900-2;G3V4S5;G3V2S7;P60900-3	G3V295;P60900;G3V5Z7;G3V3I1;G3V3U4;P60900-2	25.7797	25.2059	25.9864	26.1545	25.5278	26.2823	54327000	24242000	51192000	47417000	61209000	43869000	2.748e-23	282260000	31	9	9	9	9	9	9	47.8	22.842
TIMM9	Mitochondrial import inner membrane translocase subunit Tim9	G3V502;Q9Y5J7;G3V2F3	G3V502;Q9Y5J7;G3V2F3	20.6633	NaN	20.8451	24.3383	NaN	20.7338	2297000	0	2196600	11997000	325230	1415000	2.6891e-05	18231000	3	2	0	2	2	1	2	28.8	7.5625
FAM133B;FAM133A	Protein FAM133B;Protein FAM133A	G3XAI9;Q5BKY9-2;Q5BKY9;Q8N9E0	G3XAI9;Q5BKY9-2;Q5BKY9;Q8N9E0	20.3201	NaN	20.7241	20.8885	20.9647	20.8283	986810	357330	1306200	1396000	2305700	1108400	0.00010432	7460500	3	2	1	2	2	2	2	17.1	12.41
ACP1	Low molecular weight phosphotyrosine protein phosphatase	G5E9R5;P24666-4;P24666;F2Z2Q9;D3YTI2;P24666-3;P24666-2	G5E9R5;P24666-4;P24666;F2Z2Q9	24.0671	23.7583	24.3008	24.584	23.5915	24.9776	21619000	8082400	16634000	17128000	17110000	13832000	4.7356e-22	94405000	14	5	4	5	5	5	4	65	8.9711
RPL9	60S ribosomal protein L9	H0Y9V9;P32969;H0Y9R4;D6RAN4;E7ESE0	H0Y9V9;P32969;H0Y9R4;D6RAN4	21.7488	21.3394	NaN	22.0069	22.2	21.7767	1773000	1635300	2622800	3707800	5308700	2289600	8.3978e-07	17337000	5	2	3	2	3	3	3	13.2	21.459
RPS2	40S ribosomal protein S2	H0YEN5;P15880;E9PQD7;E9PMM9;I3L404;E9PPT0;E9PM36;H3BNG3;H0YE27	H0YEN5;P15880;E9PQD7;E9PMM9	23.8733	23.5818	24.4115	24.2764	23.8276	23.8698	13559000	4787600	11880000	15169000	23166000	11407000	1.4455e-16	79969000	16	6	4	5	6	6	6	36.9	21.154
RPL28	60S ribosomal protein L28	P46779;P46779-2;P46779-3;H0YKD8;P46779-4;P46779-5;H0YLP6;H0YMF4	P46779;P46779-2;P46779-3;H0YKD8;P46779-4;P46779-5;H0YLP6;H0YMF4	24.1157	23.6744	24.2392	24.7084	23.9257	24.472	16100000	7924700	16063000	16183000	19558000	14199000	1.2766e-08	90027000	10	4	4	4	4	4	4	29.2	15.747
TMOD3	Tropomodulin-3	H0YKU1;H0YNJ8;Q9NYL9;P28289-2;P28289	H0YKU1;H0YNJ8;Q9NYL9	24.6887	24.9465	25.1516	24.8793	25.6245	25.2992	29740000	22843000	24976000	19934000	59804000	21737000	1.2585e-16	179030000	21	7	7	7	7	7	7	40.1	20.79
PSMA4	Proteasome subunit alpha type;Proteasome subunit alpha type-4	H0YMZ1;H0YL69;P25789;P25789-2;H0YN18;H0YMI6;H0YMA1;H0YKS0;H0YKT8;H0YLS6;H0YLC2	H0YMZ1;H0YL69;P25789;P25789-2;H0YN18;H0YMI6;H0YMA1	24.5493	24.3139	25.5739	25.351	24.9818	25.6652	26697000	14754000	36587000	28773000	38200000	26317000	6.103e-30	171330000	12	5	5	4	5	5	4	20.9	24.526
SRP14	Signal recognition particle 14 kDa protein	H0YLA2;P37108	H0YLA2;P37108	22.6358	21.9612	22.6138	21.4937	21.8915	22.7213	6216200	3422900	4934300	2799300	4224600	3429500	2.4091e-08	25027000	7	3	3	3	2	3	2	27.8	13.058
SNRPA1	U2 small nuclear ribonucleoprotein A	H0YMA0;P09661;H0YLR3;H0YKK0	H0YMA0;P09661;H0YLR3	23.246	23.611	23.5798	24.1748	23.9358	24.598	10766000	8213800	9417600	11352000	19990000	13449000	4.6734e-18	73188000	12	4	4	4	3	4	4	33.8	15.839
ANXA2;ANXA2P2	Annexin;Annexin A2;Putative annexin A2-like protein	H0YN42;P07355;P07355-2;H0YKV8;H0YKL9;H0YKZ7;H0YLV6;H0YMT9;H0YKX9;H0YMW4;H0YMM1;H0YKS4;H0YMD0;H0YMU9;H0YMD9;H0YM50;A6NMY6;H0YNB8;H0YKN4;H0YN28;H0YL33	H0YN42;P07355;P07355-2;H0YKV8;H0YKL9;H0YKZ7;H0YLV6;H0YMT9;H0YKX9;H0YMW4;H0YMM1;H0YKS4;H0YMD0;H0YMU9;H0YMD9;H0YM50;A6NMY6	21.5669	21.9435	22.6924	22.6302	22.5062	22.4065	3203100	2588200	5670900	3781400	6387200	3141300	1.5038e-11	24772000	10	3	3	4	3	4	3	17.6	28.824
UACA	Uveal autoantigen with coiled-coil domains and ankyrin repeats	H0YNH8;Q9BZF9-2;Q9BZF9;F5H2B9;H0YN48;H0YMI1	H0YNH8;Q9BZF9-2;Q9BZF9;F5H2B9	26.754	27.0803	26.8908	27.0227	27.589	27.5509	115110000	89270000	89918000	88586000	233600000	110970000	5.4593e-142	727450000	134	38	38	38	38	42	40	29.9	161.31
DDX17	Probable ATP-dependent RNA helicase DDX17	Q92841-1;Q92841-3;Q92841-2;Q92841;H3BLZ8	Q92841-1;Q92841-3;Q92841-2;Q92841;H3BLZ8	20.4304	20.6151	20.658	20.7927	20.2405	20.7212	1199500	977960	1235000	1269100	1593600	946560	1.7044e-11	7221800	4	2	2	2	2	2	2	8.6	72.371
MACF1	Microtubule-actin cross-linking factor 1, isoforms 1/2/3/5	Q9UPN3;H3BPE1;H3BQK9;Q9UPN3-4;Q9UPN3-3;Q9UPN3-2;Q9UPN3-5;H0Y390;H0YD69;E9PLY0;E9PLY5;E9PNZ4	Q9UPN3;H3BPE1;H3BQK9;Q9UPN3-4;Q9UPN3-3;Q9UPN3-2;Q9UPN3-5;H0Y390	21.429	NaN	21.3059	21.1872	20.6661	NaN	2311400	595360	2181900	1371900	2523700	1171200	9.6041e-16	10155000	7	4	1	5	4	5	2	0.9	838.3
NUP98	Nuclear pore complex protein Nup98-Nup96;Nuclear pore complex protein Nup98;Nuclear pore complex protein Nup96	H7C3P6;P52948-6;P52948-2;P52948-5;P52948	H7C3P6;P52948-6;P52948-2;P52948-5;P52948	21.5176	21.3743	21.6298	20.9259	21.4087	21.4132	3112800	1133000	2529500	1476900	3802600	1494600	2.3296e-11	13549000	8	4	2	3	4	3	3	6.6	85.676
RPS15A	40S ribosomal protein S15a	I3L3P7;P62244;I3L246;H3BN98;H3BV27;H3BT37;I3L303;H3BVC7	I3L3P7;P62244;I3L246;H3BN98	23.2467	21.9177	23.578	23.4144	23.4634	23.0028	6805000	3061500	8299400	8211400	13671000	5740900	2.3297e-07	45789000	9	3	3	3	3	3	3	26	11.477
EIF3M	Eukaryotic translation initiation factor 3 subunit M	J3KNJ2;Q7L2H7;E9PN86	J3KNJ2;Q7L2H7;E9PN86	23.2224	24.3102	23.3667	22.7194	22.117	22.3093	10705000	10132000	11910000	3672700	5546700	2740200	1.194e-11	44707000	9	3	3	3	2	2	2	20.4	21.692
DDX41	Probable ATP-dependent RNA helicase DDX41	Q9UJV9;J3KNN5;H0Y8L8;D6RGI7;H0YA06;D6RD33	Q9UJV9;J3KNN5	23.2499	25.3908	25.1736	25.7475	26.388	25.8903	8962400	28604000	24786000	35772000	110830000	33772000	1.7198e-44	242730000	34	11	15	11	14	16	14	26.5	69.837
SRSF2	Serine/arginine-rich splicing factor 2	J3KP15;Q01130	J3KP15;Q01130	22.8658	24.0212	23.9712	24.5431	24.6594	24.4332	6986500	9317600	12025000	16609000	34273000	12110000	2.7515e-09	91322000	14	3	3	3	3	3	3	17.3	15.371
LUC7L3	Luc7-like protein 3	O95232;J3KPP4;D6RDI2;E7EN55;O95232-2;C9JL41	O95232;J3KPP4;D6RDI2	20.3141	20.5111	20.7498	21.3242	22.4835	21.5573	613950	529790	1208100	2416900	4793800	2855500	5.9918e-06	12418000	3	2	2	3	3	3	3	6.7	51.466
ALDOA	Fructose-bisphosphate aldolase A;Fructose-bisphosphate aldolase	P04075;J3KPS3;P04075-2;H3BQN4;H3BUH7;H3BPS8;H3BR68;H3BMQ8;H3BR04;H3BU78	P04075;J3KPS3;P04075-2;H3BQN4;H3BUH7;H3BPS8	NaN	NaN	NaN	22.2072	22.152	22.6282	1999700	771360	3758800	2662900	6047600	3653400	4.9377e-11	18894000	5	2	2	3	2	5	3	11.8	39.42
PHB2	Prohibitin-2	J3KPX7;Q99623;F5GY37;Q99623-2;F5GWA7;F5H3X6;F5H2D2;F5H0C5;U3KPZ5	J3KPX7;Q99623;F5GY37;Q99623-2;F5GWA7;F5H3X6	27.2483	27.0973	27.6346	27.3392	27.0146	27.5515	174030000	99546000	139980000	116130000	178030000	89264000	1.324e-68	796980000	63	16	14	14	15	15	12	58.4	33.239
DYNC1LI2	Cytoplasmic dynein 1 light intermediate chain 2	J3KRI4;O43237-2;O43237;J3KRZ2	J3KRI4;O43237-2;O43237;J3KRZ2	21.6806	21.1572	21.014	21.1669	20.9837	21.2151	3099400	1589700	1499100	1587100	2365700	1411500	5.1392e-05	11552000	3	2	2	2	2	2	2	18	17.778
DDX5	Probable ATP-dependent RNA helicase DDX5	P17844-2;P17844;J3KTA4;J3KRZ1;J3QSF1;J3QRQ7	P17844-2;P17844;J3KTA4	22.5375	22.5081	22.9451	23.4288	23.0419	23.3953	5846400	3870500	6258600	7748500	10272000	5455400	1.0388e-12	39451000	15	4	3	4	4	5	4	9.3	60.563
SRSF1	Serine/arginine-rich splicing factor 1	Q07955;J3KTL2;Q07955-3;Q07955-2;J3KSR8;J3QQV5;J3KSW7;S4R3G0;Q13242	Q07955;J3KTL2;Q07955-3;Q07955-2;J3KSR8	23.3814	24.7059	24.4499	24.3958	24.3558	24.1714	9034400	17764000	16373000	15274000	26528000	10114000	2.7062e-14	95088000	13	3	5	4	5	5	4	20.2	27.744
MRPS23	28S ribosomal protein S23, mitochondrial	J3QLR8;Q9Y3D9	J3QLR8;Q9Y3D9	21.075	21.6002	21.4305	21.4434	NaN	NaN	1826300	2026200	2224700	1975500	3024700	1900400	8.345e-05	12978000	4	2	2	2	2	2	2	13.2	17.517
SAP30BP	SAP30-binding protein	Q9UHR5-2;Q9UHR5;J3QQJ0	Q9UHR5-2;Q9UHR5;J3QQJ0	NaN	22.3429	22.1016	22.4348	23.2674	22.81	598830	3239000	2691900	3800300	10626000	5080900	1.3093e-05	26037000	4	1	2	2	2	2	2	7.5	32.068
MYL12A;MYL12B	Myosin regulatory light chain 12A;Myosin regulatory light chain 12B	P19105;O14950;J3QRS3	P19105;O14950;J3QRS3	26.9103	26.9751	27.1189	27.2066	27.2699	27.0914	122510000	105560000	95169000	88182000	208930000	72982000	1.3443e-17	693330000	23	6	5	6	5	5	6	41.5	19.794
RPL36	60S ribosomal protein L36	J3QSB5;Q9Y3U8;J3KTD3	J3QSB5;Q9Y3U8;J3KTD3	NaN	NaN	21.8625	22.1573	21.5347	NaN	2776100	994280	3424700	2840700	3037700	1419600	0.0003891	14493000	4	2	1	2	2	2	1	20.2	10.789
LMNB2	Lamin-B2	Q03252;J9JID7	Q03252;J9JID7	NaN	NaN	21.5136	22.0167	21.6833	21.555	0	2747000	2708700	2389500	3861600	1679500	1.6692e-06	13386000	5	0	1	2	2	2	2	4.7	69.948
RPL22	60S ribosomal protein L22	K7EP65;K7EKS7;K7ELC4;K7EMH1;K7ERI7;P35268;K7EJT5	K7EP65;K7EKS7;K7ELC4;K7EMH1;K7ERI7;P35268;K7EJT5	22.9428	23.42	23.806	24.1659	23.9953	24.4156	8768500	6630900	10139000	12635000	19173000	13364000	3.5137e-08	70710000	9	3	3	2	3	3	3	52.1	5.2389
EIF3G	Eukaryotic translation initiation factor 3 subunit G	K7ER90;K7EL20;O75821;K7ENA8;K7EP16;K7EL60	K7ER90;K7EL20;O75821;K7ENA8	23.247	23.3414	23.1102	23.5479	23.2747	23.3164	10928000	5996400	7467700	7477700	13078000	5151900	2.3752e-14	50100000	12	5	5	6	5	6	5	31.3	25.441
U2AF2	Splicing factor U2AF 65 kDa subunit	K7ENG2;P26368-2;P26368	K7ENG2;P26368-2;P26368	22.3672	22.4966	22.1894	22.7713	22.4676	23.0731	3697600	3098300	2279800	4202200	8791300	6657300	2.3186e-09	28726000	6	2	2	3	2	4	4	14.3	33.901
EIF3K	Eukaryotic translation initiation factor 3 subunit K	K7ES31;K7ERF1;Q9UBQ5-2;Q9UBQ5;K7EQM4;A0A087WVB9	K7ES31;K7ERF1;Q9UBQ5-2;Q9UBQ5	23.9596	24.2487	24.3839	24.037	24.2468	23.8242	17888000	11616000	16367000	12156000	22608000	7706700	1.905e-20	88342000	14	4	5	5	5	5	5	36.5	15.875
RPS5	40S ribosomal protein S5;40S ribosomal protein S5, N-terminally processed	M0R0F0;P46782;M0R0R2;M0QZN2	M0R0F0;P46782;M0R0R2;M0QZN2	23.7234	23.3104	23.9577	24.0178	23.9399	24.0551	13940000	5201900	13971000	12573000	22521000	6435100	1.7784e-08	74642000	9	4	3	4	4	4	3	18	22.391
RPL18A	60S ribosomal protein L18a	M0R0P7;M0R3D6;M0R1A7;M0R117;Q02543	M0R0P7;M0R3D6;M0R1A7;M0R117;Q02543	23.0776	22.7172	23.3441	23.434	22.5303	23.3805	9013000	4339100	8871900	4729800	9098100	6465000	9.8638e-10	42517000	15	3	3	3	3	3	3	25.5	16.177
RPS16	40S ribosomal protein S16	M0R210;P62249;A0A087WZ27;M0R3H0;M0QX76;M0R1M5;Q6IPX4	M0R210;P62249;A0A087WZ27;M0R3H0	24.6506	24.6281	25.0907	25.3538	24.9996	25.373	27491000	17061000	28285000	28196000	37794000	24105000	2.0719e-24	162930000	29	9	7	8	9	6	7	55.8	14.419
PSMD11	26S proteasome non-ATPase regulatory subunit 11	O00231;O00231-2;J3QRY4;J3QS13;J3KSW3	O00231;O00231-2	25.3653	25.0857	25.1452	25.0166	24.5804	25.2893	46334000	22912000	24972000	20140000	29097000	23912000	4.5221e-44	167370000	33	13	11	11	11	10	10	33.2	47.463
PSMD12	26S proteasome non-ATPase regulatory subunit 12	O00232;O00232-2;J3KTJ5;J3KSK1	O00232;O00232-2	24.6036	24.3662	24.7768	24.1906	24.6798	23.7895	28457000	14131000	24714000	12911000	29610000	6874600	3.3624e-29	116700000	29	13	10	12	10	11	9	26.3	52.904
EIF3F	Eukaryotic translation initiation factor 3 subunit F	O00303;A0A0D9SEZ9;H0YDT6	O00303	24.2645	24.5441	24.8442	24.184	24.8661	24.588	20273000	15228000	25412000	13745000	36821000	10325000	2.3531e-19	121810000	17	5	5	5	4	5	3	15.7	37.563
SAP18	Histone deacetylase complex subunit SAP18	O00422;X6RAL5;H7BZW6;U3KPY7;U3KQ12	O00422;X6RAL5;H7BZW6;U3KPY7	23.739	25.6564	25.7467	26.7669	26.5429	27.126	13049000	37749000	41915000	77472000	110290000	75509000	4.351e-15	355980000	16	5	6	6	6	6	5	29.4	17.561
PSMD14	26S proteasome non-ATPase regulatory subunit 14	O00487	O00487	23.0697	23.1959	24.1957	23.9249	24.0553	24.2202	9981700	6942300	14236000	9301800	19833000	10500000	1.0993e-06	70794000	7	2	2	2	2	2	2	6.5	34.577
KPNA3;KPNA4	Importin subunit alpha-4;Importin subunit alpha-3	O00505;H0Y4S9;H7C4F6;O00629	O00505;H0Y4S9;H7C4F6;O00629	21.4016	21.1911	NaN	NaN	NaN	NaN	2477900	1703700	1150000	860780	3981700	2327800	0.00021872	12502000	3	2	2	1	1	1	1	3.8	57.81
PPP6C	Serine/threonine-protein phosphatase 6 catalytic subunit	O00743-2;O00743;O00743-3	O00743-2;O00743;O00743-3	21.2751	21.8282	20.2155	21.1676	20.7425	20.765	3394900	1670700	824300	1948500	1892400	876940	9.7947e-09	10608000	8	3	2	2	3	2	2	12.4	32.532
PSMA7	Proteasome subunit alpha type-7	O14818;O14818-2;O14818-4;H0Y586;Q8TAA3-2;Q8TAA3-5;Q8TAA3;A0A087WYS6;F5GY34	O14818;O14818-2;O14818-4;H0Y586	25.4624	25.3388	25.3808	25.2954	25.0918	25.4748	44354000	21527000	30941000	30810000	40773000	29836000	1.0967e-27	198240000	23	10	10	9	9	9	8	42.3	27.887
PPP1R12A	Protein phosphatase 1 regulatory subunit 12A	O14974;O14974-4;O14974-2;O14974-5;O14974-3;F8VZN8;H0YHI8;H0YIS4;H0YIM2;H0YIS3;H0YHL8;F8VW28;H0YIL7	O14974;O14974-4;O14974-2;O14974-5;O14974-3;F8VZN8	28.7324	29.0706	28.7512	28.8899	29.3764	29.3216	433800000	375810000	326320000	313860000	825550000	370620000	0	2646000000	198	49	49	48	46	48	46	41.6	115.28
XPO1	Exportin-1	O14980;C9J673;C9JKM9	O14980	20.7187	NaN	21.911	22.5499	20.8035	21.5852	2199000	519340	2594900	4523900	2207100	1207200	3.8961e-10	13251000	6	3	1	2	4	2	2	3.4	123.38
SPTBN2	Spectrin beta chain, non-erythrocytic 2	O15020-2;O15020;A4QPE4;E9PJZ2	O15020-2;O15020	23.5908	23.2873	23.4293	23.072	23.3713	23.529	12723000	6757300	10799000	5316900	12907000	4875700	4.1142e-46	53379000	33	11	9	13	11	13	9	8.8	268.31
EIF3D	Eukaryotic translation initiation factor 3 subunit D	O15371-2;O15371-3;O15371;B0QYA5;B0QYA4;B0QYA6;B0QYA8	O15371-2;O15371-3;O15371;B0QYA5	23.0391	23.3399	23.1143	23.0282	23.118	23.0173	11390000	5471800	7066500	4116500	11211000	4962500	2.5172e-16	44218000	10	6	5	6	4	5	5	12.6	58.14
DHX15	Putative pre-mRNA-splicing factor ATP-dependent RNA helicase DHX15	O43143;O60231;F5H658;Q14562	O43143	23.2484	24.8102	24.4958	24.6757	25.3334	25.2067	11169000	18858000	19266000	16809000	55973000	16831000	7.1323e-42	138910000	28	12	11	12	10	14	8	20.3	90.932
SIPA1L1	Signal-induced proliferation-associated 1-like protein 1	O43166-3;O43166-2;O43166;F5GYF8;G3V4Z3;H0YJY2;Q9P2F8	O43166-3;O43166-2;O43166;F5GYF8	23.064	23.4348	22.3214	22.8878	23.5816	23.432	6511500	5766700	3045600	5652200	11132000	10327000	1.6828e-26	42435000	21	9	8	8	10	9	10	7	197.41
PHGDH	D-3-phosphoglycerate dehydrogenase	Q5SZU1;O43175	Q5SZU1;O43175	22.126	21.8026	22.0216	22.2472	21.7269	22.0719	4721100	1973600	3570000	2777200	4680200	2589100	6.1452e-10	20311000	8	4	4	3	3	4	4	8.6	53.085
PSMD3	26S proteasome non-ATPase regulatory subunit 3	O43242;O43242-2	O43242;O43242-2	25.1648	24.9957	25.2955	24.7084	25.0922	24.8817	34814000	19144000	28038000	20381000	43451000	19286000	7.3505e-37	165110000	40	13	12	12	11	12	11	26.4	60.977
ACTN4	Alpha-actinin-4	O43707;O43707-2;O43707-3;F5GXS2;H7C144;K7EJH8;K7EP19	O43707;O43707-2;O43707-3;F5GXS2	29.3599	29.5787	28.8457	28.8246	29.2733	28.9317	640540000	481320000	368270000	316530000	819040000	303480000	3.2865e-247	2929200000	240	43	41	39	39	40	40	49.5	104.85
NUDT21	Cleavage and polyadenylation specificity factor subunit 5	O43809	O43809	20.7604	20.8082	21.1638	22.0929	NaN	21.5285	1445000	1010100	1868600	2431300	2116500	2226100	2.421e-05	11098000	6	2	2	2	2	1	2	8.8	26.227
RRP9	U3 small nucleolar RNA-interacting protein 2	O43818	O43818	NaN	NaN	NaN	21.8782	21.93	21.9583	0	765090	0	3620700	4330300	1444700	4.0732e-07	10161000	5	0	2	0	4	3	2	7.8	51.84
KDM1A	Lysine-specific histone demethylase 1A	O60341;O60341-2;R4GMQ1;R4GMP9	O60341;O60341-2;R4GMQ1	21.5149	NaN	21.5678	21.9313	21.4864	21.8983	3055200	1000200	2409100	2504400	2792200	2391200	9.9915e-09	14152000	9	3	1	3	3	2	3	4.5	92.902
CUTA	Protein CutA	O60888-3;C9IZG4;O60888;O60888-2;H0YDR4;C9IZQ5	O60888-3;C9IZG4;O60888;O60888-2	30.2899	28.8415	27.7832	27.3158	27.9082	28.8838	1249900000	546660000	132640000	46309000	269930000	189290000	1.2488e-26	2434800000	30	6	6	6	6	6	6	37.2	16.832
WDR1	WD repeat-containing protein 1	O75083;D6RD66;O75083-3	O75083;D6RD66;O75083-3	23.5265	24.0608	24.0924	24.0288	24.8964	25.1748	11778000	10251000	13961000	11119000	39531000	19766000	8.7991e-23	106410000	23	7	8	8	8	10	9	14.9	66.193
FLNB	Filamin-B	O75369-2;O75369-9;O75369;O75369-8;O75369-6;O75369-3;E7EN95;O75369-7;O75369-5;O75369-4;A0A0A0MT44;A0A0C4DGA1;H7C5L4	O75369-2;O75369-9;O75369;O75369-8;O75369-6;O75369-3;E7EN95;O75369-7;O75369-5;O75369-4	27.275	27.4894	27.4238	27.5723	27.6228	27.8108	170740000	125140000	126280000	127530000	258590000	120030000	6.263e-225	928310000	178	57	55	52	56	60	52	31.8	275.66
PRPF40A	Pre-mRNA-processing factor 40 homolog A	O75400-2;O75400-3;O75400	O75400-2;O75400-3;O75400	20.9153	21.1106	20.336	20.6719	21.0248	NaN	1365100	1348200	917810	1524200	2737100	1719000	0.00025416	9611400	3	2	2	2	2	2	1	2.3	105.93
SF3B1	Splicing factor 3B subunit 1	O75533;H7C341;O75533-2;B4DGZ4	O75533	24.008	24.3355	23.967	24.5943	24.9191	24.9396	14409000	14253000	14070000	16838000	39683000	15409000	1.5994e-35	114660000	28	10	11	11	12	13	11	9.5	145.83
SNRNP200	U5 small nuclear ribonucleoprotein 200 kDa helicase	O75643;O75643-2;B4E0P5	O75643	23.4881	23.5121	23.4284	23.5931	24.2417	23.6139	11870000	7833900	8140800	6209700	23157000	8732800	7.0602e-34	65944000	26	12	11	9	9	12	10	7	244.5
EIF3J	Eukaryotic translation initiation factor 3 subunit J	O75822-2;O75822-3;O75822;H0YGJ7;H0YLP3	O75822-2;O75822-3;O75822;H0YGJ7;H0YLP3	20.9945	NaN	21.3943	21.3107	21.3938	21.5213	2065100	711600	2143100	1590500	3273000	1652700	5.6564e-07	11436000	7	2	1	2	2	2	2	12.3	22.941
DCTN3	Dynactin subunit 3	X6RCK5;O75935-3;O75935;X6RA56;A0A0A0MRV8;X6RLR1;O75935-2	X6RCK5;O75935-3;O75935;X6RA56;A0A0A0MRV8;X6RLR1;O75935-2	21.7904	21.8002	22.3991	21.6063	22.3774	21.8415	4442100	1842100	4375600	1508200	6586100	2238100	1.0169e-08	20992000	9	3	2	3	2	3	3	31.1	17.299
ATP5H	ATP synthase subunit d, mitochondrial	O75947-2;O75947;F5H608	O75947-2;O75947;F5H608	23.7712	23.5897	24.2289	24.1699	23.951	24.1782	15209000	8052900	15707000	12184000	14506000	11127000	1.1035e-06	76787000	8	3	3	3	3	2	3	20.4	15.773
ATP5L	ATP synthase subunit g, mitochondrial	O75964;E9PN17;Q7Z4Y8	O75964;E9PN17	23.2006	22.9058	23.3024	22.6308	22.9945	22.748	7678700	4142600	8463300	4039400	16018000	2450600	4.8484e-15	42792000	10	4	3	5	5	4	4	51.5	11.428
SORBS2	Sorbin and SH3 domain-containing protein 2	O94875-9;O94875-12;C9JI79;C9IZT7;C9JBB0;C9JDX2;C9JEA9;C9JM25;C9J620;C9JFS9;C9JC90;C9J348	O94875-9;O94875-12	27.8764	28.267	27.5693	27.8169	28.3105	28.3862	234210000	190930000	153680000	149340000	426690000	194250000	1.7813e-146	1349100000	89	34	30	30	29	31	28	52.3	71.685
PRPF6	Pre-mRNA-processing factor 6	O94906-2;O94906	O94906-2;O94906	22.1665	22.4898	22.4623	22.3169	22.5778	22.5075	3208700	3444400	4038100	3073900	8392000	4297000	8.4342e-12	26454000	6	5	4	5	5	6	6	6.3	102.43
SVIL	Supervillin	O95425-2;O95425-4;O95425-3;O95425;A0A0J9YWY6	O95425-2;O95425-4;O95425-3;O95425;A0A0J9YWY6	25.6377	25.969	25.6273	25.8231	26.4572	26.4848	52949000	46829000	39640000	38225000	105840000	47325000	1.3835e-115	330810000	83	30	30	31	32	33	27	24.7	200.84
BAG2	BAG family molecular chaperone regulator 2	O95816;O95816-2	O95816;O95816-2	24.1223	23.8138	24.2066	23.9672	23.9377	24.119	19204000	11064000	12997000	10079000	16703000	10428000	1.4254e-19	80475000	12	6	6	6	6	6	6	28	23.772
AIFM1	Apoptosis-inducing factor 1, mitochondrial	O95831-3;O95831;O95831-6;O95831-5;E9PMA0;O95831-4;O95831-2	O95831-3;O95831;O95831-6;O95831-5;E9PMA0;O95831-4;O95831-2	20.3408	NaN	20.8503	20.7704	20.5838	NaN	1367700	0	1500300	1174800	1652700	821610	0.00021776	6517200	4	2	0	2	2	2	2	3.1	66.294
LDHA	L-lactate dehydrogenase A chain	P00338-5;P00338-2;P00338;P00338-3;F5GXH2;F5GYU2;F5GXY2;P00338-4;F5GZQ4;F5H5J4;F5H6W8;F5H8H6;F5GXC7;F5GWW2;F5GXU1	P00338-5;P00338-2;P00338;P00338-3;F5GXH2;F5GYU2;F5GXY2;P00338-4	22.759	23.1194	22.921	23.1075	23.3123	23.4156	7460700	6485700	7280600	3310900	10517000	7219200	8.8438e-15	42275000	12	4	4	4	2	4	4	22.4	26.712
MT-CO2	Cytochrome c oxidase subunit 2	P00403	P00403	NaN	21.8674	22.118	24.161	NaN	22.067	3160600	2468000	4249800	10868000	1726500	2725100	5.7646e-05	25198000	7	1	2	2	2	1	2	7.5	25.565
GH1	Somatotropin	P01241-5;P01241-2;P01241;B1A4G9;P01241-4;P01241-3;A0A087WUG6;H0YM39;A0A087WXJ5;P01242-3;P0DML3;P0DML2;P01242;A0A087WX75;P01242-4;P01242-2	P01241-5;P01241-2;P01241;B1A4G9;P01241-4;P01241-3	22.2599	23.1326	22.9059	23.1707	22.6906	23.4533	5372200	5691900	6753000	6432200	8268200	5102000	1.6897e-09	37620000	9	3	3	3	3	3	3	18.6	20.201
COL1A1	Collagen alpha-1(I) chain	P02452;CON__Q862S4;I3L3H7	P02452	23.4052	23.284	23.5355	23.486	23.1043	23.5278	12267000	6062600	7543400	9063800	8466900	7130300	7.9447e-21	50534000	19	7	6	7	7	4	7	5.5	138.94
COL3A1	Collagen alpha-1(III) chain	P02461-2;P02461	P02461-2;P02461	20.7508	NaN	21.0791	21.173	NaN	NaN	1603800	456210	1873500	1438200	1058600	579890	1.0502e-06	7010100	5	2	1	2	2	2	1	2.1	111.91
LMNA	Prelamin-A/C;Lamin-A/C	Q3BDU5;P02545-2;P02545-6;P02545-3;P02545;Q5TCI8;P02545-5;P02545-4;H0YAB0;A0A0C4DGC5	Q3BDU5;P02545-2;P02545-6;P02545-3;P02545;Q5TCI8;P02545-5;P02545-4	23.9526	24.1033	23.9315	23.835	24.2996	24.384	11528000	10820000	12023000	12030000	23430000	13344000	5.8074e-34	83175000	26	10	10	10	11	10	11	24.2	55.637
GAPDH	Glyceraldehyde-3-phosphate dehydrogenase	P04406-2;P04406;E7EUT5	P04406-2;P04406;E7EUT5	23.5711	23.9373	24.3746	24.4934	24.4551	24.688	15580000	9562700	16718000	14252000	25574000	14725000	2.1177e-37	96411000	22	7	5	6	6	7	7	30	31.548
HSPB1	Heat shock protein beta-1	P04792;F8WE04;C9J3N8	P04792;F8WE04	25.6464	25.6852	25.0569	25.0695	24.7288	24.7927	54608000	25535000	31641000	21223000	32273000	19521000	2.8598e-23	184800000	16	7	4	6	5	6	5	41	22.782
RPN1	Dolichyl-diphosphooligosaccharide--protein glycosyltransferase subunit 1	P04843;B7Z4L4;F8WF32	P04843;B7Z4L4	22.5162	21.7913	21.5345	22.2084	21.4183	21.2239	5464000	1548800	3189000	3459000	3036400	1441600	1.4703e-11	18139000	6	5	3	5	4	3	3	9.9	68.569
HIST1H2AJ;HIST1H2AH;H2AFJ;HIST1H2AC;HIST3H2A;HIST1H2AD;HIST1H2AG;HIST1H2AB;H2AFX;HIST2H2AB;HIST1H2AA	Histone H2A type 1-J;Histone H2A type 1-H;Histone H2A.J;Histone H2A type 1-C;Histone H2A type 3;Histone H2A type 1-D;Histone H2A type 1;Histone H2A type 1-B/E;Histone H2A;Histone H2A.x;Histone H2A type 2-B;Histone H2A type 1-A	Q99878;Q96KK5;Q9BTM1;Q93077;Q7L7L0;P20671;P0C0S8;P04908;H0YFX9;P16104;Q9BTM1-2;Q8IUE6;Q96QV6;Q71UI9-2;C9J0D1;Q71UI9-5;C9J386;REV__H0Y672;REV__E7EQ67;REV__H7BY63;REV__Q8NB25-4;REV__Q8NB25-2;REV__A0A087X2A7;REV__Q8NB25-3;REV__Q8NB25	Q99878;Q96KK5;Q9BTM1;Q93077;Q7L7L0;P20671;P0C0S8;P04908;H0YFX9;P16104;Q9BTM1-2;Q8IUE6;Q96QV6	25.9227	25.9683	26.2293	26.4531	25.9643	26.3855	84613000	64001000	65157000	35556000	70585000	35602000	1.3408e-109	355510000	25	6	5	5	3	5	5	58.6	13.936
ATP1A1	Sodium/potassium-transporting ATPase subunit alpha-1	P05023-3;P05023-4;P05023;P05023-2;M0R116;P13637;P13637-2;P13637-3;A0A0A0MT26	P05023-3;P05023-4;P05023;P05023-2	21.1547	NaN	21.5247	21.6493	21.0676	21.5133	1952100	494270	2488100	1888000	2990200	1677100	1.1009e-05	11490000	4	3	1	3	2	3	3	3.4	109.55
SLC25A5;SLC25A6;SLC25A4	ADP/ATP translocase 2;ADP/ATP translocase 2, N-terminally processed;ADP/ATP translocase 3;ADP/ATP translocase 1	P05141;P12236;P12235;V9GYG0;Q9H0C2	P05141;P12236;P12235;V9GYG0	25.869	25.3219	26.2726	26.8479	25.9453	26.1217	49541000	29124000	70997000	71396000	79973000	40369000	3.7194e-17	341400000	22	7	7	7	6	7	7	21.1	32.852
RPLP2	60S acidic ribosomal protein P2	P05387;H0YDD8	P05387;H0YDD8	23.8791	24.1835	22.9558	23.0678	22.6366	22.9541	16538000	10013000	7033300	5975800	5803300	5473700	6.8738e-07	50837000	5	2	2	2	2	2	2	24.3	11.665
KRT18	Keratin, type I cytoskeletal 18	P05783;F8VZY9;CON__H-INV:HIT000015463;CON__Q92764;C4AM86;Q92764;CON__Q497I4;Q14525;CON__Q14525;A0A087X2I6;Q15323;CON__Q9UE12;CON__Q15323;CON__A2A5Y0;O76013-2;Q14532;CON__Q14532;O76014;CON__A2AB72;O76015;CON__O76015;O76013;CON__O76013;CON__O76014;CON__REFSEQ:XP_986630	P05783;F8VZY9	28.0385	27.5283	28.2396	27.9057	27.916	27.8722	288170000	131430000	310680000	138120000	279590000	102940000	5.499e-106	1250900000	86	23	21	23	21	20	18	53	48.057
ATP5B	ATP synthase subunit beta, mitochondrial;ATP synthase subunit beta	P06576;H0YH81;F8W079;F8W0P7;H0YI37	P06576;H0YH81	27.4247	27.0522	27.0789	27.4903	26.8654	26.8774	166080000	86801000	117930000	107420000	141550000	80436000	8.291e-87	700220000	79	16	15	17	14	16	15	39.5	56.559
ENO1	Alpha-enolase	P06733;P06733-2;K7EM90;F5H0C8;P13929-3;P09104-2;P13929-2;P13929;P09104;F5H1C3;E5RI09;E5RG95;K7EPM1;K7EKN2;E5RGZ4	P06733;P06733-2	24.3501	24.9838	24.5991	24.3051	24.7001	25.2743	20741000	17400000	21115000	19097000	28636000	20703000	3.9471e-47	127690000	21	8	8	9	8	8	9	26.3	47.168
DKFZp686J1372;TPM3		Q5HYB6;P06753-2;A0A087WWU8;P06753-3;P06753-6;Q5VU61;D6R904;D6RFM2	Q5HYB6;P06753-2;A0A087WWU8;P06753-3;P06753-6;Q5VU61	27.596	27.8351	27.2822	27.4885	27.4725	27.6972	210260000	150570000	124990000	120560000	261450000	95779000	4.0736e-109	963610000	80	19	20	20	20	20	18	65.5	27.175
HIST2H2BE;HIST1H2BB;HIST1H2BO;HIST1H2BJ;HIST3H2BB;HIST1H2BM;HIST1H2BN;HIST1H2BH;HIST2H2BF;HIST1H2BC;HIST1H2BD;H2BFS;HIST1H2BK;HIST1H2BI;HIST1H2BL	Histone H2B type 2-E;Histone H2B type 1-B;Histone H2B type 1-O;Histone H2B type 1-J;Histone H2B type 3-B;Histone H2B type 1-M;Histone H2B type 1-N;Histone H2B type 1-H;Histone H2B type 2-F;Histone H2B type 1-C/E/F/G/I;Histone H2B type 1-D;Histone H2B type F-S;Histone H2B type 1-K;Histone H2B;Histone H2B type 1-L	Q16778;P33778;P23527;P06899;Q8N257;Q99879;Q99877;Q93079;Q5QNW6;P62807;P58876;P57053;O60814;B2R4S9;Q5QNW6-2;U3KQK0;Q99880;Q96A08;Q6DRA6;Q6DN03	Q16778;P33778;P23527;P06899;Q8N257;Q99879;Q99877;Q93079;Q5QNW6;P62807;P58876;P57053;O60814;B2R4S9;Q5QNW6-2;U3KQK0;Q99880	25.2517	25.6108	25.687	25.8843	25.6408	26.0239	34797000	36598000	45383000	37388000	60104000	36338000	6.519e-19	250610000	19	4	4	4	3	4	4	40.5	13.92
LDHB	L-lactate dehydrogenase B chain;L-lactate dehydrogenase	P07195;A8MW50;F5H793;C9J7H8;F5H5G7;F5H155;A0A087WUM2;G3XAP5;F5H245;Q6ZMR3;P07864	P07195;A8MW50;F5H793;C9J7H8	22.8558	23.4563	23.5517	23.731	24.0584	23.901	8859100	5028600	8686000	8689700	22544000	9523500	2.1456e-27	63331000	15	6	6	6	6	7	7	25.7	36.638
TUBB	Tubulin beta chain	Q5JP53;P07437;Q5ST81;A0A075B736;Q5SQY0;I3L2F9;A6NNZ2;G3V2A3;Q9H4B7;CON__ENSEMBL:ENSBTAP00000025008;G3V5W4;G3V2R8;G3V3R4;G3V2N6	Q5JP53;P07437;Q5ST81	26.0526	25.4062	24.4465	24.7738	23.8026	23.8442	43448000	24757000	28056000	25665000	29915000	16876000	7.029e-38	168720000	14	3	3	3	3	3	3	33.3	47.766
PFN1	Profilin-1	P07737;K7EJ44;I3L3D5	P07737;K7EJ44;I3L3D5	23.3971	23.7717	24.3185	24.0774	23.9053	24.5346	16072000	15782000	8955700	13674000	17916000	7990100	4.9826e-21	80389000	14	4	4	3	3	4	3	41.4	15.054
EPRS	Bifunctional glutamate/proline--tRNA ligase;Glutamate--tRNA ligase;Proline--tRNA ligase	P07814;V9GYZ6	P07814;V9GYZ6	24.712	23.9272	24.9892	24.7704	24.161	24.3713	34657000	9827300	30727000	17005000	17982000	7050200	5.7162e-50	117250000	43	20	15	19	17	15	11	14	170.59
HSP90AA1	Heat shock protein HSP 90-alpha	P07900;P07900-2;Q14568;G3V2J8;Q58FG0	P07900;P07900-2	23.8088	23.8444	22.7746	22.738	23.7646	23.1198	13121000	7451200	7957700	4302500	15763000	6410200	5.3045e-60	55005000	15	5	5	6	4	6	6	25	84.659
TPM2	Tropomyosin beta chain	Q5TCU3;P07951;Q5TCU8;U3KQK2	Q5TCU3;P07951;Q5TCU8	22.7619	22.9718	23.0072	23.0976	23.2044	23.4209	8790100	5748700	4683100	4530100	12998000	6248500	9.9691e-61	42998000	8	3	3	2	2	3	2	34.2	32.814
HSP90AB1	Heat shock protein HSP 90-beta	P08238;Q58FF7;Q58FF8;F8W026;Q58FF6	P08238	26.4259	26.1949	26.3472	26.2103	26.4508	26.1041	96360000	56341000	53793000	41476000	119090000	44123000	7.0512e-92	411180000	62	21	18	16	15	18	18	31.5	83.263
PDHA1	Pyruvate dehydrogenase E1 component subunit alpha, somatic form, mitochondrial	P08559-3;P08559;P08559-2;P08559-4;Q5JPU0;Q5JPT9;Q5JPU1;Q5JPU3;P29803;Q5JPU2	P08559-3;P08559;P08559-2;P08559-4	24.8567	24.9024	24.9997	24.7165	24.7908	24.8117	26320000	18280000	27481000	21527000	31125000	16111000	4.0696e-30	140850000	29	10	10	11	11	10	8	28.7	40.188
SNRPB2	U2 small nuclear ribonucleoprotein B	P08579	P08579	23.1811	23.4339	24.1441	24.5656	23.9908	24.5773	12352000	6564400	11928000	14865000	24885000	12566000	3.0679e-10	83160000	14	5	4	4	4	5	4	19.6	25.486
SNRNP70	U1 small nuclear ribonucleoprotein 70 kDa	P08621-2;P08621;M0QYR1;P08621-3;P08621-4	P08621-2;P08621;M0QYR1;P08621-3;P08621-4	21.4385	21.6035	21.5848	21.772	21.9565	22.0189	2348700	1868700	2154700	2403400	4562700	2875900	8.8359e-05	16214000	7	2	2	2	2	2	2	4.2	50.617
VIM	Vimentin	P08670;B0YJC4;B0YJC5;Q5JVS8;P17661;H7C5W5;P41219;P41219-2;U3KPR1;F8W835;CON__Q61726;A0A087X106;O43790;CON__O43790;P78385;CON__Q6NT21;CON__P78385;A0A087WYG8;Q16352;Q14533;CON__Q14533;P78386;CON__P78386;P07197-2;P07196	P08670;B0YJC4	26.0619	26.2689	26.4005	26.5368	26.6495	26.8684	74739000	49583000	71518000	64949000	128070000	62005000	4.6117e-77	450860000	77	21	21	22	21	20	18	53.9	53.651
SNRPA	U1 small nuclear ribonucleoprotein A	P09012;M0QXK2;M0R221;M0R2B8;M0QZG7;M0R268;M0R0G9	P09012;M0QXK2;M0R221;M0R2B8;M0QZG7;M0R268;M0R0G9	NaN	21.0571	22.4841	NaN	24.1096	22.7966	0	944570	5422300	5256000	16399000	5909100	5.0611e-09	33931000	2	0	2	2	1	2	2	11.7	31.279
LGALS1	Galectin-1	P09382;F8WEI7	P09382	22.5845	22.5073	22.8223	22.2703	23.8668	22.7864	6978700	3251300	5442800	3136400	16047000	5159000	7.2512e-17	40015000	9	5	4	4	5	5	5	43	14.716
TPM1		P09493-3;P09493-4;P09493-10;H0YKX5;P09493-8;H0YKP3;H0YK20;H0YL42;H0YKZ6;A0A087WTJ7;H0YLS7;D6RGJ6	P09493-3;P09493-4;P09493-10;H0YKX5;P09493-8;H0YKP3	25.6391	25.7985	25.2769	25.4499	25.515	25.8987	50430000	33386000	28733000	21236000	73937000	38473000	3.427e-62	246190000	34	8	8	7	10	8	9	39.4	32.876
CLTA	Clathrin light chain A	P09496-2;P09496-4;P09496-3;P09496;P09496-5;F8WF69;C9J8P9	P09496-2;P09496-4;P09496-3;P09496;P09496-5;F8WF69;C9J8P9	27.0205	26.6346	26.9389	26.8184	26.498	27.0742	131630000	62056000	86876000	67400000	133390000	87327000	1.5672e-67	568680000	36	9	9	9	8	9	8	36.2	23.662
CLTB	Clathrin light chain B	P09497-2;P09497;H0Y9Q6;D6RJD1	P09497-2;P09497	24.5704	24.3272	25.4421	25.5695	24.8605	25.433	23261000	11909000	38373000	30021000	37279000	24694000	3.8966e-29	165530000	28	7	5	7	7	7	7	24.6	23.181
DLAT	Dihydrolipoyllysine-residue acetyltransferase component of pyruvate dehydrogenase complex, mitochondrial	P10515;H0YDD4;E9PEJ4	P10515;H0YDD4;E9PEJ4	25.4143	25.4267	25.3293	25.4501	25.0031	25.0966	41794000	21382000	30804000	28343000	43072000	27932000	5.6457e-40	193330000	42	12	11	11	10	11	12	20.6	68.996
HSPD1	60 kDa heat shock protein, mitochondrial	P10809;E7ESH4;P10809-2;E7EXB4;C9JL25;C9JL19;C9JCQ4;C9J0S9	P10809	25.4022	25.4262	25.627	25.6422	25.7053	25.7572	43342000	28758000	41729000	32830000	65421000	29497000	7.6257e-84	241580000	51	15	14	15	13	13	13	33.5	61.054
HSPA5	78 kDa glucose-regulated protein	P11021	P11021	25.8408	25.7523	25.7589	25.8407	25.6748	25.8804	57249000	39425000	44231000	41926000	67157000	26517000	3.9638e-68	276500000	65	17	18	17	17	18	15	33	72.332
PDHB	Pyruvate dehydrogenase E1 component subunit beta, mitochondrial	P11177-2;P11177;P11177-3;C9J634;F8WF02	P11177-2;P11177;P11177-3;C9J634;F8WF02	23.7914	23.8602	23.8842	23.4848	23.0889	23.8502	13778000	8025800	15073000	8137200	8714700	7785900	7.2378e-18	61515000	10	6	5	6	4	5	4	22.6	37.2
ADH5	Alcohol dehydrogenase class-3	P11766;D6RFE4;H0YAG8	P11766	25.355	24.9547	25.5624	25.1438	25.1766	25.5241	40058000	25074000	36542000	21997000	49363000	23830000	1.1432e-28	196860000	28	8	9	8	7	8	7	22.7	39.724
TPR	Nucleoprotein TPR	P12270;P12270-2;Q5SWX9	P12270;P12270-2	25.4185	24.9258	25.1774	25.0688	24.8447	24.8367	49222000	17323000	28379000	22319000	29850000	19650000	2.0401e-74	166740000	45	27	19	22	21	20	21	12.8	267.29
ACTN1	Alpha-actinin-1	P12814;P12814-2;P12814-3;P12814-4;H9KV75;G3V2N5;G3V2W4;H0YJW3;P35609-2;P35609;H0YJ11;H7C5W8;G3V2X9;G3V5M4;F6THM6;G3V2E8;G3V380	P12814;P12814-2;P12814-3;P12814-4;H9KV75	27.9486	28.5354	27.3712	27.5322	27.8563	27.2619	240670000	191940000	134280000	129430000	361150000	106140000	6.0835e-254	1163600000	86	27	28	26	26	27	24	50.7	103.06
XRCC5	X-ray repair cross-complementing protein 5	P13010	P13010	22.1216	NaN	21.6197	22.1584	21.8228	22.4218	4100500	740530	2175600	3050200	4566200	3348500	2.5389e-06	17982000	5	3	1	3	3	3	3	4	82.704
COX4I1	Cytochrome c oxidase subunit 4 isoform 1, mitochondrial	P13073;H3BPG0;H3BN72;H3BNV9	P13073;H3BPG0;H3BN72;H3BNV9	NaN	NaN	21.3182	23.433	NaN	NaN	1404900	985900	2119000	7151400	1946000	1254000	0.00035761	14861000	2	2	1	2	2	1	1	10.7	19.576
EEF2	Elongation factor 2	P13639	P13639	21.6312	21.5994	22.5039	22.4182	22.9253	22.6515	3780300	1412400	3847600	4205300	9728200	3612500	6.5862e-11	26586000	12	4	2	3	4	4	4	6.3	95.337
P4HA1	Prolyl 4-hydroxylase subunit alpha-1	P13674-3;P13674-2;P13674	P13674-3;P13674-2;P13674	21.9063	22.1061	21.2363	20.8925	21.5421	NaN	3390500	2931300	2381800	1343600	3150500	783850	8.869e-10	13982000	7	4	2	3	3	4	2	9.5	58.957
GFAP	Glial fibrillary acidic protein	P14136-3;P14136;P14136-2;K7EKH9;K7ELP4;K7EJU1;B4DIR1;K7EKH6;K7EKD1	P14136-3;P14136;P14136-2;K7EKH9;K7ELP4;K7EJU1	22.271	23.2314	22.8663	23.2187	22.4635	23.6081	4398400	6929800	4466100	6998700	5784300	7457700	1.0337e-17	36035000	14	5	4	4	5	5	5	14.8	49.507
PKM	Pyruvate kinase PKM;Pyruvate kinase	P14618;B4DNK4;H3BTN5;P14618-2;H3BQ34;P14618-3;H3BR70;H3BT25;H3BUW1;H3BTJ2;H3BU13;H3BN34;H3BQZ3;P30613-2;P30613	P14618;B4DNK4;H3BTN5;P14618-2;H3BQ34;P14618-3	23.5442	23.8038	24.1963	24.3671	24.1071	24.4662	16497000	11854000	14238000	13253000	17822000	10646000	8.0913e-26	84311000	22	9	9	9	9	8	8	28.8	57.936
HSP90B1	Endoplasmin	P14625;Q96GW1;H0YIV0	P14625;Q96GW1	21.7611	22.1145	21.3122	NaN	20.8092	21.2811	4069500	3185600	1967700	397970	1677800	1051100	4.9071e-15	12350000	7	3	3	3	1	2	2	7.6	92.468
HNRNPL	Heterogeneous nuclear ribonucleoprotein L	P14866;P14866-2;M0QXS5;M0QYT0;M0R076;H7C464;B4DVF8;M0R1W6;Q8WVV9-5;B7WPG3;Q8WVV9-4;C9IYN3;Q8WVV9;D6W592	P14866;P14866-2;M0QXS5;M0QYT0	23.7953	22.8254	23.8988	23.9422	23.0617	23.3099	17485000	3645100	13264000	7827700	9353400	6421000	5.5047e-15	57997000	11	6	3	6	4	3	4	9.8	64.132
DARS	Aspartate--tRNA ligase, cytoplasmic	P14868;P14868-2;C9J7S3;C9JLC1;H7BZ35;C9JQM9;H7C278	P14868;P14868-2	24.9769	24.6323	25.1944	25.0162	24.4513	25.1291	44479000	14101000	26484000	22635000	27227000	17286000	2.7209e-50	152210000	33	16	12	11	14	12	10	35.7	57.136
DSP	Desmoplakin	P15924;P15924-3;P15924-2	P15924;P15924-3;P15924-2	27.2894	26.9517	27.6581	27.0476	27.095	26.9867	157720000	81653000	168800000	87783000	181010000	65758000	2.8075e-167	742720000	136	51	46	53	49	52	39	20.6	331.77
HIST1H1B	Histone H1.5	P16401	P16401	23.8855	22.5028	22.5752	23.4059	23.197	23.3707	9900300	4391300	5717700	8355200	11366000	6620500	1.8857e-15	46351000	9	4	4	3	2	4	2	25.7	22.58
HIST1H1C;HIST1H1E;HIST1H1D	Histone H1.2;Histone H1.4;Histone H1.3	P16403;P10412;P16402;P22492;Q02539	P16403;P10412;P16402	26.5073	26.3725	27.1876	27.8667	27.2318	27.6742	97306000	57326000	111590000	160620000	194810000	110290000	1.5812e-34	731940000	37	8	7	7	8	8	7	27.7	21.364
ATP2A2;ATP2A3	Sarcoplasmic/endoplasmic reticulum calcium ATPase 2;Sarcoplasmic/endoplasmic reticulum calcium ATPase 3	P16615-5;P16615-2;P16615-3;P16615;H7C5W9;P16615-4;Q93084-4;Q93084-2;Q93084-3;Q93084-7;Q93084;Q93084-6;Q93084-5;O14983-3;O14983-2;O14983	P16615-5;P16615-2;P16615-3;P16615;H7C5W9;P16615-4;Q93084-4;Q93084-2;Q93084-3;Q93084-7;Q93084;Q93084-6;Q93084-5	21.5807	21.367	21.641	22.9284	21.3797	21.7542	4457300	1212100	3091700	4955600	1969700	1887300	1.2893e-08	17574000	5	4	2	4	4	2	3	4.8	109.73
GJA1	Gap junction alpha-1 protein	P17302	P17302	24.1286	23.6537	23.5479	23.1734	23.7678	23.6018	16448000	10221000	8681500	5822600	19516000	5780500	1.4536e-29	66470000	14	6	5	5	5	6	3	18.6	43.008
TCP1	T-complex protein 1 subunit alpha	P17987;E7ERF2;F5H282;E7EQR6;F5GZ03;F5GYL4;F5GZI8;F5H136;F5H7Y1;F5H726;F5H676	P17987;E7ERF2;F5H282;E7EQR6	24.4922	24.2751	24.7867	24.3582	24.7335	24.327	27294000	9650600	21999000	14907000	33478000	10940000	2.0486e-33	118270000	29	12	7	11	10	11	9	25.2	60.343
ATP5J	ATP synthase-coupling factor 6, mitochondrial	P18859;P18859-2;A8MUH2	P18859;P18859-2;A8MUH2	22.3581	21.7465	NaN	NaN	NaN	NaN	5508500	2147100	1915800	2481600	1423300	1179700	4.0348e-12	14656000	3	2	2	1	1	1	1	31.5	12.587
NCL	Nucleolin	P19338;H7BY16;C9JYW2;C9JLB1;C9J1H7;C9JWL1	P19338	25.3042	24.5489	25.4657	25.7756	25.2979	25.5255	31989000	18365000	35688000	39297000	49885000	25829000	2.3812e-34	201050000	40	11	12	14	14	11	12	19.2	76.613
PSMB1	Proteasome subunit beta type-1	P20618	P20618	25.5005	24.9171	25.4913	25.7166	25.2137	25.5741	42268000	18877000	35867000	37246000	45134000	29420000	2.1421e-20	208810000	30	7	7	7	7	7	6	34.9	26.489
LMNB1	Lamin-B1	P20700;E9PBF6;A0A0D9SFE5;A0A0D9SFY5	P20700;E9PBF6;A0A0D9SFE5	22.2962	NaN	20.4336	21.2854	21.4325	21.3635	4186700	1021500	1477900	1728000	3369600	1606100	8.4797e-13	13390000	4	5	2	4	4	4	4	12.5	66.408
FLNA	Filamin-A	Q5HY54;P21333-2;P21333;Q60FE5;A0A087WWY3;F8WE98;H0Y5C6;H0Y5F3	Q5HY54;P21333-2;P21333;Q60FE5;A0A087WWY3	28.934	28.7903	28.9138	28.935	29.0754	29.0754	510320000	330460000	380890000	298810000	664030000	310990000	0	2495500000	280	73	77	76	67	75	68	36.3	276.55
VDAC1	Voltage-dependent anion-selective channel protein 1	P21796;C9JI87	P21796;C9JI87	22.7889	22.0945	22.6444	24.7939	21.7168	21.9183	7478700	3260000	5074900	19002000	5002500	3000000	3.0147e-12	42818000	12	3	3	3	3	3	3	11.3	30.772
NME2;NME1-NME2;NME2P1;NME1	Nucleoside diphosphate kinase B;Nucleoside diphosphate kinase;Putative nucleoside diphosphate kinase;Nucleoside diphosphate kinase A	P22392;P22392-2;Q32Q12;O60361;E7ERL0;P15531;P15531-2;J3KPD9;C9K028;F6XY72;E5RHP0	P22392;P22392-2;Q32Q12;O60361;E7ERL0;P15531;P15531-2;J3KPD9	20.975	21.3501	21.3957	21.5098	21.3932	21.708	1442700	1633100	2077200	2123200	4376700	1563900	4.9048e-06	13217000	5	2	2	2	2	3	2	20.4	17.298
HNRNPA2B1	Heterogeneous nuclear ribonucleoproteins A2/B1	P22626;A0A087WUI2;P22626-2	P22626;A0A087WUI2;P22626-2	21.7348	21.5998	22.1912	22.1526	22.1062	NaN	3813600	1435900	3846600	3467300	4823800	2361600	1.5352e-05	19749000	5	3	2	3	2	2	2	7.6	37.429
PPIB	Peptidyl-prolyl cis-trans isomerase B	P23284	P23284	21.0858	21.8506	21.726	21.8727	NaN	21.9305	2334800	2314800	2436100	2554000	0	2202300	2.47e-09	11842000	8	2	2	2	2	3	2	13.9	23.742
RPS3	40S ribosomal protein S3	P23396;P23396-2;E9PL09;E9PPU1;F2Z2S8;H0YCJ7;H0YF32;H0YEU2;E9PQ96;E9PJH4;E9PK82;E9PSF4;E9PQX2;H0YES8;E9PJN9	P23396;P23396-2;E9PL09;E9PPU1;F2Z2S8;H0YCJ7;H0YF32;H0YEU2	25.721	25.6496	25.9835	26.4666	25.8115	26.1449	54950000	32504000	52130000	69404000	73561000	29609000	4.0403e-50	312160000	53	15	15	14	16	15	14	65.4	26.688
CFL1	Cofilin-1	P23528;G3V1A4;E9PP50;E9PK25;E9PLJ3;E9PS23;E9PQB7	P23528;G3V1A4;E9PP50;E9PK25;E9PLJ3;E9PS23;E9PQB7	25.1799	25.3343	25.5267	25.3403	25.5723	26.0064	41560000	26609000	36071000	25349000	62877000	34797000	1.7241e-22	227260000	24	7	7	6	5	7	5	42.8	18.502
EEF1B2	Elongation factor 1-beta	P24534;F8WF65;F2Z2G2;C9JZW3	P24534	25.6259	24.9517	25.5231	25.2082	25.1865	25.0977	53694000	21762000	35499000	24181000	44209000	19067000	1.036e-13	198410000	14	3	3	3	3	4	3	16	24.763
ATP5F1	ATP synthase subunit b, mitochondrial	Q5QNZ2;P24539	Q5QNZ2;P24539	22.2077	NaN	22.2652	21.3812	NaN	NaN	3618600	1105700	4628900	1804500	3515200	0	7.499e-05	14673000	6	2	1	2	2	1	0	8.2	22.275
MYL9	Myosin regulatory light polypeptide 9	P24844;P24844-2;J3KTJ1	P24844;P24844-2	22.2263	22.2115	NaN	NaN	NaN	22.0698	3770800	2815100	2851000	2345100	6320900	3197100	1.9925e-12	21300000	3	2	2	2	2	2	2	29.7	19.827
RPS12	40S ribosomal protein S12	P25398	P25398	24.929	25.0279	24.7394	25.7636	24.6106	25.514	28790000	17463000	25490000	36930000	31654000	27095000	4.5982e-16	167420000	20	6	5	6	6	6	5	53.8	14.515
ATP5A1	ATP synthase subunit alpha, mitochondrial	P25705;P25705-2;P25705-3;K7EK77;K7ENJ4;K7EJP1;K7EQH4;K7ESA0	P25705;P25705-2;P25705-3;K7EK77	27.7982	27.3827	27.9436	28.0106	27.4367	27.8046	221130000	103260000	190660000	174650000	213590000	142020000	3.1279e-104	1045300000	81	22	19	22	21	19	20	39.6	59.75
PSMA1	Proteasome subunit alpha type-1;Proteasome subunit alpha type	P25786;P25786-2;F5GX11;B4DEV8;F5H112	P25786;P25786-2;F5GX11;B4DEV8	26.1108	25.8406	26.395	26.094	26.081	26.3172	69650000	37995000	69463000	46490000	73951000	48642000	2.4582e-43	346190000	49	14	14	14	14	14	14	46	29.555
PSMA3	Proteasome subunit alpha type-3	P25788-2;P25788;G3V4X5;G3V3W4;G3V5N4;H0YJ03	P25788-2;P25788	25.1694	24.7154	25.2151	24.8536	24.9662	25.4017	37089000	14006000	30552000	20867000	43211000	23251000	7.0811e-31	168980000	20	6	5	6	7	7	7	22.2	27.647
RPL13	60S ribosomal protein L13	P26373;P26373-2;J3QSB4;J3KS98;H3BUK8;H3BTH3	P26373;P26373-2;J3QSB4	24.294	24.0713	24.6804	25.3467	24.3133	25.2594	15587000	14379000	21611000	29638000	30129000	16333000	2.7209e-20	127680000	27	6	8	8	8	8	8	37.4	24.261
VARS	Valine--tRNA ligase	P26640;A2ABF4;A0A0G2JJT9;P26640-2	P26640	23.1354	22.3331	22.8952	22.0958	22.4557	22.013	10507000	4230400	4730900	3669100	5521700	1584800	9.4333e-20	30243000	13	6	5	5	6	5	3	6.3	140.47
EEF1G	Elongation factor 1-gamma	P26641;P26641-2	P26641;P26641-2	27.2324	26.6718	27.2549	27.1179	27.3313	26.9944	149540000	73858000	133390000	96079000	184990000	67889000	1.2045e-105	705740000	70	16	17	18	17	14	13	38.4	50.118
RPA1	Replication protein A 70 kDa DNA-binding subunit;Replication protein A 70 kDa DNA-binding subunit, N-terminally processed	P27694	P27694	21.068	20.7774	21.3192	22.6509	21.2644	21.3372	2775300	920470	2256200	3362700	3524000	1661100	1.9168e-11	14500000	7	3	2	2	2	2	2	7	68.137
CALR	Calreticulin	P27797	P27797	20.6495	NaN	NaN	20.7752	20.8991	20.8149	1570600	836400	831090	1170800	2183800	1089300	8.4519e-07	7682000	6	2	1	1	2	2	2	6.5	48.141
CANX	Calnexin	P27824;P27824-2;D6RHJ3;D6RD16;D6RAQ8;D6RFL1;D6RAU8;D6RB85;D6RDP7;H0Y9Q7;H0Y9H1;D6RGY2;P27824-3	P27824;P27824-2;D6RHJ3;D6RD16;D6RAQ8;D6RFL1;D6RAU8;D6RB85;D6RDP7;H0Y9Q7;H0Y9H1;D6RGY2;P27824-3	21.0519	NaN	20.5075	20.3673	NaN	20.5949	1859000	615690	1247400	793960	196750	987660	3.5739e-05	5700500	2	2	1	2	2	1	2	3.9	67.567
PSMA5	Proteasome subunit alpha type-5	P28066;P28066-2	P28066	24.5118	24.3	24.8715	25.0747	24.5512	25.3021	27844000	11857000	23472000	22540000	29010000	21157000	1.0819e-15	135880000	11	5	4	4	4	4	4	25.7	26.411
PSMB4	Proteasome subunit beta type-4	P28070	P28070	24.2731	23.0237	24.7528	24.9431	24.1854	24.6697	20189000	6112900	21582000	19749000	22869000	14300000	2.0849e-14	104800000	13	4	4	4	4	4	4	15.9	29.204
PSMB6	Proteasome subunit beta type-6	P28072;I3L3X7;A0A087X2I4	P28072	24.8531	24.5534	25.2833	24.9535	25.1095	25.2286	29556000	11297000	29268000	23725000	42378000	24332000	7.1972e-14	160560000	16	5	3	4	5	4	5	21.3	25.357
PSMB5	Proteasome subunit beta type-5	P28074;P28074-3;H0YJM8;P28074-2	P28074;P28074-3	25.5265	25.2656	25.5621	25.6106	25.4777	25.6835	50012000	25901000	37241000	32411000	59127000	26971000	3.4775e-43	231660000	36	9	8	9	9	8	7	36.9	28.48
NDUFS1	NADH-ubiquinone oxidoreductase 75 kDa subunit, mitochondrial	P28331-4;P28331;P28331-2;B4DJ81;P28331-3;P28331-5;F8WDL5;C9JPQ5	P28331-4;P28331;P28331-2;B4DJ81;P28331-3;P28331-5	22.0189	21.734	22.0447	22.1506	21.9765	22.1987	5254100	1094000	3373100	2995300	5090400	2828500	2.7168e-11	20635000	8	5	2	4	4	4	4	9.7	73.527
PRDX3	Thioredoxin-dependent peroxide reductase, mitochondrial	P30048-2;P30048	P30048-2;P30048	21.3739	20.9649	20.7374	20.9964	NaN	20.7283	3107600	1281300	1276400	1175600	396670	901890	3.9577e-05	8139500	6	2	2	2	2	1	2	10.5	25.838
ATP5D	ATP synthase subunit delta, mitochondrial	P30049	P30049	23.997	23.7995	23.9725	23.9238	23.7875	24.1415	16346000	8412200	12571000	10108000	15988000	11398000	7.205e-12	74824000	7	2	2	2	2	2	2	13.7	17.49
RPL12	60S ribosomal protein L12	P30050;P30050-2	P30050;P30050-2	21.9082	21.7728	22.2683	22.9828	21.5229	22.0441	4190600	2308900	3530500	4975500	3478300	2691900	3.3802e-08	21176000	7	2	2	2	2	2	2	19.4	17.818
CORO1A	Coronin-1A;Coronin	P31146;H3BRY3;H3BTU6;H3BRJ0;H3BNA2;H3BU76;H3BSL1	P31146;H3BRY3;H3BTU6;H3BRJ0	23.9378	24.2616	24.0158	23.9237	24.8233	24.6966	15103000	16491000	13288000	8344100	40226000	11019000	2.7114e-22	104470000	19	8	9	7	6	8	8	20.2	51.026
UQCRC1	Cytochrome b-c1 complex subunit 1, mitochondrial	P31930	P31930	20.5936	20.7957	21.1916	21.3503	21.0449	21.1408	1565600	877750	1768300	2107100	2324500	1299100	7.848e-05	9942200	4	2	2	2	2	2	2	3.8	52.645
YWHAB	14-3-3 protein beta/alpha;14-3-3 protein beta/alpha, N-terminally processed	P31946-2;P31946;Q4VY20;A0A0J9YWZ2;Q4VY19;A0A0J9YWE8	P31946-2;P31946;Q4VY20;A0A0J9YWZ2;Q4VY19;A0A0J9YWE8	21.7819	21.9982	21.2767	21.4124	22.0395	21.5581	3623400	2650400	1884400	1846600	5174100	1619300	9.4892e-12	16798000	10	1	1	1	1	1	1	13.9	27.85
STIP1	Stress-induced-phosphoprotein 1	P31948-3;P31948;P31948-2;H0YGI8;F5H783	P31948-3;P31948;P31948-2	21.1276	20.5736	20.8938	20.909	20.9795	20.781	2468900	635000	1738200	1020700	2490300	1170000	9.6833e-07	9522900	3	3	2	3	2	3	3	5.8	59.777
PRDX2	Peroxiredoxin-2	P32119;A6NIW5;P32119-2	P32119	21.5004	21.7938	22.0755	21.9522	21.4544	22.3934	3367700	2070300	4027200	2330100	2762000	2962300	7.4195e-12	17520000	10	4	3	4	3	4	3	27.3	21.892
PHB	Prohibitin	P35232;C9JW96;C9JZ20;E7ESE2;E9PCW0;P35232-2;D6RBK0	P35232;C9JW96;C9JZ20;E7ESE2;E9PCW0	27.1002	27.0578	27.2554	26.8093	26.4634	26.9232	157130000	92784000	134350000	66504000	99167000	61167000	2.2085e-40	611100000	55	13	13	13	10	12	12	49.6	29.804
MYH9	Myosin-9	P35579;P35579-2;Q5BKV1;B1AH99;A0A0C4DFM8;A1L2Z2;REV__Q5T655;REV__S4R3H4;REV__E7EQT4;REV__Q9UKV3-5;REV__Q9UKV3;P12883;P13535;Q9UKX3;Q9Y623;P12882;P11055;Q9UKX2;A7E2Y1;A0A087X0T3	P35579;P35579-2	29.3303	29.2326	28.9358	29.056	29.4052	29.352	588080000	410440000	387480000	385060000	852710000	382860000	0	3006600000	238	74	70	65	68	69	62	44.8	226.53
MYH10	Myosin-10	P35580;P35580-3;E7ERA5;P13533	P35580;P35580-3	30.7205	30.8135	30.2199	30.3466	30.7891	30.6672	1557600000	1169200000	935290000	902970000	2262900000	1045300000	0	7873300000	497	116	117	108	106	110	104	53	229
MYH10	Myosin-10	P35580-4	P35580-4	22.8309	NaN	21.9289	22.2611	23.9434	22.142	11354000	3978400	2552200	3299100	15517000	2363000	0	39064000	7	2	1	2	2	2	2	52.5	232.53
COPB2	Coatomer subunit beta	P35606-2;P35606;D6R997;D6RBZ7;D6RCL6;D6RBG7;D6RBT6	P35606-2;P35606	23.359	23.2807	23.6869	23.0665	23.4936	23.1545	11302000	5608500	9933700	6652200	13088000	5205600	8.3437e-22	51790000	23	10	7	9	9	7	8	11.6	99.045
PSMC2	26S protease regulatory subunit 7	P35998;P35998-2;C9JLS9	P35998;P35998-2	24.7218	24.6806	24.8633	24.551	24.7156	24.8729	32114000	15601000	21999000	15453000	33335000	16092000	2.545e-29	134590000	34	11	9	10	10	11	10	27.5	48.633
ATP5C1	ATP synthase subunit gamma, mitochondrial	P36542-2;P36542	P36542-2;P36542	23.6514	23.3727	24.0002	23.9434	23.541	23.7039	11427000	6322400	11920000	11302000	16702000	7507700	1.6889e-08	65181000	10	3	4	3	4	4	4	13.5	32.881
DLST	Dihydrolipoyllysine-residue succinyltransferase component of 2-oxoglutarate dehydrogenase complex, mitochondrial	P36957;P36957-2;Q86SW4;H0YJF9;G3V5M3;G3V3F0	P36957;P36957-2	25.731	25.894	26.0265	26.0728	25.8733	26.3837	52014000	35652000	55194000	50635000	74826000	44483000	2.4311e-26	312800000	31	10	8	9	9	9	8	22.5	48.755
RBMX;RBMXL1	RNA-binding motif protein, X chromosome;RNA-binding motif protein, X chromosome, N-terminally processed;RNA binding motif protein, X-linked-like-1	P38159;H0Y6E7;H3BT71;P38159-2;H3BR27;P38159-3;Q96E39;O75526;H3BNC1;H3BUY5;Q8N7X1	P38159;H0Y6E7;H3BT71;P38159-2;H3BR27;P38159-3;Q96E39	21.893	21.9442	22.3769	22.4764	21.7913	22.2523	4014000	1971300	3845500	3914300	4832500	2930400	4.1427e-14	21508000	7	5	3	4	4	4	4	14.3	42.331
HSPA9	Stress-70 protein, mitochondrial	P38646;D6RJI2;H0YBG6;D6RA73;H0Y8S0	P38646	27.1206	27.0283	27.1338	27.2766	26.9647	27.1789	156510000	99070000	104300000	99842000	170320000	67724000	1.0293e-88	697760000	77	25	24	24	24	25	20	37.4	73.68
EIF4A3	Eukaryotic initiation factor 4A-III;Eukaryotic initiation factor 4A-III, N-terminally processed	P38919;I3L3H2	P38919	23.278	25.3639	24.1969	24.8961	26.2583	24.9619	6325100	32518000	11471000	21698000	84765000	21144000	3.3267e-58	177920000	30	6	9	9	10	10	10	22.6	46.871
RPS19	40S ribosomal protein S19	P39019;A0A075B6E2;M0R2L9;M0QXK4;M0QYF7;M0R140	P39019;A0A075B6E2	24.2723	24.3953	24.9559	25.5915	24.7103	25.2075	18020000	12635000	23929000	35469000	36034000	19609000	3.5193e-25	145700000	21	7	6	7	7	7	6	40	16.06
RPL3	60S ribosomal protein L3	P39023;G5E9G0;B5MCW2;H7C422;Q92901;F8WCR1;H7C3M2	P39023;G5E9G0	22.8809	22.4856	22.965	23.1183	22.6992	22.8498	6141400	3423300	6901000	6268400	8876300	3943300	1.525e-10	35554000	9	5	5	5	5	5	4	10.7	46.108
CCT6A	T-complex protein 1 subunit zeta	P40227;P40227-2;Q92526;Q92526-2;Q92526-3;J3KRI6	P40227;P40227-2	24.4777	24.0806	24.4464	23.9792	24.1803	23.8944	28204000	13889000	15330000	8608500	21026000	7352200	1.0809e-27	94410000	28	11	11	11	8	10	8	21.5	58.024
HADHA	Trifunctional enzyme subunit alpha, mitochondrial;Long-chain enoyl-CoA hydratase;Long chain 3-hydroxyacyl-CoA dehydrogenase	P40939;H0YFD6	P40939;H0YFD6	24.8219	24.5307	25.176	24.6832	24.9259	24.7528	29931000	15431000	28872000	15699000	38728000	15726000	9.3098e-33	144390000	29	11	11	11	10	11	12	15.9	82.999
TMPO	Lamina-associated polypeptide 2, isoforms beta/gamma;Thymopoietin;Thymopentin;Lamina-associated polypeptide 2, isoform alpha;Thymopoietin;Thymopentin	P42167;P42167-3;P42167-2;G5E972;P42166;H0YJH7	P42167;P42167-3;P42167-2;G5E972;P42166	21.3513	21.298	21.7353	21.726	22.4319	22.0195	2198000	1499900	1994000	2339000	8008000	2457900	7.3364e-14	18497000	6	4	3	2	3	5	4	14.5	50.67
SKIV2L2	Superkiller viralicidic activity 2-like 2	P42285	P42285	20.2525	20.5686	20.8327	NaN	21.6627	20.9447	983430	949260	1589500	502470	3415400	1370300	0.00012714	8810400	3	2	2	2	1	2	2	1.7	117.8
RPS27;RPS27L	40S ribosomal protein S27;40S ribosomal protein S27-like	P42677;Q5T4L4;Q71UM5;H0YMV8;C9J1C5;C9JLI6	P42677;Q5T4L4;Q71UM5;H0YMV8	23.294	NaN	23.2372	23.419	22.8756	23.2449	9559700	690140	7450800	7853300	8808800	5342000	5.7259e-11	39705000	7	4	1	4	4	3	2	39.3	9.461
PSMC4	26S protease regulatory subunit 6B	P43686-2;P43686	P43686-2;P43686	23.6543	23.6303	24.1668	23.8048	23.898	23.9271	16648000	10843000	16102000	5288400	22221000	4943400	1.4755e-18	76045000	16	6	6	5	3	6	3	16.8	43.507
RANGAP1	Ran GTPase-activating protein 1	P46060;H0Y4Q3;B0QYT5;B0QYT4	P46060	23.5059	23.0813	24.0875	23.3725	23.239	23.7112	11899000	4336400	12698000	7528100	12328000	8268400	3.0194e-20	57058000	14	5	3	5	5	5	5	11.1	63.541
RPS10	40S ribosomal protein S10	P46783;F6U211;S4R435;Q9NQ39	P46783;F6U211;S4R435	23.7563	23.9183	24.0927	24.3052	24.4777	24.2353	15072000	10084000	13217000	13761000	26589000	10491000	1.787e-14	89215000	13	4	4	4	5	4	4	29.1	18.898
CAPZA2	F-actin-capping protein subunit alpha-2	P47755;C9JUG7;P47755-2;F8W9N7;A0A0D9SET8	P47755	22.1955	22.2822	NaN	21.5027	21.6454	21.9534	3978600	2769400	2210400	1778700	4062700	3070400	6.1677e-13	17870000	5	2	2	2	2	2	2	12.9	32.949
QARS	Glutamine--tRNA ligase	P47897-2;P47897;H7C0R3;F2Z2V6;C9J165	P47897-2;P47897;H7C0R3	23.5385	23.1489	23.9595	23.3062	23.1628	23.6398	12792000	5702200	12625000	6788100	11796000	6210900	8.7329e-27	55914000	27	8	7	8	8	8	8	11.3	86.578
RPL29	60S ribosomal protein L29	P47914	P47914	22.9262	22.5418	23.4929	24.0234	23.2086	23.8804	7758500	3650500	8460000	11087000	11715000	8720400	4.5804e-09	51392000	12	2	2	2	3	3	3	22.6	17.752
ATP5O	ATP synthase subunit O, mitochondrial	P48047;H7C0C1;H7C086;H7C068	P48047;H7C0C1	24.3436	24.307	24.7507	24.8677	24.7458	24.916	21635000	13792000	19797000	20248000	39167000	14848000	1.4463e-28	129490000	26	7	6	7	7	6	7	35.7	23.277
PSMD8	26S proteasome non-ATPase regulatory subunit 8	R4GMR5;P48556;K7EJR3;K7EJC1;K7ERW6;K7ENY6	R4GMR5;P48556;K7EJR3;K7EJC1	24.2804	24.164	24.4703	24.5101	24.2648	24.8457	25897000	12814000	21952000	17838000	17087000	10299000	7.8232e-19	105890000	19	7	5	6	7	5	5	21.3	32.551
NES	Nestin	P48681	P48681	22.4674	22.2891	22.5632	22.4705	22.5057	22.8779	4706500	2939200	4815500	4130200	8530900	3908100	8.8101e-14	29030000	14	5	5	6	6	6	6	4.2	177.44
RPL34	60S ribosomal protein L34	P49207	P49207	22.9655	22.9183	23.4852	23.8578	23.0824	23.7837	7640100	4991100	8759200	10303000	11246000	7743500	5.5839e-09	50682000	15	3	3	3	3	3	3	22.2	13.293
FASN	Fatty acid synthase;[Acyl-carrier-protein] S-acetyltransferase;[Acyl-carrier-protein] S-malonyltransferase;3-oxoacyl-[acyl-carrier-protein] synthase;3-oxoacyl-[acyl-carrier-protein] reductase;3-hydroxyacyl-[acyl-carrier-protein] dehydratase;Enoyl-[acyl-carrier-protein] reductase;Oleoyl-[acyl-carrier-protein] hydrolase	P49327;J3KTF0	P49327	24.1493	23.0812	23.8332	23.6431	23.9141	24.1677	19019000	7686600	15293000	4974800	20134000	8083700	2.124e-34	75190000	24	14	13	15	10	13	11	8.5	273.42
MRPL19	39S ribosomal protein L19, mitochondrial	P49406;S4R3W9;S4R455;A0A0A0MRF4	P49406;S4R3W9	20.822	20.3635	20.4342	20.8388	20.2396	20.7565	2075400	586080	1232200	1217100	1465300	935840	2.5116e-06	7511900	7	3	2	3	2	2	2	8.9	33.535
SRP9	Signal recognition particle 9 kDa protein	P49458;E9PE20;P49458-2	P49458;E9PE20;P49458-2	22.7297	21.5839	21.7121	21.5757	21.2586	21.1927	6011200	2115800	2636800	2493200	2809200	1328200	4.7875e-05	17394000	4	2	2	2	2	2	2	25.6	10.112
RBM25	RNA-binding protein 25	P49756;E9PQU5;P49756-2;P49756-3	P49756	NaN	NaN	NaN	22.15	22.7147	22.6289	0	1053700	865350	3602200	5546000	4189300	1.7559e-07	15257000	4	0	1	1	3	2	3	3.6	100.18
RANBP2	E3 SUMO-protein ligase RanBP2;Putative peptidyl-prolyl cis-trans isomerase	P49792;P0DJD0;P0DJD1;F8VYC4;A6NKT7;J3KNE0;J3KQ37;Q7Z3J3;Q99666;O14715	P49792	22.5512	21.7423	22.7749	22.1134	21.4745	21.9785	6501600	2233400	5206100	2926600	3007400	2346300	1.9735e-16	22221000	13	7	5	5	5	4	5	3.2	358.2
CCT8	T-complex protein 1 subunit theta	P50990;P50990-2;P50990-3;H7C4C8;H7C2U0	P50990;P50990-2;P50990-3;H7C4C8	25.6046	25.3074	25.6048	25.4225	25.541	25.6891	49930000	25664000	40351000	30253000	56036000	30422000	2.4668e-40	232660000	53	13	12	14	13	14	12	26.6	59.62
CCT4	T-complex protein 1 subunit delta	P50991-2;P50991	P50991-2;P50991	24.9038	24.6616	25.1641	24.9918	25.2562	24.6649	35509000	17873000	25722000	19437000	47801000	14784000	3.2068e-30	161130000	29	10	10	10	10	11	10	21.6	54.719
DAP3	28S ribosomal protein S29, mitochondrial	V9GZ03;V9GYL9;P51398-2;P51398-3;P51398;V9GY11;V9GYJ9;V9GYC9;V9GYJ3;V9GYW1;V9GYA7	V9GZ03;V9GYL9;P51398-2;P51398-3;P51398;V9GY11;V9GYJ9	21.2655	NaN	21.9036	21.5575	21.7855	21.7175	1529000	604000	2082800	2188600	5574900	2269800	6.9826e-06	14249000	3	2	1	2	3	3	3	12.4	27.534
PSMD7	26S proteasome non-ATPase regulatory subunit 7	P51665;H3BNT7;H3BTM8;H3BQV2	P51665	24.1742	23.8717	24.2137	23.7201	23.9668	24.0094	20792000	7913600	16609000	8526500	24192000	8062000	1.2049e-33	86095000	18	7	5	6	5	6	5	23.5	37.025
KPNA2	Importin subunit alpha-1	P52292;J3QLL0;J3KS65	P52292	22.2075	22.3613	22.3812	22.5158	22.8215	22.4834	5418800	3621500	4078300	4139900	8633200	2549400	7.0204e-13	28441000	8	5	5	5	5	5	4	11.3	57.861
CAPZA1	F-actin-capping protein subunit alpha-1	P52907	P52907	24.0309	24.6251	24.0527	23.8602	24.1421	24.5642	19993000	14251000	11904000	10378000	24047000	13095000	7.0783e-21	93668000	17	5	6	6	7	6	7	28	32.922
COPA	Coatomer subunit alpha;Xenin;Proxenin	P53621;P53621-2	P53621;P53621-2	22.5605	22.0164	22.9657	22.6823	22.8914	22.7072	7136900	4234800	5427300	3922500	7614000	3466600	1.3096e-17	31802000	16	7	7	7	6	6	6	6.2	138.34
SUB1	Activated RNA polymerase II transcriptional coactivator p15	P53999;D6RC37;D6R970	P53999	23.5171	24.6282	24.3864	25.2831	24.4298	22.9761	11301000	17779000	15252000	24505000	26849000	6092400	7.7894e-15	101780000	16	4	4	4	4	4	4	33.9	14.395
RARS	Arginine--tRNA ligase, cytoplasmic	P54136;P54136-2;E5RH09;E5RJM9	P54136;P54136-2	23.6462	23.5001	23.5439	23.5768	22.9865	23.3633	16851000	3766400	10825000	7573400	7378000	7324900	3.9253e-19	53719000	15	9	4	9	8	6	8	14.1	75.378
PSMD4	26S proteasome non-ATPase regulatory subunit 4	P55036;Q5VWC4;A6PVX3;P55036-2;H0Y3Y9;A2A3N6	P55036;Q5VWC4;A6PVX3;P55036-2	24.4261	24.1914	24.8662	24.6209	24.6718	24.8764	27099000	13826000	20514000	16574000	31295000	14715000	8.2288e-42	124020000	23	9	9	7	7	7	7	26.3	40.736
VCP	Transitional endoplasmic reticulum ATPase	P55072;C9JUP7;C9IZA5	P55072	25.3456	24.5049	24.9132	24.5574	24.8663	24.5541	41532000	13262000	25643000	16716000	35540000	13729000	1.2243e-38	146420000	36	15	12	13	12	12	12	21.3	89.321
MFAP1	Microfibrillar-associated protein 1	P55081	P55081	22.5284	23.6931	22.8632	23.6004	24.0922	23.4907	3523100	7385900	6617500	8645300	21263000	7753200	1.9052e-10	55188000	8	3	4	4	4	4	4	9.6	51.958
HADHB	Trifunctional enzyme subunit beta, mitochondrial;3-ketoacyl-CoA thiolase	P55084-2;P55084;F5GZQ3;B5MD38;C9JEY0;C9JE81;C9K0M0	P55084-2;P55084;F5GZQ3;B5MD38	23.6933	23.7385	24.4919	24.1785	24.1534	24.3524	16111000	9566100	17623000	13475000	19157000	9950100	2.1728e-14	85882000	13	6	5	6	6	5	6	12.4	48.879
EIF3B	Eukaryotic translation initiation factor 3 subunit B	P55884;P55884-2;C9JZG1;C9JQN7	P55884;P55884-2	25.6831	25.3476	25.6171	25.6715	25.8568	25.434	52472000	26604000	34189000	33663000	76770000	27671000	2.0747e-41	251370000	35	14	14	13	15	15	14	17.7	92.48
MARS	Methionine--tRNA ligase, cytoplasmic	P56192;P56192-2;H0YHV5;F8VS26;F8W0M7;F8W0S4;F8VZZ9;F5H2V6;H0YIP0;H0YIC2;H0YHL6;H0YI94;H0YI27	P56192;P56192-2	24.5566	24.0485	24.6574	24.6294	24.1625	23.9527	21572000	12985000	15594000	13844000	24425000	13241000	7.8536e-23	101660000	17	9	7	6	6	6	6	14	101.11
ATP5EP2;ATP5E	ATP synthase subunit epsilon-like protein, mitochondrial;ATP synthase subunit epsilon, mitochondrial	Q5VTU8;P56381	Q5VTU8;P56381	23.8159	23.1145	24.0851	24.6294	23.5493	24.8046	18035000	5474700	12620000	17461000	11471000	15538000	4.1265e-07	80599000	7	3	3	3	3	2	3	45.1	5.8068
ATP5I	ATP synthase subunit e, mitochondrial	P56385	P56385	22.561	NaN	22.7633	22.7739	21.0514	22.5288	6285300	2089600	5281800	4534800	3167700	3041700	1.8494e-06	24401000	3	2	1	2	3	3	3	50.7	7.9331
EIF3E	Eukaryotic translation initiation factor 3 subunit E	P60228;H0YBR5;E5RGA2;E5RIT4;E5RHS5;H0YBP5;E5RII3;H0YAW4	P60228;H0YBR5;E5RGA2	24.2372	24.6824	24.6067	24.2625	24.6979	24.5122	17277000	18167000	16791000	12430000	38325000	12801000	4.1219e-21	115790000	17	7	8	7	8	8	8	20.2	52.22
EIF4A1;EIF4A2	Eukaryotic initiation factor 4A-I;Eukaryotic initiation factor 4A-II	P60842;J3QKZ9;J3QLN6;J3KS25;J3QR64;J3KTB5;J3QL43;J3KT12;P60842-2;E7EQG2;Q14240;Q14240-2;J3KSN7;J3QS69;J3KT04;J3KS93;E7EMV8;J3QQP0;E9PBH4;F8WE11	P60842;J3QKZ9;J3QLN6;J3KS25;J3QR64;J3KTB5;J3QL43;J3KT12;P60842-2;E7EQG2;Q14240;Q14240-2;J3KSN7;J3QS69	22.544	22.7704	23.2536	22.9205	23.6522	23.0546	6608600	4668100	7791800	5407900	11672000	5675800	3.8206e-19	41824000	13	3	3	4	3	3	3	14.5	46.153
RPS20	40S ribosomal protein S20	P60866;P60866-2;E5RJX2;E5RIP1;G3XAN0	P60866;P60866-2;E5RJX2;E5RIP1	22.4253	20.0827	23.5617	24.4735	23.878	20.588	11855000	1376700	6379200	10291000	19719000	2372300	1.4238e-16	51993000	12	3	2	2	4	3	2	31.1	13.373
ACTR3	Actin-related protein 3	P61158;B4DXW1;F8WEW2;F8WE84;Q9P1U1-2;Q9P1U1	P61158;B4DXW1	22.0267	22.4837	22.6051	22.7634	23.1656	23.3793	4359100	3659400	4909900	4466600	11496000	5760700	5.9457e-13	34652000	10	4	4	4	4	4	4	10.8	47.371
ACTR1A	Alpha-centractin	P61163;R4GMT0	P61163;R4GMT0	23.9415	22.8078	23.1872	22.8594	23.0564	22.7629	7268200	6639000	10692000	2070100	14737000	4776400	2.4669e-08	46183000	10	3	4	4	2	4	4	10.9	42.613
RPS3A	40S ribosomal protein S3a	P61247;H0Y9Y4;D6RG13;E9PFI5;D6RAT0;D6R9B6;H0Y8L7;D6RB09;D6RAS7;D6RI02;D6RED7	P61247;H0Y9Y4;D6RG13;E9PFI5;D6RAT0;D6R9B6;H0Y8L7;D6RB09;D6RAS7	24.1285	24.3083	24.3719	24.9485	24.8533	24.6343	15078000	12294000	17085000	21289000	36783000	15604000	3.0649e-29	118130000	28	10	9	9	9	9	8	36	29.945
RPL26;KRBA2;RPL26L1	60S ribosomal protein L26;60S ribosomal protein L26-like 1	P61254;J3KS10;J3KTJ8;J3QRI7;J3QQQ9;J3QQV1;E5RIT6;J3QRC4;Q9UNX3	P61254;J3KS10;J3KTJ8;J3QRI7;J3QQQ9;J3QQV1;E5RIT6;J3QRC4;Q9UNX3	22.3902	21.9888	22.4727	22.6253	22.2663	22.5769	5264100	1969400	4504700	4831600	5385200	3681500	1.7469e-05	25636000	3	2	2	2	2	2	2	10.3	17.258
RPL15	60S ribosomal protein L15;Ribosomal protein L15	P61313;E7EX53;E7EQV9;P61313-2;E7ENU7;E7ERA2	P61313;E7EX53;E7EQV9;P61313-2;E7ENU7	22.6229	21.8788	22.7504	22.7752	22.2082	22.3096	7059400	2086700	5980600	5028000	3523500	3034300	3.1191e-09	26712000	12	4	3	4	4	2	3	18.1	24.146
HNRNPK	Heterogeneous nuclear ribonucleoprotein K	Q5T6W2;P61978-3;P61978;P61978-2;S4R359	Q5T6W2;P61978-3;P61978;P61978-2	23.7765	23.0028	23.6657	23.6728	23.099	23.384	16968000	5285800	11636000	7633600	8547600	5114100	1.1886e-36	55185000	19	8	6	7	5	6	6	26.9	41.807
YWHAG	14-3-3 protein gamma;14-3-3 protein gamma, N-terminally processed	P61981	P61981	22.5427	22.6854	22.8574	22.3939	22.9656	23.0284	5400300	3973800	7403300	3610900	10332000	5003100	4.9076e-14	35724000	15	4	4	5	4	5	5	21.5	28.302
RPS7	40S ribosomal protein S7	P62081;B5MCP9	P62081;B5MCP9	22.8676	22.5647	22.8369	23.3171	23.4848	22.8182	7758600	3825100	5221500	6071100	13373000	5138500	8.3591e-09	41388000	11	4	3	4	3	4	4	19.6	22.127
PPP1CA	Serine/threonine-protein phosphatase PP1-alpha catalytic subunit;Serine/threonine-protein phosphatase	P62136;P62136-2;E9PMD7;P62136-3;H0Y3Y6;F5H1L6;F5H037;F8W1A0	P62136;P62136-2;E9PMD7;P62136-3	26.6642	27.4333	26.0345	26.1514	27.1664	26.855	120440000	102300000	53557000	50039000	175870000	67111000	4.1774e-89	569330000	34	13	13	12	12	12	10	42.1	37.512
PPP1CB	Serine/threonine-protein phosphatase PP1-beta catalytic subunit;Serine/threonine-protein phosphatase	P62140;E7ETD8;C9JP48;C9J9S3	P62140;E7ETD8	25.532	26.1869	24.9173	25.3401	25.7333	25.4912	39958000	46847000	23685000	27158000	82847000	25162000	5.2089e-77	245660000	24	4	5	5	4	4	5	42.2	37.186
PSMC1	26S protease regulatory subunit 4	P62191;P62191-2;G3V4X1	P62191;P62191-2	25.2789	25.0444	25.4265	24.9505	25.2003	25.3833	41342000	19444000	35148000	19892000	50928000	23088000	8.9199e-32	189840000	29	9	9	9	8	10	9	25	49.184
PSMC5	26S protease regulatory subunit 8	P62195-2;P62195;J3KRP2;J3QSA9;J3QQM1;J3QLH6;J3QRW1;J3QRR3;J3QSE0;Q8NB90-3;Q8NB90-2;Q8NB90	P62195-2;P62195;J3KRP2;J3QSA9;J3QQM1;J3QLH6	25.0793	24.8112	25.2247	24.7778	25.3097	24.7529	41927000	22032000	32642000	19623000	43695000	19491000	2.8278e-37	179410000	35	11	9	11	10	11	10	31.2	44.784
RPS8	40S ribosomal protein S8	Q5JR95;P62241	Q5JR95;P62241	23.9186	23.9222	24.1132	24.4416	23.654	24.1654	18239000	8502300	15778000	16021000	14107000	8210500	6.1216e-37	80857000	20	7	6	7	7	6	6	43.1	21.879
RPS14	40S ribosomal protein S14	P62263;H0YB22;E5RH77	P62263	23.9003	24.1668	24.4055	25.3588	24.5071	25.1608	14967000	11188000	17179000	28274000	28834000	20154000	3.5854e-33	120590000	32	6	6	6	6	7	6	26.5	16.273
RPS18	40S ribosomal protein S18	P62269;A0A0G2JQH2;Q5GGW2;J3JS69	P62269	24.7306	24.7242	25.0195	25.4675	25.21	25.5055	19831000	19475000	27620000	31380000	46651000	25550000	1.1718e-23	170510000	18	7	9	8	8	7	8	44.7	17.718
RPS13	40S ribosomal protein S13	P62277;J3KMX5;E9PS50	P62277;J3KMX5;E9PS50	23.5071	23.2267	23.9361	24.0394	23.4414	23.8945	11845000	6861400	11043000	10989000	11227000	9739300	6.1035e-16	61705000	13	5	5	5	5	5	5	34.4	17.222
RPS11	40S ribosomal protein S11	P62280;M0QZC5;M0R1H5;M0R1H6	P62280;M0QZC5	22.8225	22.8776	23.5602	24.2852	23.656	23.5904	8365500	6039100	8332700	14369000	14068000	5742200	8.4226e-13	56917000	11	5	6	5	6	4	3	38.6	18.431
SNRPD1	Small nuclear ribonucleoprotein Sm D1	P62314;J3QLR7;J3QLI9	P62314;J3QLR7;J3QLI9	22.1468	NaN	22.3281	23.5166	22.2888	22.5492	4444200	3218500	4302400	6842300	7348500	3336200	4.9899e-12	29492000	7	2	1	2	2	2	2	20.2	13.281
SNRPD2	Small nuclear ribonucleoprotein Sm D2	P62316;P62316-2;K7EJB5;K7ERG4	P62316;P62316-2;K7EJB5;K7ERG4	23.0978	23.799	23.192	25.4146	24.613	25.5148	9499700	8681400	7773500	30452000	31860000	23637000	2.71e-10	111900000	11	3	3	3	4	4	4	28.8	13.527
RPL7A	60S ribosomal protein L7a	Q5T8U3;P62424;Q5T8U2	Q5T8U3;P62424	22.3899	22.4341	22.998	22.8483	22.3969	22.5985	5221700	3407600	6250500	5726300	7142500	2767000	3.4464e-07	30516000	5	4	4	4	4	4	3	20.9	21.545
RPS4X	40S ribosomal protein S4, X isoform	P62701;Q8TD47	P62701	22.8673	23.0866	24.0431	24.0489	23.237	24.1601	8580600	5274800	12323000	10616000	14122000	9757300	1.3797e-07	60674000	9	3	2	3	3	3	3	9.9	29.597
PPP2CA;PPP2CB	Serine/threonine-protein phosphatase 2A catalytic subunit alpha isoform;Serine/threonine-protein phosphatase 2A catalytic subunit beta isoform;Serine/threonine-protein phosphatase	P67775-2;P67775;P62714;H0YC23;E7ESG8	P67775-2;P67775;P62714;H0YC23;E7ESG8	21.5702	21.0355	21.0048	21.1909	20.9586	NaN	2690800	1201000	2069800	1635100	2284000	1380400	2.5188e-06	11261000	7	2	2	2	2	2	1	8.6	29.734
RPL23A	60S ribosomal protein L23a	P62750;K7EMA7;H7BY10;K7EJV9;K7ERT8;A8MUS3	P62750;K7EMA7;H7BY10;K7EJV9;K7ERT8;A8MUS3	23.4169	23.1707	23.9799	24.1635	23.5631	23.9615	11658000	5455300	10952000	12208000	15540000	9592200	2.6892e-13	65406000	11	5	4	5	5	5	5	28.8	17.695
RPS6	40S ribosomal protein S6	P62753;A2A3R7;A2A3R5	P62753;A2A3R7;A2A3R5	23.4473	23.2367	23.5795	23.9663	23.5682	24.0967	11644000	6073700	9735800	11093000	15469000	8720500	1.2056e-15	62736000	15	5	4	5	5	4	4	22.9	28.68
HIST1H4A	Histone H4	P62805	P62805	25.405	25.96	25.8366	25.963	25.4664	26.3359	46088000	41268000	45264000	43813000	58415000	41902000	1.1684e-19	276750000	22	6	6	6	6	6	6	50.5	11.367
RPL23	60S ribosomal protein L23	P62829;J3KTJ3;C9JD32;J3KT29;B9ZVP7;J3QQT9	P62829;J3KTJ3;C9JD32;J3KT29	24.3153	23.6237	24.3833	24.7936	23.9498	24.4243	18271000	10196000	15862000	16269000	20375000	13768000	4.1832e-10	94740000	11	5	5	5	4	5	5	38.6	14.865
RPS25	40S ribosomal protein S25	P62851	P62851	25.4061	25.3436	26.2173	27.0565	26.4353	27.0148	40671000	26782000	59750000	88657000	108470000	75141000	1.8548e-16	399470000	29	6	5	6	6	6	5	40.8	13.742
RPS26;RPS26P11	40S ribosomal protein S26;Putative 40S ribosomal protein S26-like 1	P62854;Q5JNZ5	P62854;Q5JNZ5	23.4136	22.7714	22.5371	23.0665	23.3074	23.1299	11041000	5159000	3424800	7132500	14065000	3325000	1.223e-11	44148000	12	4	4	3	4	4	2	37.4	13.015
RPS28	40S ribosomal protein S28	P62857	P62857	25.1313	24.7674	25.0992	26.1755	24.7581	25.2382	39837000	19054000	22725000	45116000	33074000	25261000	4.2305e-35	185070000	18	3	3	3	3	3	3	46.4	7.8409
GNB1;GNB2;GNB4	Guanine nucleotide-binding protein G(I)/G(S)/G(T) subunit beta-1;Guanine nucleotide-binding protein subunit beta-4;Guanine nucleotide-binding protein G(I)/G(S)/G(T) subunit beta-2	P62873-2;P62873;B3KVK2;E7EP32;Q9HAV0;P62879;C9JD14;B1AKQ8;C9JZN1;F6X3N5;F6UT28;F5H8J8;F5H100;C9JIS1;P62879-2;C9JXA5;F5H0S8;P16520-2;E9PCP0;P16520	P62873-2;P62873;B3KVK2;E7EP32;Q9HAV0;P62879	21.8917	21.8159	21.8665	21.8341	22.3175	22.0037	3578500	2133100	2608000	2145000	8389200	2048000	1.3956e-08	20902000	10	2	2	2	2	3	2	9.6	36.297
RPL11	60S ribosomal protein L11	P62913;P62913-2;Q5VVC9;Q5VVC8	P62913;P62913-2;Q5VVC9;Q5VVC8	22.9676	23.0686	23.5523	23.7573	23.4363	23.9343	7728300	5233500	11596000	7711800	14914000	8022500	2.1292e-17	55206000	14	3	3	3	3	3	3	23.6	20.252
DYNLL1;DYNLL2	Dynein light chain 1, cytoplasmic;Dynein light chain 2, cytoplasmic	P63167;Q96FJ2;F8VXL2;F8VRV5	P63167;Q96FJ2	23.2711	22.9872	23.3426	22.7517	23.3437	22.4963	11483000	5202300	6880700	5198100	12332000	2921800	5.699e-07	44019000	8	3	3	3	3	3	3	33.7	10.366
DYNLT1	Dynein light chain Tctex-type 1	P63172;Q5VTU3	P63172;Q5VTU3	21.4331	21.1861	21.58	21.9052	21.3638	21.3239	2984400	1426300	2703500	2297100	3177800	1360300	1.2367e-06	13949000	4	2	2	2	2	2	2	23	12.452
RPL38	60S ribosomal protein L38	P63173	P63173	20.7129	20.5106	21.4574	22.7482	21.2519	20.9343	1408600	680900	3219700	3387300	3566800	1402100	2.2313e-05	13665000	6	2	2	2	2	2	2	17.1	8.2178
GNB2L1	Guanine nucleotide-binding protein subunit beta-2-like 1	P63244;J3KPE3;H0YAF8;H0Y8W2;H0YAM7;D6RFX4;D6RHH4;D6R9Z1;D6RAC2;D6R9L0;D6REE5;D6RFZ9;D6RF23;H0Y8R5;D6RAU2;E9PD14;D6RBD0;H0Y9P0;D6RHJ5;D6RGK8;D6R909	P63244;J3KPE3;H0YAF8;H0Y8W2;H0YAM7;D6RFX4;D6RHH4;D6R9Z1;D6RAC2;D6R9L0;D6REE5	26.1569	25.8623	26.3599	25.9966	26.4281	26.2786	66870000	41450000	65240000	46535000	112150000	40437000	1.7856e-42	372680000	36	10	10	10	10	10	10	37.5	35.076
ACTG1	Actin, cytoplasmic 2;Actin, cytoplasmic 2, N-terminally processed	P63261;I3L3I0;I3L1U9;I3L4N8;I3L3R2	P63261;I3L3I0;I3L1U9	33.474	34.1455	33.4521	33.2049	34.225	33.0485	10839000000	11008000000	8892900000	6627800000	22483000000	7526300000	0	67377000000	454	27	28	25	24	28	27	75.7	41.792
TPM4	Tropomyosin alpha-4 chain	P67936;P67936-2;K7ENT6;K7EMU5;K7EPV9;K7ERG3;K7EPB9;K7EP68;Q2TAC2-2;Q2TAC2	P67936;P67936-2;K7ENT6;K7EMU5	25.4468	25.6906	25.2704	25.6054	25.711	25.8923	49769000	39768000	29527000	33222000	63671000	27873000	3.259e-80	243830000	39	10	10	9	11	10	10	54.8	28.521
EEF1A1P5;EEF1A1;EEF1A2	Putative elongation factor 1-alpha-like 3;Elongation factor 1-alpha 1;Elongation factor 1-alpha 2	Q5VTE0;P68104;P68104-2;A0A087WVQ9;A0A087WV01;Q05639;A6PW80;Q5JR01	Q5VTE0;P68104;P68104-2;A0A087WVQ9;A0A087WV01;Q05639	27.8533	26.817	27.7776	27.7223	27.6908	27.3233	201490000	72833000	160810000	152420000	280130000	104890000	3.1664e-66	972580000	59	15	15	15	15	14	15	31.2	50.184
TUBA1B;TUBA4A	Tubulin alpha-1B chain;Tubulin alpha-4A chain	P68363;P68363-2;P68366-2;P68366;F8VVB9;F8VQQ4;F8VRZ4;F8VS66;F8VWV9;F8VX09;C9JDS9;A6NHL2-2;A6NHL2;F8VRK0;C9JDL2;C9JEV8;C9JQ00;C9JJQ8;F8VXZ7;F8W0F6	P68363;P68363-2;P68366-2;P68366;F8VVB9	27.7191	27.1936	27.2646	27.1981	26.9362	26.8399	242070000	115810000	133420000	59065000	174910000	52276000	4.0046e-50	777550000	54	15	14	13	9	14	11	38.8	50.151
TUBB4B;TUBB4A	Tubulin beta-4B chain;Tubulin beta-4A chain	P68371;P04350;Q3ZCM7;M0R2D3;M0R0X0;M0QY85;M0QY37;M0QX14;M0R042;M0QZL7;M0QYM7;M0R278;M0R2T4;A0A075B724	P68371;P04350	26.1247	25.6713	26.23	26.1748	26.0021	25.6224	88457000	38752000	53122000	45574000	75720000	41876000	4.6122e-58	343500000	60	13	12	12	11	12	12	32.4	49.83
HBB;HBD	Hemoglobin subunit beta;LVV-hemorphin-7;Hemoglobin subunit delta	P68871;P02042;F8W6P5;E9PFT6;E9PEW8;A0A0J9YWK4;C9JRG0	P68871;P02042;F8W6P5;E9PFT6	26.2925	27.3017	26.7534	27.0314	26.4523	27.4737	84426000	90006000	89931000	93135000	115440000	101200000	4.8041e-46	574140000	22	6	6	6	6	6	5	47.6	15.998
HBA1;HBA2	Hemoglobin subunit alpha	P69905;G3V1N2;P02008	P69905;G3V1N2	25.258	25.925	25.635	25.9507	25.1353	26.1773	45867000	35876000	47392000	36921000	56316000	34013000	1.7538e-22	256390000	34	5	5	5	5	5	5	40.8	15.257
ST5	Suppression of tumorigenicity 5 protein	P78524;E9PKE0;P78524-3;B4DDL8;P78524-2	P78524;E9PKE0;P78524-3;B4DDL8;P78524-2	NaN	NaN	NaN	NaN	20.4602	20.9326	219150	310320	399360	214770	1695400	1089600	5.1386e-07	3928600	3	1	1	1	1	2	2	2.3	126.48
PRKDC	DNA-dependent protein kinase catalytic subunit	P78527;P78527-2	P78527;P78527-2	25.2526	24.8831	25.5462	26.3069	24.7257	25.2208	39372000	14955000	38758000	58904000	33804000	18948000	3.5182e-77	204740000	65	30	24	31	32	29	25	8.5	469.08
ERH	Enhancer of rudimentary homolog	P84090;G3V279	P84090;G3V279	24.3309	26.6724	25.5113	26.4604	27.394	26.5766	24503000	76847000	37269000	20342000	207370000	77579000	2.9599e-31	443910000	16	5	6	5	4	6	5	50	12.259
SLC25A3	Phosphate carrier protein, mitochondrial	Q00325-2;Q00325;F8VVM2	Q00325-2;Q00325;F8VVM2	23.4639	22.6251	24.0595	24.9479	24.0403	23.091	12136000	7279200	13363000	19011000	15984000	5631400	3.7234e-09	73406000	10	3	4	4	4	3	3	10.2	39.958
HNRNPU	Heterogeneous nuclear ribonucleoprotein U	Q00839-2;Q00839;Q5RI18	Q00839-2;Q00839	25.0259	24.345	24.7104	25.0649	24.4448	24.6774	32061000	12044000	19574000	22715000	29496000	16407000	1.632e-42	132300000	26	8	7	7	9	8	8	11.8	88.979
U2AF1	Splicing factor U2AF 35 kDa subunit	Q01081;Q01081-4;Q01081-2	Q01081;Q01081-4;Q01081-2	21.0987	21.9624	NaN	22.1498	23.4696	23.4728	2172800	2539700	1040700	4156400	12378000	6058600	5.5667e-10	28346000	5	2	2	1	2	2	2	8.8	27.872
RPL6	60S ribosomal protein L6	Q02878;F8VZ45;U3KQR5;F8VR69;F8VZA3;F8VWR1;F8VU16	Q02878	22.6123	22.5232	23.1319	22.9526	23.2323	23.0888	6742000	2014300	7075400	6197300	11339000	5397000	1.9859e-10	38765000	8	5	3	5	5	5	5	16	32.728
CKAP4	Cytoskeleton-associated protein 4	Q07065	Q07065	21.5757	20.8	21.1483	20.9284	20.489	20.8901	2472600	1006000	2190600	1372400	1520900	1232600	1.5054e-08	9795000	4	2	2	2	2	2	2	5.5	66.022
ACTN3	Alpha-actinin-3	Q08043;A0A087WSZ2	Q08043;A0A087WSZ2	27.2722	27.4542	27.1897	27.0902	27.7047	27.7187	160130000	121120000	112370000	93008000	255730000	120220000	9.4268e-142	862570000	93	27	29	26	27	26	22	43	103.24
DHX9	ATP-dependent RNA helicase A	Q08211	Q08211	21.0819	20.867	20.51	NaN	NaN	NaN	1923600	1226900	1320100	1208700	1470300	814350	2.8015e-05	7964000	4	2	2	2	2	2	1	2	140.96
AHNAK	Neuroblast differentiation-associated protein AHNAK	Q09666;E9PQE3;E9PJZ0;E9PKR9;E9PJC6;E9PLK4;Q09666-2	Q09666	28.1401	26.9626	27.7532	27.5937	26.879	27.1392	324100000	83869000	177140000	141490000	154200000	78478000	6.2713e-280	959280000	207	80	63	75	75	66	57	30.6	629.09
CGNL1	Cingulin-like protein 1	Q0VF96;Q0VF96-2	Q0VF96	22.9504	23.3148	23.2551	23.4432	23.7594	23.9213	8581000	7505700	7174600	8057400	17229000	7053000	2.7585e-27	55601000	21	10	9	8	9	9	7	8.6	149.08
NEXN	Nexilin	Q0ZGT2-4;Q0ZGT2;H7BXY5;Q0ZGT2-2;Q0ZGT2-3;E7EUA0;E7ETM8	Q0ZGT2-4;Q0ZGT2;H7BXY5;Q0ZGT2-2;Q0ZGT2-3;E7EUA0;E7ETM8	25.3208	25.494	25.3526	25.3121	25.8903	26.0194	39177000	29603000	31258000	26869000	74406000	38865000	1.206e-37	240180000	39	13	13	13	14	15	13	20	72.731
CPSF1	Cleavage and polyadenylation specificity factor subunit 1	Q10570	Q10570	22.2769	22.1484	22.1528	22.2697	22.0689	22.7888	5330200	2985000	3378300	3191600	5627900	3696900	3.5683e-10	24210000	12	4	4	4	4	4	4	3.6	160.88
SF3A3	Splicing factor 3A subunit 3	Q12874	Q12874	23.8241	24.1627	23.8957	23.9801	24.6201	24.5181	19390000	15350000	11328000	9744700	25104000	11149000	5.5e-27	92066000	17	8	9	7	6	8	7	19.6	58.848
ILF3	Interleukin enhancer-binding factor 3	Q12906-5;Q12906-4;Q12906-2;Q12906-6;Q12906-3;Q12906;Q12906-7;K7EQR9;K7EKJ9	Q12906-5;Q12906-4;Q12906-2;Q12906-6;Q12906-3;Q12906;Q12906-7;K7EQR9;K7EKJ9	21.9781	22.2147	21.7657	22.2573	22.0965	22.0095	4258800	1975900	3279500	3516800	5166100	2549700	5.8155e-09	20747000	10	4	2	4	4	4	4	7	74.606
FLII	Protein flightless-1 homolog	Q13045;Q13045-3;J3QQQ2;J3QLR6;J3QQU5	Q13045;Q13045-3	25.5457	25.8853	25.7407	25.7458	26.5016	26.492	52333000	43049000	42380000	34426000	116920000	45691000	1.4934e-89	334800000	64	18	18	18	16	19	14	16.9	144.75
HNRNPA0	Heterogeneous nuclear ribonucleoprotein A0	Q13151	Q13151	21.8656	22.0937	21.2552	21.1943	21.0917	NaN	4966600	2384500	1614500	1422200	2802600	912200	2.0882e-05	14103000	5	2	2	2	2	2	1	10.2	30.84
PSMD2	26S proteasome non-ATPase regulatory subunit 2	Q13200-3;Q13200;Q13200-2;H7C1H2;H7C2Q3;C9JPC0	Q13200-3;Q13200;Q13200-2	25.4692	25.1802	25.5331	25.1651	25.3374	25.3798	47257000	28036000	35803000	24418000	47018000	21569000	1.4851e-51	204100000	48	13	14	14	12	14	12	21.9	85.605
SRSF6;SRSF4	Serine/arginine-rich splicing factor 6;Serine/arginine-rich splicing factor 4	Q13247-3;Q13247;Q13247-2;A0A0D9SEM4;Q08170;A0A0D9SGD2;B4DJK0;B4DUA4;Q13243-3;Q13243	Q13247-3;Q13247;Q13247-2;A0A0D9SEM4;Q08170	22.3332	22.616	23.2078	23.5759	23.1012	23.0719	5657200	2987000	6955800	8626100	7939100	6456500	2.4782e-09	38622000	11	4	3	4	4	4	4	9.6	38.418
EIF3I	Eukaryotic translation initiation factor 3 subunit I	Q13347;Q5TFK1	Q13347	25.211	25.0993	25.2632	25.3959	25.9968	25.4882	37246000	22240000	31113000	32084000	72629000	26232000	1.3252e-26	221540000	29	9	8	9	8	9	8	28.9	36.501
DYNC1I2	Cytoplasmic dynein 1 intermediate chain 2	Q13409-6;Q13409-3;Q13409-7;Q13409-2;Q13409-5;Q13409;E7ET01;E7ETL8;E7EQU2;E7ESD3;E7EMU4;E7EV09;E7EQL5;E9PGG1;E7EUM4;E7ERR6;E7ERH4;E7EU01;E5RFE1;C9J3E7;E5RJ75;O14576-4;O14576-3;O14576-5;O14576-2;O14576	Q13409-6;Q13409-3;Q13409-7;Q13409-2;Q13409-5;Q13409;E7ET01;E7ETL8;E7EQU2;E7ESD3;E7EMU4;E7EV09;E7EQL5;E9PGG1;E7EUM4;E7ERR6;E7ERH4;E7EU01	24.2288	23.7619	24.4078	24.249	23.7777	24.2892	21708000	8556200	16263000	12284000	18027000	10675000	5.6882e-22	87512000	21	7	6	7	6	7	6	11.8	68.297
SQSTM1	Sequestosome-1	Q13501-2;Q13501;E7EMC7	Q13501-2;Q13501;E7EMC7	21.3438	20.9999	20.6745	NaN	NaN	NaN	2799300	1137000	1374600	795530	1231700	814690	6.6636e-06	8152900	3	2	2	2	2	2	2	8.1	38.629
HDAC1	Histone deacetylase 1	Q13547;Q5TEE2;Q92769-3;Q92769	Q13547;Q5TEE2	22.9763	22.807	22.8837	22.7381	22.4412	22.7694	7659300	4180000	6087600	5177500	8062900	3224000	2.9884e-10	34391000	11	4	3	4	4	4	3	7.9	55.102
DCTN2	Dynactin subunit 2	Q13561;Q13561-3;Q13561-2;F8W1I6;H0YI98;F8VW18;F8VRV7;H0YHL1;F8VX93;F8W0U6	Q13561;Q13561-3;Q13561-2;F8W1I6;H0YI98;F8VW18	24.6635	24.058	24.8144	24.1079	24.4593	24.3482	29101000	12174000	25180000	10930000	19859000	11009000	6.4471e-33	108250000	31	11	10	10	8	7	8	28.7	44.23
SPTAN1	Spectrin alpha chain, non-erythrocytic 1	Q13813;Q13813-3;Q13813-2;A0A0D9SGF6;A0A0D9SF54;A0A0D9SFF6;A0A0D9SFH4	Q13813;Q13813-3;Q13813-2;A0A0D9SGF6;A0A0D9SF54	27.7961	27.2722	27.8263	27.4987	27.9211	27.7639	238330000	125480000	175380000	110590000	301190000	113630000	1.2041e-237	1064600000	147	50	49	47	43	51	46	24.4	284.54
EIF3A	Eukaryotic translation initiation factor 3 subunit A	Q14152;Q14152-2	Q14152;Q14152-2	24.4404	24.063	24.2252	24.2058	24.4156	24.3547	26388000	10493000	15432000	12473000	26286000	9770700	4.1813e-40	100840000	32	16	12	14	12	14	12	13	166.57
DYNC1H1	Cytoplasmic dynein 1 heavy chain 1	Q14204;H0YJ21	Q14204	26.2881	25.5081	26.4056	25.4265	25.8497	25.6148	91163000	28822000	63122000	31676000	66970000	27742000	4.1101e-122	309500000	89	48	37	38	37	37	34	11.4	532.4
CTTN	Src substrate cortactin	Q14247-3;Q14247;Q14247-2;H0YCD9	Q14247-3;Q14247;Q14247-2;H0YCD9	19.8046	19.9286	19.821	19.9504	21.4467	19.9475	910640	718140	709380	716800	2667800	746790	0.00077849	6469600	2	2	2	2	2	2	2	2.9	57.466
FLNC	Filamin-C	Q14315-2;Q14315	Q14315-2;Q14315	26.1807	26.0408	26.5239	26.5221	26.4286	26.6996	83813000	43935000	65817000	61594000	117040000	55369000	1.0372e-162	427570000	88	29	25	27	26	31	26	17.3	287.28
RBM39	RNA-binding protein 39	Q14498-3;Q14498-2;Q14498;H0Y4X3;G3XAC6;Q5QP23;A0A087X122;Q5QP22;Q86U06-3;Q86U06-4;Q86U06-5;Q86U06-2;Q86U06	Q14498-3;Q14498-2;Q14498;H0Y4X3;G3XAC6	22.8851	24.5627	23.8849	24.7711	24.5559	24.6212	7393100	14812000	9634100	17483000	32114000	15857000	8.238e-24	97293000	23	6	6	6	7	6	6	16.5	57.089
KPNB1	Importin subunit beta-1	Q14974;J3KTM9;Q14974-2;J3QR48;J3QKQ5	Q14974;J3KTM9;Q14974-2	24.2439	23.6744	24.5974	23.7737	24.2746	23.7057	19595000	6760600	20670000	9743400	23008000	7899100	1.3662e-36	87676000	28	9	6	9	9	8	6	11.4	97.169
PSMD6	26S proteasome non-ATPase regulatory subunit 6	Q15008;Q15008-4;Q15008-3;Q15008-2;C9J0E9;H7C531;C9J7B7	Q15008;Q15008-4;Q15008-3;Q15008-2;C9J0E9	24.8422	24.3157	24.0232	23.763	24.2127	24.3945	24962000	11310000	14985000	13940000	22589000	10951000	1.5006e-28	98737000	18	10	7	9	9	7	6	29.6	45.531
EFTUD2	116 kDa U5 small nuclear ribonucleoprotein component	Q15029-2;Q15029-3;Q15029;K7EP67;K7EJ74	Q15029-2;Q15029-3;Q15029;K7EP67;K7EJ74	22.2496	22.9662	22.4895	22.997	23.1053	23.3261	4731400	3459500	4821800	5668600	11465000	6427700	5.229e-12	36574000	9	5	4	6	6	6	6	6.7	105.38
KARS	Lysine--tRNA ligase	Q15046;Q15046-2;H3BVA8;J3KRL2;H3BPV7	Q15046;Q15046-2	24.7291	24.334	24.5116	24.2245	23.7806	23.9023	29374000	9283500	16760000	14636000	19296000	9287300	4.3203e-31	98636000	26	11	10	11	12	11	9	17.6	68.047
CDK10	Cyclin-dependent kinase 10	Q15131;Q15131-4;Q15131-2;F8W872;H3BT74;Q15131-3;Q15131-7;Q15131-5	Q15131;Q15131-4;Q15131-2;F8W872;H3BT74;Q15131-3;Q15131-7	NaN	22.5353	22.1605	22.2524	23.4419	22.7267	632170	4038900	3606400	2532700	13324000	4216100	3.7691e-11	28351000	5	1	4	4	3	5	4	13.1	41.038
PLEC	Plectin	Q15149-7;Q15149-8;Q15149-9;Q15149-5;Q15149-4;Q15149-6;Q15149-3;Q15149-2;Q15149;E9PMV1;E9PQ28;E9PKG0;E9PIA2;H0YDN1;A0A075B730;A0A087X1U6;P58107	Q15149-7;Q15149-8;Q15149-9;Q15149-5;Q15149-4;Q15149-6;Q15149-3;Q15149-2;Q15149	26.0515	26.3129	26.1407	26.2241	26.3611	26.6803	71706000	54680000	52758000	52064000	106230000	57183000	1.0983e-133	394620000	148	48	48	47	51	49	46	13.2	512.6
PCBP1	Poly(rC)-binding protein 1	Q15365;F8VTZ0	Q15365	22.2098	23.7326	22.8188	23.6611	23.7123	23.9437	3342100	7803700	5667400	8631800	15880000	10442000	3.0596e-13	51767000	14	5	5	5	5	5	5	18.3	37.497
SF3B3	Splicing factor 3B subunit 3	Q15393;Q15393-3;Q15393-2;J3QL37;J3QRB2	Q15393	25.0322	25.3398	25.9141	26.3256	26.0248	26.6099	36693000	28879000	48931000	50693000	78924000	55041000	4.5721e-56	299160000	57	17	17	16	17	17	15	14.9	135.58
SF3A2	Splicing factor 3A subunit 2	Q15428;K7EMT0	Q15428;K7EMT0	24.26	24.4633	24.1273	24.3943	25.1824	24.4664	21214000	15295000	15023000	14110000	40598000	13713000	1.9e-31	119950000	18	4	5	5	4	5	3	10.3	49.255
SF3A1	Splicing factor 3A subunit 1	Q15459;Q15459-2;H7C1L2	Q15459;Q15459-2	24.686	24.9708	25.1554	25.4975	25.5482	25.7836	29152000	20871000	29381000	28992000	59391000	29789000	9.4604e-40	197580000	29	12	11	11	11	11	10	16.8	88.885
DIXDC1	Dixin	Q155Q3;Q155Q3-5;Q155Q3-4;Q155Q3-2	Q155Q3;Q155Q3-5;Q155Q3-4;Q155Q3-2	20.5093	NaN	20.6896	20.8258	21.3895	NaN	1322900	684190	1298600	1452400	2964800	728130	9.1528e-06	8451000	3	2	1	2	2	2	1	2.9	77.477
ADRM1	Proteasomal ubiquitin receptor ADRM1	Q16186;A0A087WX59;A0A087WUX6	Q16186;A0A087WX59	23.5109	24.0569	23.6569	23.4591	22.9794	23.7968	11968000	8054100	9863400	8453100	12871000	8199800	3.4641e-11	59410000	6	2	3	2	2	3	2	9.6	42.153
DBN1	Drebrin	Q16643;Q16643-3;Q16643-2;D6R9W4;D6RFI1;D6R9Q9;D6RCR4	Q16643;Q16643-3;Q16643-2;D6R9W4	29.641	29.7857	29.0799	29.2913	29.922	29.5956	783320000	616770000	405930000	442760000	1269100000	439070000	2.4909e-217	3956900000	141	24	26	22	23	25	20	33.9	71.428
SMU1	WD40 repeat-containing protein SMU1	Q2TAY7;Q2TAY7-2	Q2TAY7;Q2TAY7-2	23.6122	24.6278	23.6881	23.9824	24.4556	24.2327	10780000	14434000	10141000	11000000	27898000	12933000	1.0942e-27	87185000	24	9	9	8	8	9	8	21.2	57.543
TPRN	Taperin	Q4KMQ1;Q4KMQ1-2;Q4KMQ1-4;Q4KMQ1-3;H3BLU1	Q4KMQ1	21.5582	NaN	21.0957	21.9131	21.9036	22.259	2396000	745720	1761300	2490100	4343500	3208900	2.357e-09	14945000	6	2	1	2	2	3	2	5.8	75.555
PCID2	PCI domain-containing protein 2	Q5JVF3-3;Q5JVF3-2;Q5JVF3;Q5JVF3-4	Q5JVF3-3;Q5JVF3-2;Q5JVF3;Q5JVF3-4	NaN	20.8853	20.5888	NaN	21.6391	20.7009	0	1537400	1101000	457440	3507100	891340	0.00033415	7494300	2	0	2	2	1	2	2	7.4	43.374
UBR4	E3 ubiquitin-protein ligase UBR4	Q5T4S7-3;Q5T4S7-4;Q5T4S7;Q5T4S7-2;A0A0A0MSW0;X6R960;Q5T4S7-5;X6RE05	Q5T4S7-3;Q5T4S7-4;Q5T4S7;Q5T4S7-2;A0A0A0MSW0	22.8713	22.6505	23.1328	22.7692	23.1178	22.7633	10161000	2074400	8266600	4045800	11228000	3673300	1.4819e-19	39449000	11	10	3	8	7	9	7	2	571.85
ATAD3B	ATPase family AAA domain-containing protein 3B	Q5T9A4;Q5T9A4-3	Q5T9A4;Q5T9A4-3	22.3226	22.3992	23.3437	23.3857	22.8444	23.1408	4960900	4210600	7973400	5974200	9135200	5364300	9.1279e-14	37619000	14	6	5	4	4	4	5	8.8	72.572
ARL6IP4	ADP-ribosylation factor-like protein 6-interacting protein 4	Q66PJ3;F5GYV5;H7BZV4;A0A0C4DG62;Q66PJ3-7;F8WCT1;F5H7X4;Q66PJ3-4;Q66PJ3-3;Q66PJ3-2;F8WEP2;A0A0C4DH18;Q66PJ3-5	Q66PJ3;F5GYV5;H7BZV4;A0A0C4DG62;Q66PJ3-7;F8WCT1;F5H7X4;Q66PJ3-4;Q66PJ3-3;Q66PJ3-2	NaN	NaN	23.3864	23.6008	23.1753	22.8407	5533500	5491400	7168800	8274000	12067000	4382200	7.2785e-06	42917000	5	2	2	3	3	2	2	11.2	44.915
SPECC1L	Cytospin-A	Q69YQ0-2;Q69YQ0;F8WAN1;C9J8U1;C9JLY8	Q69YQ0-2;Q69YQ0;F8WAN1;C9J8U1	28.494	28.8765	28.3513	28.6783	29.0549	29.1869	350700000	317940000	253260000	287220000	686620000	324230000	4.7227e-225	2220000000	196	45	43	43	45	44	43	41.9	120.18
CDC73	Parafibromin	Q6P1J9	Q6P1J9	19.1147	NaN	19.4074	21.1811	22.352	20.0729	761710	676530	762200	1675900	4217100	1178200	2.2265e-06	9271700	5	3	1	3	3	2	3	5.5	60.576
PRPF8	Pre-mRNA-processing-splicing factor 8	Q6P2Q9;I3L0J9	Q6P2Q9	22.1347	22.5376	22.3165	22.8539	22.9462	23.1451	4623200	4075000	3782900	4883600	9221000	5082400	2.6989e-10	31668000	9	5	5	5	5	5	5	1.9	273.6
ARHGAP11A	Rho GTPase-activating protein 11A	Q6P4F7-3;Q6P4F7	Q6P4F7-3;Q6P4F7	20.6636	21.0562	20.9584	21.1152	21.4413	21.5013	1656900	924740	1712600	1688000	2071100	2260500	1.0325e-05	10314000	5	3	2	3	3	2	3	4.6	92.696
CWC27	Peptidyl-prolyl cis-trans isomerase CWC27 homolog	Q6UX04;Q6UX04-2;D6REK3	Q6UX04;Q6UX04-2;D6REK3	20.61	23.567	21.4072	21.5902	22.773	21.732	1555400	7483700	1443800	3254400	8714700	1612300	6.4791e-09	24064000	6	3	4	2	3	3	2	11.7	53.846
MPRIP	Myosin phosphatase Rho-interacting protein	Q6WCQ1-2;Q6WCQ1-3;Q6WCQ1;J3KSW8;H0Y2S9;H0Y7E2;H7C3G6;J3QRL2;K7EL39;J3KSK7;A8MZF8;K7EJ14;J3QL44	Q6WCQ1-2;Q6WCQ1-3;Q6WCQ1;J3KSW8;H0Y2S9	26.684	27.1806	26.7223	27.0046	27.2844	27.4875	125740000	104080000	80324000	75682000	199590000	94257000	2.2599e-128	679670000	107	33	31	31	29	32	29	41.7	118.1
RSRC2	Arginine/serine-rich coiled-coil protein 2	Q7L4I2-2;Q7L4I2	Q7L4I2-2;Q7L4I2	NaN	NaN	NaN	21.1209	21.3003	21.2146	234150	0	261490	1421400	3054200	1364300	0.00054213	6335600	2	1	0	1	2	2	2	4.7	44.878
PHF5A	PHD finger-like domain-containing protein 5A	Q7RTV0	Q7RTV0	23.5231	24.2503	24.342	25.0589	24.5188	25.0835	12214000	13611000	15761000	21163000	30010000	19188000	1.4663e-15	111950000	20	4	5	5	5	5	5	54.5	12.405
KTN1	Kinectin	Q86UP2;Q86UP2-2;Q86UP2-4;Q86UP2-3;G3V4Y7;G3V5G2;B7Z6P3;H0YJV5;H0YJP2;H0YJZ8;G3V5P0	Q86UP2;Q86UP2-2;Q86UP2-4;Q86UP2-3	23.8161	23.712	23.859	23.6554	23.8195	23.9388	15528000	6466100	15568000	7810900	13440000	9620800	6.399e-27	68434000	16	11	10	11	9	9	10	9.6	156.27
LUZP1	Leucine zipper protein 1	Q86V48-2;Q86V48-3;Q86V48;E5RFK8;E5RHU7	Q86V48-2;Q86V48-3;Q86V48	22.8675	23.1573	23.146	23.2717	23.4731	23.7454	6275500	5602700	7767600	6409200	17001000	6700800	7.8769e-27	49757000	20	8	8	9	8	11	9	13.6	114.59
GCC2	GRIP and coiled-coil domain-containing protein 2	Q8IWJ2;H7BYJ9;B8ZZA5;B8ZZW2	Q8IWJ2	19.9346	19.8046	NaN	19.7158	19.9917	NaN	1337100	489540	858180	433030	1246800	257930	1.0121e-05	4622500	3	3	2	2	2	2	1	1.7	195.91
KIAA1967	DBIRD complex subunit KIAA1967	Q8N163-2;Q8N163;G3V119;H0YB24;E5RHJ4;H0YC69;E5RGU7;E5RFJ3;H0YC58;A0A087X2B6	Q8N163-2;Q8N163;G3V119;H0YB24	22.5918	23.0334	22.0652	22.2035	21.85	22.3579	8344700	2894500	3602200	3946600	5408100	2635700	4.631e-18	26832000	12	6	4	5	6	5	4	7.4	103.14
FAM58A	Cyclin-related protein FAM58A	Q8N1B3-2;Q8N1B3;K7EM37;A0A087X1W3;A0A087WY98;A0A087WUL6;H7C3N1;A0A087X0G9	Q8N1B3-2;Q8N1B3;K7EM37;A0A087X1W3	NaN	21.9576	21.0516	NaN	22.5001	20.9363	266990	2705400	1048100	656770	6200900	1794500	1.0319e-10	12673000	7	1	3	2	3	2	3	16.7	26.114
SYNPO	Synaptopodin	Q8N3V7-2;Q8N3V7-3;Q8N3V7	Q8N3V7-2;Q8N3V7-3;Q8N3V7	26.6748	27.2009	26.5842	26.8293	27.4225	27.4443	99632000	87554000	70180000	84282000	243790000	95684000	2.2405e-100	681120000	81	21	21	21	20	22	20	31.8	96.395
PRPF38A	Pre-mRNA-splicing factor 38A	Q8NAV1	Q8NAV1	NaN	22.8526	21.7708	23.062	23.5022	23.6506	576120	3891700	2888600	5842000	13965000	7642000	1.0389e-05	34805000	6	1	2	2	2	2	2	5.8	37.476
FBXO22	F-box only protein 22	Q8NEZ5;H3BTH6;Q8NEZ5-3;Q8NEZ5-2;H3BRE0;H3BTR7;H3BVA4;H3BUC1	Q8NEZ5;H3BTH6;Q8NEZ5-3	22.8753	23.3198	22.3391	22.6526	22.6392	23.0561	6558700	4553100	3583500	5693200	8754400	5711600	1.2773e-12	34854000	7	4	4	3	4	4	3	12.9	44.508
NUP43	Nucleoporin Nup43	Q8NFH3;Q8NFH3-2	Q8NFH3;Q8NFH3-2	20.828	20.5861	20.6626	20.668	20.0477	20.455	1854900	971860	1211600	1068700	1336600	804840	1.025e-06	7248500	7	2	2	2	2	2	2	6.1	42.15
DLG5	Disks large homolog 5	Q8TDM6-4;Q8TDM6;Q8TDM6-2;A0A0A0MSL1;A0A0J9YYG8;Q8TDM6-3;Q8TDM6-5;R4GMQ2	Q8TDM6-4;Q8TDM6;Q8TDM6-2;A0A0A0MSL1	23.1843	23.6315	23.5101	23.6697	23.9506	24.3657	10415000	7169000	8863000	8723200	18724000	12294000	6.6268e-24	66188000	17	10	8	10	9	10	10	5.9	202.06
NUP210	Nuclear pore membrane glycoprotein 210	Q8TEM1;Q8TEM1-2	Q8TEM1;Q8TEM1-2	24.0653	23.8183	24.1295	22.5314	23.0632	23.3999	14922000	10301000	13772000	3181800	11410000	6729800	2.2192e-31	60317000	22	11	11	10	7	8	8	6.7	205.11
SHROOM3	Protein Shroom3	Q8TF72	Q8TF72	24.2492	24.8148	24.4171	24.443	25.5235	25.5967	6147400	6008800	27950000	24240000	40004000	37361000	3.555e-34	141710000	19	8	8	10	8	12	10	8.2	216.85
NUP133	Nuclear pore complex protein Nup133	Q8WUM0	Q8WUM0	21.0444	20.9209	21.0995	21.0083	20.6889	21.1754	1861200	1069100	1665700	1260300	1644200	1856300	0.00026213	9356900	4	2	2	2	2	2	2	1.7	128.98
PCNP	PEST proteolytic signal-containing nuclear protein	Q8WW12-2;Q8WW12	Q8WW12-2;Q8WW12	21.2624	NaN	NaN	NaN	20.9619	21.5034	2161200	516640	1954500	2339600	2832600	1613900	7.0308e-08	11419000	3	2	1	2	2	2	2	23.8	13.544
SSH1	Protein phosphatase Slingshot homolog 1	Q8WYL5;Q8WYL5-2;Q8WYL5-5;Q8WYL5-4;F8W1D9;H0YHR3;Q8WYL5-3;Q76I76-4;Q76I76;F5H527	Q8WYL5;Q8WYL5-2;Q8WYL5-5;Q8WYL5-4	23.6781	24.142	23.9099	24.1837	24.9566	24.6279	16671000	13930000	13745000	12923000	34901000	12378000	4.7056e-41	104550000	37	11	10	10	10	10	8	12.4	115.51
HSPH1;HSPA4L	Heat shock protein 105 kDa;Heat shock 70 kDa protein 4L	Q92598-2;Q92598-3;Q92598;Q92598-4;A0A0A0MSM0;D6RJ96;E9PDE8;O95757	Q92598-2;Q92598-3;Q92598;Q92598-4;A0A0A0MSM0;D6RJ96;E9PDE8;O95757	21.63	21.1909	21.1562	20.8776	21.335	NaN	2965900	1698700	1606100	1341000	3433000	562500	2.6935e-14	11607000	10	3	3	3	3	3	1	7.1	92.115
CORO2A	Coronin-2A	Q92828	Q92828	23.9738	24.4186	23.9114	24.1555	24.8715	24.7973	17625000	15616000	11663000	8873700	30288000	19494000	4.747e-21	103560000	21	6	7	6	5	6	7	12.2	59.763
RPL36AL	60S ribosomal protein L36a-like	Q969Q0	Q969Q0	22.704	22.2194	22.702	23.8902	23.6853	23.018	5667200	4259400	5425100	9132900	11801000	6656700	3.6818e-11	42942000	8	2	2	3	4	4	3	25.5	12.469
CMBL	Carboxymethylenebutenolidase homolog	Q96DG6	Q96DG6	22.4778	22.6564	22.7535	22.7928	22.9986	23.6739	4721500	4409700	4744300	5279200	9689300	7648800	1.4972e-07	36493000	10	3	3	3	3	3	3	10.6	28.048
SNRNP40;DKFZp434D199	U5 small nuclear ribonucleoprotein 40 kDa protein	Q96DI7;Q96DI7-2;Q9NSS8	Q96DI7;Q96DI7-2;Q9NSS8	21.3496	22.0294	21.4781	22.0398	21.948	22.0988	1710700	2790700	2188500	2878400	4962400	2723600	9.4581e-05	17254000	6	2	2	2	2	2	2	6.2	39.31
PAWR	PRKC apoptosis WT1 regulator protein	Q96IZ0;H0YHP5;A0A0B4J260;F8W1M8	Q96IZ0;H0YHP5	24.3947	24.9019	24.4966	24.6804	25.3069	25.2861	25732000	22952000	16588000	16687000	48003000	19488000	5.5052e-32	149450000	18	7	8	7	7	8	6	23.5	36.567
ARHGEF17	Rho guanine nucleotide exchange factor 17	Q96PE2	Q96PE2	22.1238	23.2492	22.4145	22.8127	23.0579	23.573	4682900	5605800	3248300	5328400	12742000	6407700	5.1679e-35	38015000	19	7	6	7	8	8	8	5.9	221.67
CCT7	T-complex protein 1 subunit eta	Q99832-3;Q99832;Q99832-4;Q99832-2;F8WAM2	Q99832-3;Q99832;Q99832-4;Q99832-2	23.9993	23.8428	24.2926	23.8052	24.2256	24.2151	19686000	8323800	18898000	9815000	17877000	9585700	6.0499e-23	84186000	18	9	5	8	8	6	5	23.2	54.804
GRWD1	Glutamate-rich WD repeat-containing protein 1	Q9BQ67;M0QX71	Q9BQ67;M0QX71	NaN	20.9508	NaN	21.124	20.3101	21.0595	361600	1365900	474010	1484800	1593200	1078700	5.0235e-05	6358200	3	1	2	1	2	2	2	5.2	49.419
CORO1B	Coronin-1B;Coronin	Q9BR76;A0A087WW53;F5H390;F5H0D2;A9Z1Z3-3;A9Z1Z3	Q9BR76;A0A087WW53;F5H390	25.1821	25.5677	25.3465	25.2538	26.0086	25.8053	37203000	31616000	32637000	24559000	79074000	33653000	3.2247e-23	238740000	35	8	8	8	7	8	8	15.1	54.234
LZTS2	Leucine zipper putative tumor suppressor 2	Q9BRK4	Q9BRK4	23.301	23.5562	23.1841	23.2833	23.8985	23.9822	9756300	7051700	8479600	7310000	17855000	9050200	3.6412e-27	59503000	18	6	5	7	7	7	7	11.7	72.759
KIAA1671	Uncharacterized protein KIAA1671	Q9BY89;Q9BY89-2	Q9BY89	24.1393	24.3856	24.305	24.3895	24.9624	24.951	16867000	15905000	14754000	12202000	44157000	16532000	1.7726e-45	120420000	34	14	16	14	14	17	16	11.1	196.71
TRIOBP	TRIO and F-actin-binding protein	Q9H2D6-5;Q9H2D6-7;Q9H2D6-3;Q9H2D6-2;Q9H2D6	Q9H2D6-5;Q9H2D6-7;Q9H2D6-3;Q9H2D6-2;Q9H2D6	21.2294	NaN	21.0795	21.503	21.8613	21.9755	2131700	406590	1271600	2033100	5229600	2269100	2.9499e-06	13342000	9	3	1	2	3	3	3	4.9	68.04
PNN	Pinin	Q9H307;G3V5F0;G3V579;Q9H307-2	Q9H307;G3V5F0;G3V579;Q9H307-2	20.9835	21.6573	21.6161	23.2021	22.5131	23.0579	2314500	2072100	2889200	5728600	6590100	4897100	4.9277e-15	24492000	9	5	5	6	6	6	6	9.5	81.613
CXorf56	UPF0428 protein CXorf56	Q9H5V9-3;Q9H5V9;Q9H5V9-2	Q9H5V9-3;Q9H5V9;Q9H5V9-2	22.6251	25.3067	23.9711	25.291	25.9193	25.6998	6795600	27441000	10881000	27676000	79065000	26771000	5.2094e-23	178630000	17	5	6	5	6	7	6	35.6	23.936
DYNLRB1;DYNLRB2	Dynein light chain roadblock-type 1;Dynein light chain roadblock-type 2	Q9NP97;Q8TF09;B1AKR6;H3BNG9;H3BPA0;Q9NP97-2;Q7Z4M1;H3BQI1	Q9NP97;Q8TF09;B1AKR6	25.2091	23.8998	22.7534	23.8435	21.8517	22.4988	25653000	5209900	12157000	14974000	11639000	1703200	6.9694e-11	71336000	10	3	2	3	3	3	2	38.5	10.921
ENY2	Enhancer of yellow 2 transcription factor homolog	Q9NPA8-2;Q9NPA8;J3KNT2;E5RI00;E5RHT9;E5RJ84;E5RHX8	Q9NPA8-2;Q9NPA8;J3KNT2;E5RI00;E5RHT9;E5RJ84;E5RHX8	22.3431	24.0045	23.4069	24.6836	25.2668	24.8706	5221000	13194000	10555000	13657000	46303000	16791000	9.0813e-13	105720000	15	5	5	5	5	5	5	38.5	10.984
PDLIM7	PDZ and LIM domain protein 7	Q9NR12;Q9NR12-2;Q9NR12-3;D6RF83;Q9NR12-5;Q9NR12-6;Q9NR12-4;D6RH06;H7BYK4;D6RAN1	Q9NR12;Q9NR12-2	25.8168	26.1955	25.5152	25.3855	26.3685	26.0504	48503000	46930000	38330000	28537000	107630000	40781000	3.5509e-45	310710000	39	11	12	12	11	12	10	26.7	49.844
TMLHE	Trimethyllysine dioxygenase, mitochondrial	Q9NVH6-7;Q9NVH6;Q9NVH6-8;Q9NVH6-6;Q9NVH6-5;Q9NVH6-4;Q9NVH6-2;Q9NVH6-3	Q9NVH6-7;Q9NVH6;Q9NVH6-8;Q9NVH6-6;Q9NVH6-5	24.4217	23.849	22.5779	21.9405	22.0099	23.3561	17926000	7410300	9083600	1834800	6068700	7058400	5.5579e-16	49381000	13	6	5	6	4	4	5	16.4	41.537
ARGLU1	Arginine and glutamate-rich protein 1	Q9NWB6;Q9NWB6-3;Q9NWB6-2;X6R9F1	Q9NWB6;Q9NWB6-3;Q9NWB6-2	23.4283	25.3208	25.175	25.8819	25.6163	25.8877	11568000	24365000	27159000	39611000	66508000	33879000	1.0592e-16	203090000	18	6	5	6	6	6	7	19.4	33.216
IGF2BP1	Insulin-like growth factor 2 mRNA-binding protein 1	Q9NZI8;Q9NZI8-2;O00425-2;Q9Y6M1-5;Q9Y6M1-6;Q9Y6M1-3;Q9Y6M1-4;Q9Y6M1-1;Q9Y6M1;F8W930	Q9NZI8;Q9NZI8-2	22.5889	21.996	22.6388	23.0596	22.3919	22.278	7406400	3334800	4638100	4742900	5613700	2917200	1.5459e-15	28653000	10	6	6	5	5	4	4	13.3	63.48
RAI14	Ankycorbin	Q9P0K7-4;Q9P0K7-3;Q9P0K7;Q9P0K7-2;D6REL2;D6R9G6;D6RF74;D6RE17;D6RB27;D6R9G4;D6RBY4	Q9P0K7-4;Q9P0K7-3;Q9P0K7;Q9P0K7-2	25.3412	25.7806	25.5544	25.7089	26.1199	26.235	45217000	37927000	36054000	37359000	77439000	43707000	1.0088e-68	277700000	52	21	20	21	21	19	19	26.5	106.9
RCC2	Protein RCC2	Q9P258	Q9P258	22.0278	24.8477	23.3434	25.0543	25.3715	24.923	4224900	19882000	9462300	22605000	52835000	14900000	2.8512e-39	123910000	24	7	9	8	10	10	9	24.5	56.084
CPSF2	Cleavage and polyadenylation specificity factor subunit 2	Q9P2I0	Q9P2I0	NaN	NaN	20.6649	20.6378	20.6329	20.9808	794000	547470	1671000	893730	1668300	1059500	1.1178e-05	6634000	6	2	1	3	2	2	3	4	88.486
LARS	Leucine--tRNA ligase, cytoplasmic	Q9P2J5;Q9P2J5-2;Q9P2J5-3;A0A087WXY1	Q9P2J5;Q9P2J5-2	24.0364	23.9074	23.9926	23.5627	23.6534	23.6585	16153000	8750800	13959000	7832900	14237000	8471500	5.014e-21	69405000	16	9	8	9	8	9	9	7.6	134.46
CGN	Cingulin	Q9P2M7;Q9P2M7-2;A6PVU7;A2A3M4;H0Y4A8	Q9P2M7;Q9P2M7-2	23.5048	24.3174	23.8475	24.1239	24.4129	24.5985	11720000	12309000	12220000	12299000	27572000	13534000	1.3735e-32	89655000	24	10	10	13	12	13	13	12.3	136.38
TFIP11	Tuftelin-interacting protein 11	Q9UBB9;H0Y4U8;Q9UBB9-2;F6UKU9;F6SQZ1;F6XM96;F6UQ07	Q9UBB9	22.6333	24.3273	23.7234	23.8275	24.9741	23.9465	2423900	14809000	7831900	7353600	42535000	11947000	1.2846e-42	86900000	26	5	10	8	7	11	10	15.2	96.819
DHCR7	7-dehydrocholesterol reductase	Q9UBM7;E9PRL8;E9PQ71;E9PIP9;E9PJ54;H0YE57;E9PM00	Q9UBM7	19.9802	NaN	19.3739	22.4178	NaN	NaN	907010	231280	472040	3721500	457630	381470	7.2515e-07	6170900	3	2	1	2	3	1	1	6.3	54.489
HDAC6	Histone deacetylase 6	Q9UBN7;Q9UBN7-2;A6NDI8;E7EPS2;C9J172;E9PEH1;E7EP63;E7ER52	Q9UBN7;Q9UBN7-2;A6NDI8;E7EPS2	24.1298	23.6604	24.0913	23.822	23.0856	24.5291	18991000	9611700	11516000	17697000	3769700	14642000	1.9908e-13	76227000	15	4	4	3	4	2	4	3.5	131.42
LIMA1	LIM domain and actin-binding protein 1	Q9UHB6;F8VQE1;Q9UHB6-2;F8VS07;Q9UHB6-3;F8VRN8;F8VTU2;J3QQM5;F8VVQ7;Q9BT23	Q9UHB6;F8VQE1;Q9UHB6-2;F8VS07;Q9UHB6-3;F8VRN8	26.8598	27.1136	26.7347	26.8221	27.3654	27.2817	118470000	99797000	81170000	78739000	209880000	82104000	1.0555e-93	670160000	97	23	23	22	22	23	21	34.9	85.225
2009-09-01	Septin-9	Q9UHD8-7;Q9UHD8-2;Q9UHD8-5;Q9UHD8;Q9UHD8-3;Q9UHD8-4;Q9UHD8-9;Q9UHD8-8;K7EK18;K7EL40;K7ER52;K7EIE4;K7EQD7;K7EJ51;K7ELJ9;K7ER14;K7EIR4;K7EKN4;K7EN52;K7ENQ5;K7EJZ2;K7ENL0;K7ERG1;K7ER34;K7EJV0;K7EPY1;K7EJL9	Q9UHD8-7;Q9UHD8-2;Q9UHD8-5;Q9UHD8;Q9UHD8-3;Q9UHD8-4;Q9UHD8-9;Q9UHD8-8;K7EK18;K7EL40	24.8024	24.2879	24.8807	24.3844	24.7148	24.7326	28931000	13012000	22887000	15111000	32110000	14824000	8.5421e-31	126870000	30	10	10	10	10	9	9	18.9	63.502
SLC25A13	Calcium-binding mitochondrial carrier protein Aralar2	Q9UJS0;Q9UJS0-2;O75746-2;O75746;R4GN64	Q9UJS0;Q9UJS0-2	21.8961	21.5094	21.8916	22.1049	20.7163	22.5248	3847200	1423300	3801100	3341200	2997600	2243800	2.7228e-12	17654000	9	5	3	6	6	6	5	10.1	74.175
STOML2	Stomatin-like protein 2, mitochondrial	Q9UJZ1-2;Q9UJZ1;A0A087WYB4;F2Z2I8	Q9UJZ1-2;Q9UJZ1;A0A087WYB4	23.8073	23.4799	23.8265	23.8068	23.5279	24.2503	19486000	8984500	11405000	8318900	11650000	8817700	2.8119e-29	68663000	21	8	7	6	5	5	5	33.1	33.337
CORO1C	Coronin-1C;Coronin	Q9ULV4;Q9ULV4-2;Q9ULV4-3;B4E3S0;H0YHL7;F8VV53;F8W1H8;F8VUX3;F8VSA4;F8VRE9;F8VTT6;F8VVB7;Q6QEF8-4;Q6QEF8-3;Q6QEF8-2;J3QLV6;J3KSS5;Q6QEF8-5;Q6QEF8	Q9ULV4;Q9ULV4-2;Q9ULV4-3;B4E3S0;H0YHL7	29.1225	29.3722	29.0298	29.1875	29.9393	29.653	624400000	474210000	410540000	395390000	1267300000	390160000	3.9972e-140	3562000000	137	26	25	25	23	25	23	44.5	53.248
PRPF19	Pre-mRNA-processing factor 19	Q9UMS4;F5GY56;H0YGF3;F5H2I0	Q9UMS4	23.4151	24.2324	23.8495	23.9737	24.1153	24.5091	8760900	10947000	11213000	12094000	21593000	14339000	7.3222e-22	78947000	20	6	6	6	7	7	7	15.7	55.18
PSMD13	26S proteasome non-ATPase regulatory subunit 13	Q9UNM6;Q9UNM6-2;J3KNQ3;A0A087WUL9;E9PL38;H0YD73;E9PPD2;F8W8J6;E9PQG3	Q9UNM6;Q9UNM6-2;J3KNQ3;A0A087WUL9;E9PL38	24.8754	24.4769	25.4458	24.6023	24.8681	25.0618	28786000	19016000	27106000	17247000	39788000	19285000	3.2791e-19	151230000	22	8	7	8	7	7	6	18.6	42.945
SRRM2	Serine/arginine repetitive matrix protein 2	Q9UQ35	Q9UQ35	22.9057	22.3662	23.2903	24.2696	24.2803	23.6812	8473500	3125500	7889000	13365000	23830000	6967200	8.7151e-18	63651000	18	6	4	6	6	6	6	2.8	299.61
RUVBL2	RuvB-like 2	Q9Y230-2;Q9Y230;M0R0Y3;X6R2L4;M0QXI6	Q9Y230-2;Q9Y230;M0R0Y3	22.9786	22.9963	23.2901	23.165	23.6445	23.3374	12525000	7155100	7750400	5800600	11455000	3936700	1.068e-21	48623000	17	8	5	5	6	3	4	22.5	46.306
RUVBL1	RuvB-like 1	Q9Y265-2;Q9Y265;E7ETR0;J3QLR1;H7C4G5;H7C4I3	Q9Y265-2;Q9Y265;E7ETR0;J3QLR1;H7C4G5	22.9104	22.6447	22.1548	22.2801	22.0235	22.3674	7680900	3596200	3843000	4044100	4702200	2781000	1.3391e-13	26647000	10	4	3	3	4	3	3	15.3	42.126
CFL2	Cofilin-2	Q9Y281-3;Q9Y281;F8WDN3	Q9Y281-3;Q9Y281	21.7407	21.9644	22.4381	22.1341	22.8159	22.6873	3051600	2443300	3885400	2973300	8197700	4540900	1.7514e-07	25092000	7	2	2	2	2	2	2	18.1	16.916
MRPS28	28S ribosomal protein S28, mitochondrial	Q9Y2Q9;E5RFT8;H7C5V3;E5RGC7;E5RK86;E5RFH3;H0YAT2	Q9Y2Q9;E5RFT8;H7C5V3	NaN	21.6695	21.9555	22.5239	NaN	21.2847	1089000	1535100	2673100	4419900	1272400	1678800	6.7292e-06	12668000	6	1	2	2	3	1	2	13.9	20.843
AP3M1;AP3M2	AP-3 complex subunit mu-1;AP-3 complex subunit mu-2	Q9Y2T2;E5RJ52;P53677;H0YBM0;H0YBA0;E7ER80;P53677-2	Q9Y2T2;E5RJ52;P53677	NaN	21.0401	21.0637	NaN	22.4537	21.2381	709290	1203800	1473200	1088800	6942700	1558800	1.1832e-08	12977000	3	1	2	2	1	3	2	6.7	46.939
STRAP	Serine-threonine kinase receptor-associated protein	Q9Y3F4;Q9Y3F4-2;H0YH33	Q9Y3F4;Q9Y3F4-2;H0YH33	NaN	NaN	20.8675	20.9376	NaN	NaN	1219100	374310	1435600	1288200	2133600	1112500	0.00020597	7563300	2	2	1	2	2	2	2	5.7	38.438
SAMM50	Sorting and assembly machinery component 50 homolog	Q9Y512	Q9Y512	21.7292	NaN	22.2219	21.768	21.214	NaN	3567300	1711100	3533100	2569200	2574800	1521400	0.00050527	15477000	6	2	1	2	2	2	1	3	51.976
PAXBP1	PAX3- and PAX7-binding protein 1	Q9Y5B6;Q9Y5B6-2;Q9Y5B6-3;Q9Y5B6-4	Q9Y5B6;Q9Y5B6-2	21.6677	24.2668	22.3805	22.847	24.1403	22.0968	2731500	10394000	4222100	4953700	21504000	4881700	2.0641e-18	48687000	13	5	7	4	6	6	5	8.2	104.8
LRRFIP2	Leucine-rich repeat flightless-interacting protein 2	Q9Y608-4;Q9Y608-2;Q9Y608;Q9Y608-5;C9JSU1;Q9Y608-3;C9JJC9;C9JC17;C9J321;C9J0U5;H7C3N9	Q9Y608-4;Q9Y608-2;Q9Y608;Q9Y608-5;C9JSU1	25.9434	26.3673	25.6768	25.7153	26.1994	26.5293	68279000	56728000	36831000	35579000	89174000	52108000	1.9265e-55	338700000	34	12	11	8	9	9	9	31.6	48.294
C16orf80	UPF0468 protein C16orf80	Q9Y6A4;H3BPA3	Q9Y6A4	23.1873	26.3204	24.7182	25.8688	26.5925	26.2628	7066800	43777000	21688000	42942000	130240000	46775000	8.6322e-50	292490000	22	6	7	7	6	7	5	35.8	22.774
DYNC1LI1	Cytoplasmic dynein 1 light intermediate chain 1	Q9Y6G9;E9PHI6	Q9Y6G9;E9PHI6	22.8836	22.0535	23.3022	22.8163	22.2562	22.7963	8458800	2699400	7723300	4776000	4515200	4229500	5.2816e-10	32402000	11	3	3	3	3	2	3	8.4	56.578
