# Supplementary material for: A chemical biology toolbox to study protein methyltransferases and epigenetic signaling
Source: Nat Commun. 2019 Jan 3;10:19. doi: 10.1038/s41467-018-07905-4 (PMC6318333; doi:10.1038/s41467-018-07905-4)
Supplement: Supplementary file 5 — Supplementary Data 3 [file 41467_2018_7905_MOESM5_ESM.xlsx]

## Sheet: Chemoproteomics_SGC0946
Supplementary Data 3. Label-free quantification of SGC0946 interactors in Jurkat cell lysate.
Gene names	Protein names	Protein IDs	Majority protein IDs	LFQ intensity_DMSO, n=1	LFQ intensity_DMSO, n=2	LFQ intensity_SGC0946, n=1	LFQ intensity_SGC0946, n=2	Intensity_DMSO, n=1	Intensity_DMSO, n=2	Intensity_SGC0946, n=1	Intensity_SGC0946, n=2	PEP	Intensity	MS/MS Count	Razor + unique peptides DMSO, n=1	Razor + unique peptides DMSO, n=2	Razor + unique peptides SGC0946, n=1	Razor + unique peptides SGC0946, n=2	Sequence coverage [%]	Mol. weight [kDa]
DOT1L	Histone-lysine N-methyltransferase, H3 lysine-79 specific	Q8TEK3-2;Q8TEK3;C9JH95	Q8TEK3-2;Q8TEK3;C9JH95	23.4009	23.2059	20.5693	20.4012	10189000	8282800	1339000	13918000	8.5762e-06	33729000	5	2	2	2	2	1	164.85
PDCD6	Programmed cell death protein 6	A0A024QZ42;O75340;O75340-2;H0Y9X3;A0A087WZ38	A0A024QZ42;O75340;O75340-2	23.2973	23.1921	22.8268	24.7341	10752000	9206000	5760300	195530000	3.7755e-33	221250000	12	3	3	4	5	48.8	14.45
CDK1	Cyclin-dependent kinase 1	P06493;A0A024QZP7;E5RIU6;A0A087WZZ9;P06493-2;K7ELV5;E7ESI2;P24941-2;P24941;Q00526;G3V5T9;G3V317	P06493;A0A024QZP7;E5RIU6;A0A087WZZ9;P06493-2	19.7667	23.3731	23.5767	22.2952	1905300	6307600	5048700	104430000	5.6507e-32	117690000	9	2	2	2	5	25.9	34.095
RPS9	40S ribosomal protein S9	P46781;A0A024R4M0;B5MCT8;C9JM19;A8MXK4	P46781;A0A024R4M0;B5MCT8;C9JM19	28.5451	28.1748	27.8148	28.9213	457260000	297290000	124800000	3548300000	6.1033e-92	4427700000	125	18	16	15	22	66.5	22.591
USP36	Ubiquitin carboxyl-terminal hydrolase 36	E9PEW0;A0A075B784;Q9P275;Q9P275-2;K7ELR5;Q8IXW9;K7EMM6;K7EQS0;K7EPT1;K7ERC1;K7ELT3;K7EJI3	E9PEW0;A0A075B784;Q9P275;Q9P275-2;K7ELR5;Q8IXW9	24.4666	24.066	24.2071	24.2744	24673000	10613000	13985000	167440000	2.2412e-32	216710000	25	8	7	9	11	22.6	60.304
TXNRD1	Thioredoxin reductase 1, cytoplasmic	E9PIR7;F8W809;Q16881-5;Q16881-2;A0A087WSW9;Q16881-4;E9PNQ6;Q16881-3;Q16881-6;A0A087WSY9;Q16881;E9PQI3;E9PLT3;E9PKI4;A0A0B4J225;E9PIZ5;E9PKD3;E2QRB9;Q16881-7	E9PIR7;F8W809;Q16881-5;Q16881-2;A0A087WSW9;Q16881-4;E9PNQ6;Q16881-3;Q16881-6;A0A087WSY9;Q16881;E9PQI3;E9PLT3;E9PKI4;A0A0B4J225;E9PIZ5;E9PKD3	22.3372	22.2309	19.5155	21.3752	4632500	3910200	572440	30096000	1.4371e-10	39211000	4	2	2	1	3	10.8	53.166
DCAF13	DDB1- and CUL4-associated factor 13	Q9NV06;A0A087WT20;A0A087X1F8;B3KME9;E5RHM4	Q9NV06;A0A087WT20;A0A087X1F8;B3KME9	22.1511	22.0086	21.9592	21.5174	3680900	2638700	1765500	50814000	1.4237e-14	58899000	3	2	2	2	4	9.7	51.402
UHRF1	E3 ubiquitin-protein ligase UHRF1	Q96T88;Q96T88-2;A0A087WVR3;A0A087WTW0;A0A087WWG9;Q96PU4	Q96T88;Q96T88-2;A0A087WVR3;A0A087WTW0;A0A087WWG9	25.1782	24.3686	24.3133	24.8634	32120000	12536000	15567000	313410000	5.9963e-85	373640000	19	5	4	6	12	14.2	89.813
MAGT1	Magnesium transporter protein 1	Q9H0U3;A0A087WU53;Q9H0U3-2	Q9H0U3;A0A087WU53;Q9H0U3-2	25.433	24.7611	24.775	24.2776	28089000	19093000	16275000	369830000	1.3207e-27	433290000	12	4	5	5	6	20.6	38.036
MRPL45	39S ribosomal protein L45, mitochondrial	A0A0G2JMS5;A0A087WU62;Q9BRJ2;A0A087X2D5	A0A0G2JMS5;A0A087WU62;Q9BRJ2;A0A087X2D5	23.5624	23.2007	23.1677	23.55	9169600	6344300	6471900	133980000	2.8664e-16	155960000	11	2	2	3	4	16.4	29.408
ZNF787	Zinc finger protein 787	A0A087WUD1;Q6DD87	A0A087WUD1;Q6DD87	24.5321	24.6024	23.8508	25.1058	25945000	20668000	6137300	328040000	1.7141e-48	380790000	18	6	5	3	8	25.9	40.428
ERCC5	DNA repair protein complementing XP-G cells	A0A087WUH0;P28715;P28715-2;P28715-3;F2Z2A1;R4GMW8	A0A087WUH0;P28715;P28715-2	24.5642	24.65	24.36	23.975	21561000	19626000	15432000	160580000	1.919e-46	217200000	20	3	4	6	6	5.5	133.11
RPS24	40S ribosomal protein S24	P62847-2;E7ETK0;P62847-3;A0A087WUS0;P62847;P62847-4	P62847-2;E7ETK0;P62847-3;A0A087WUS0;P62847;P62847-4	25.293	24.6808	25.1177	26.6085	42303000	32669000	23263000	858110000	6.3856e-32	956340000	68	5	5	5	6	37.7	15.069
RPL10;RPL10L	60S ribosomal protein L10;60S ribosomal protein L10-like	F8W7C6;A0A087WV22;X1WI28;P27635;H7C123;H7C2C5;Q96L21;B8A6G2;A6QRI9	F8W7C6;A0A087WV22;X1WI28;P27635;H7C123;H7C2C5;Q96L21	25.3339	25.6176	24.1329	25.2091	37634000	36459000	18046000	336040000	4.483e-22	428180000	15	2	2	4	4	21.5	18.565
MRPS30	28S ribosomal protein S30, mitochondrial	A0A087WV52;Q9NP92	A0A087WV52;Q9NP92	22.8248	22.5148	20.4796	22.4646	8050000	4541900	1430000	46939000	1.3566e-08	60961000	3	2	2	1	2	9.5	38.893
NOP2	Putative ribosomal RNA methyltransferase NOP2	F5GWB7;F5H709;P46087;P46087-4;A0A087WV73;F5H359;F5H5X6;P46087-3;P46087-2;F5H8G6	F5GWB7;F5H709;P46087;P46087-4;A0A087WV73;F5H359;F5H5X6;P46087-3;P46087-2;F5H8G6	24.9166	24.9935	24.3049	24.4623	27964000	23089000	18375000	197450000	1.4403e-20	266880000	14	4	3	4	4	25.2	17.168
DDX50	ATP-dependent RNA helicase DDX50	A0A087WVC1;Q9BQ39	A0A087WVC1;Q9BQ39	20.7245	19.7585	21.8003	21.9849	3205900	1880500	2278900	32989000	8.0333e-22	40354000	5	1	1	3	3	8.1	82.226
CLTC	Clathrin heavy chain 1	Q00610-2;Q00610;A0A087WVQ6;J3KS13	Q00610-2;Q00610;A0A087WVQ6	22.9243	22.2877	22.2929	21.9921	6937900	4030900	3101500	46297000	1.7378e-17	60367000	7	3	2	3	5	3.4	187.89
SATB1	DNA-binding protein SATB1	A0A087WW75;Q01826;Q01826-2;A0A087WW22;C9JP21	A0A087WW75;Q01826;Q01826-2;A0A087WW22;C9JP21	21.212	20.8177	20.23	22.2056	2052700	2029200	594070	39659000	1.4417e-05	44335000	3	2	2	2	3	24.7	18.634
HYOU1	Hypoxia up-regulated protein 1	Q9Y4L1-2;E9PJ21;A0A087WWI4;K7EQK2;A0A087X054;Q9Y4L1;J3KTF1;Q9BST8;J3QQH7;J3QLE9;J3QL06	Q9Y4L1-2;E9PJ21;A0A087WWI4;K7EQK2;A0A087X054;Q9Y4L1	23.0376	22.9522	22.885	22.5505	10517000	8612600	2843900	44430000	9.7476e-23	66404000	13	5	5	3	5	13.6	62.756
IQSEC1	IQ motif and SEC7 domain-containing protein 1	A0A0C4DGT3;Q6DN90-2;Q6DN90;A0A087WWK8;Q5JU85-3;Q5JU85;Q5JU85-2;Q9UPP2-2;A0A0G2JLG2;Q9UPP2	A0A0C4DGT3;Q6DN90-2;Q6DN90;A0A087WWK8	23.0874	22.7718	22.9871	24.1205	7920400	3764500	5641000	180530000	1.7445e-37	197860000	10	4	2	6	8	10.1	91.997
RBM15	Putative RNA-binding protein 15	Q96T37-4;A0A087WWP4;Q96T37-2;Q96T37-3;Q96T37	Q96T37-4;A0A087WWP4;Q96T37-2;Q96T37-3;Q96T37	25.854	25.742	25.784	25.6686	52977000	51263000	36297000	457270000	1.4136e-49	597810000	10	3	4	4	4	8.1	99.7
TPM3;DKFZp686J1372	Tropomyosin alpha-3 chain	A0A087WWU8;P06753-2;Q5HYB6;P06753-3;P06753-5;P06753-6;D6R904;P06753-4;Q5VU61;H0YL80;K7EP68;H0YKX5;H0YKP3;K7ERG3;K7ENT6;H0YNC7;P09493-2;P09493-5;F5H7S3;P07951-3;H7BYY1;H0YK48;H0YL52;B7Z596;Q5TCU3;P09493-9;P09493-8;P09493-7;P09493-6;P09493-4;P09493-3;P09493-10;P09493;P07951-2;P07951;CON__Q3SX28;Q5TCU8;Q6ZN40;D6RFM2;P06753-7	A0A087WWU8;P06753-2;Q5HYB6;P06753-3;P06753-5;P06753-6;D6R904;P06753-4;Q5VU61	24.8494	24.9497	24.3545	23.2744	28800000	28228000	11546000	113880000	4.1639e-34	182450000	15	4	4	3	5	30	26.42
RPGRIP1L	Protein fantom	H3BPF5;Q68CZ1-2;H3BS47;A0A087WX34;H3BV03;Q68CZ1;I3L2P2;I3L1B5;H3BPS4	H3BPF5;Q68CZ1-2;H3BS47;A0A087WX34;H3BV03;Q68CZ1;I3L2P2	21.5857	22.0503	20.9474	22.6217	4675300	5734800	2009600	20989000	6.7167e-13	33409000	3	3	3	1	2	9	41.26
RPL17	60S ribosomal protein L17	A0A087WXM6;J3QQT2;J3KRX5;P18621;P18621-3;A0A0A6YYL6;J3KRB3;A0A087WWH0;J3QS96;P18621-2;J3QLC8;A0A0A0MRF8;A0A087WY81;J3KSJ0	A0A087WXM6;J3QQT2;J3KRX5;P18621;P18621-3;A0A0A6YYL6;J3KRB3;A0A087WWH0;J3QS96;P18621-2;J3QLC8;A0A0A0MRF8;A0A087WY81	25.1961	25.1173	25.0117	24.3777	38532000	31447000	20974000	175000000	5.1875e-21	265950000	21	4	4	4	5	33.7	19.586
YTHDF2;YTHDF3	YTH domain family protein 2;YTH domain family protein 3	Q9Y5A9-2;A0A087WXZ3;Q9Y5A9;A0A024R7W5;A0A087X0Q1;Q7Z739;A0A087WY31;Q9BYJ9	Q9Y5A9-2;A0A087WXZ3;Q9Y5A9;A0A024R7W5;A0A087X0Q1;Q7Z739;A0A087WY31	24.8377	24.621	24.7984	23.8303	31353000	22589000	15459000	140470000	8.9569e-16	209870000	13	5	5	5	6	15.1	56.877
AP2M1	AP-2 complex subunit mu	Q96CW1-2;A0A087WY71;Q96CW1;E9PFW3;C9JJ47;H7C4C3;C9JTK4;C9JGT8;C9JJD3;C9JPV8	Q96CW1-2;A0A087WY71;Q96CW1;E9PFW3	26.6384	26.1859	25.9759	26.8782	109430000	65964000	43253000	953770000	2.0374e-97	1172400000	92	11	12	11	15	34.9	49.389
IMMT	Mitochondrial inner membrane protein	D6RAW4;A0A087WYS0;B9A067;Q16891-3;Q16891-2;Q16891-4;Q16891;C9J406	D6RAW4;A0A087WYS0;B9A067;Q16891-3;Q16891-2;Q16891-4;Q16891;C9J406	21.8654	22.8778	20.8004	20.833	5885800	5470000	2579800	9456700	3.0953e-07	23392000	4	2	2	1	2	15	15.7
ZMYND8	Protein kinase C-binding protein 1	Q9ULU4-3;Q9ULU4-6;Q9ULU4-17;A0A087WYS3;Q9ULU4-15;H7C4X9;Q9ULU4-23;Q9ULU4-8;Q9ULU4-21;Q9ULU4-18;A0A0A0MTK7;Q9ULU4-14;Q9ULU4-12;Q9ULU4-16;Q9ULU4-9;Q9ULU4-5;Q9ULU4-20;Q9ULU4;Q9ULU4-13;Q9ULU4-10;Q9ULU4-11;Q9ULU4-7;Q9ULU4-19;A0A087WV57;A0A087WVZ6;Q9ULU4-22;Q9ULU4-2;Q9ULU4-4	Q9ULU4-3;Q9ULU4-6;Q9ULU4-17;A0A087WYS3;Q9ULU4-15;H7C4X9;Q9ULU4-23;Q9ULU4-8;Q9ULU4-21;Q9ULU4-18;A0A0A0MTK7;Q9ULU4-14;Q9ULU4-12;Q9ULU4-16;Q9ULU4-9;Q9ULU4-5;Q9ULU4-20;Q9ULU4;Q9ULU4-13;Q9ULU4-10;Q9ULU4-11;Q9ULU4-7;Q9ULU4-19;A0A087WV57;A0A087WVZ6;Q9ULU4-22	21.8241	21.7587	21.6153	22.6688	3096500	2463900	1490700	69960000	1.0751e-10	77011000	4	2	2	2	4	5.7	109.68
SNX9	Sorting nexin-9	A0A087WYU1;Q9Y5X1	A0A087WYU1;Q9Y5X1	24.0449	23.6141	24.4882	24.4614	18458000	12883000	11754000	195520000	3.1523e-34	238610000	27	5	5	4	6	9.3	66.476
STK3	Serine/threonine-protein kinase 3;Serine/threonine-protein kinase 3 36kDa subunit;Serine/threonine-protein kinase 3 20kDa subunit	A0A087WZ06;Q13188;Q13188-2	A0A087WZ06;Q13188;Q13188-2	22.5679	22.5751	22.6513	23.2518	9668000	4447000	2885500	76355000	4.4256e-16	93355000	6	4	3	3	4	12.6	43.952
PLEKHA2	Pleckstrin homology domain-containing family A member 2	A0A087WZ32;A0A087X038;Q9HB19;A8K727;E5RHB5	A0A087WZ32;A0A087X038;Q9HB19;A8K727	21.7983	21.5535	22.0154	21.7733	3689100	2468400	2740400	28758000	6.6348e-08	37656000	7	2	2	3	3	7.2	41.21
GTF3C2	General transcription factor 3C polypeptide 2	A0A087WZD8;Q8WUA4-2;Q8WUA4	A0A087WZD8;Q8WUA4-2;Q8WUA4	23.054	22.9967	23.1595	22.8029	5326700	8348300	6243200	84747000	1.0428e-18	104670000	9	3	5	3	6	7	63.874
IDH3B	Isocitrate dehydrogenase [NAD] subunit beta, mitochondrial	O43837;A0A087WZN1;A0A0D9SG66;O43837-3;A0A087X2E5;O43837-2	O43837;A0A087WZN1;A0A0D9SG66;O43837-3;A0A087X2E5;O43837-2	22.5637	22.5642	22.6184	22.4495	6096400	3813000	3853600	62707000	1.2055e-15	76470000	9	3	2	3	4	14.3	42.183
KIAA1033	WASH complex subunit 7	Q2M389;A0A087X256;Q2M389-2;F8W1W1;F8VYH7;F8VNZ5	Q2M389;A0A087X256;Q2M389-2	24.7403	23.9102	24.2324	24.1189	39976000	10120000	8873600	125850000	8.4558e-45	184820000	19	8	6	6	11	13.4	136.4
DDX1	ATP-dependent RNA helicase DDX1	F1T0B3;A0A087X2G1;Q92499;Q92499-3;Q92499-2	F1T0B3;A0A087X2G1;Q92499;Q92499-3;Q92499-2	22.7017	22.8697	23.1957	23.6747	5085900	7267100	4856700	143970000	1.6898e-40	161180000	12	3	5	6	8	17.3	73.915
C21orf33	ES1 protein homolog, mitochondrial	P30042;A0A0B4J2D5;A0A096LPI6;A0A096LNH5;A0A096LP73;H7C2G3;F2Z2Q0;A0A096LP12;P30042-2;A0A0B4J2H4;H7C1F6;A0A096LNJ1	P30042;A0A0B4J2D5;A0A096LPI6;A0A096LNH5;A0A096LP73;H7C2G3;F2Z2Q0;A0A096LP12;P30042-2;A0A0B4J2H4;H7C1F6	24.0142	23.6662	23.8485	23.9461	17801000	12242000	11320000	91015000	3.0971e-36	132380000	13	4	4	4	6	29.1	28.17
MAP4K5	Mitogen-activated protein kinase kinase kinase kinase 5	G3V3V7;G3V4Q4;G3V4T8;Q9Y4K4;A0A0A0MQR1	G3V3V7;G3V4Q4;G3V4T8;Q9Y4K4;A0A0A0MQR1	23.1065	20.7041	22.417	23.452	8608400	5641700	4347800	83669000	3.9062e-15	102270000	4	3	2	3	4	85.5	6.149
MARK3	MAP/microtubule affinity-regulating kinase 3	P27448-6;A0A0A0MQR8;P27448-3;P27448-4;P27448-2;A0A0A0MSZ1;P27448;A0A0A0MT23;P27448-7;J3KNR0;H0YIY6;P27448-8;A0A0A0MST9;H0YKP9;A2SY06;Q9P0L2-2;Q9P0L2-3;B4DIB3;Q9P0L2;A0A087X0I6	P27448-6;A0A0A0MQR8;P27448-3;P27448-4;P27448-2;A0A0A0MSZ1;P27448;A0A0A0MT23;P27448-7;J3KNR0;H0YIY6;P27448-8;A0A0A0MST9;H0YKP9;A2SY06	24.4849	24.2591	24.4832	23.8525	24047000	16503000	14041000	131590000	3.3271e-28	186180000	12	3	3	3	4	8.8	79.935
VDAC2	Voltage-dependent anion-selective channel protein 2	A0A0A0MR02;P45880-2;P45880;P45880-1	A0A0A0MR02;P45880-2;P45880;P45880-1	21.1892	21.1628	21.5757	21.1951	258050	0	2194900	15991000	2.4497e-06	18443000	2	1	0	2	2	7.8	30.348
NOLC1	Nucleolar and coiled-body phosphoprotein 1	Q14978;Q14978-3;A0A0A0MRM9;Q14978-2	Q14978;Q14978-3;A0A0A0MRM9;Q14978-2	27.5923	27.4901	27.7113	27.1293	192690000	135050000	133400000	1550000000	3.2301e-65	2011200000	52	8	7	8	12	9.9	73.602
ABI1	Abl interactor 1	Q8IZP0-10;Q8IZP0-8;B6VEX4;Q8IZP0-7;Q8IZP0-2;Q8IZP0-4;Q8IZP0-3;A0A0A0MRT6;Q8IZP0-5;Q8IZP0-6;Q8IZP0-9;Q8IZP0;Q8IZP0-12;Q8IZP0-11	Q8IZP0-10;Q8IZP0-8;B6VEX4;Q8IZP0-7;Q8IZP0-2;Q8IZP0-4;Q8IZP0-3;A0A0A0MRT6;Q8IZP0-5;Q8IZP0-6;Q8IZP0-9;Q8IZP0;Q8IZP0-12;Q8IZP0-11	24.9248	25.3968	25.1632	24.9596	28047000	35542000	16068000	408110000	8.5761e-57	487760000	34	7	6	6	9	22.7	42.667
SMARCA4;SMARCA2	Transcription activator BRG1;Probable global transcription activator SNF2L2	P51532-5;P51532-2;P51532-3;P51532-4;P51532;Q9HBD4;A0A0A0MT49;P51531-2;P51531;K7EP28;F6XE55;A0A0A0MSS5;F6UH26;B1ALG1;F6T8Q0;B1ALG2;F6XG14;B1ALF6	P51532-5;P51532-2;P51532-3;P51532-4;P51532;Q9HBD4;A0A0A0MT49;P51531-2;P51531	24.8564	24.5913	24.45	24.6851	25342000	15999000	16360000	282110000	1.9716e-64	339810000	21	7	5	10	11	8.7	181.26
MAP4K2	Mitogen-activated protein kinase kinase kinase kinase 2	C9JCU6;Q12851-2;A0A0A6YYA7;Q12851;F2Z2B3;F8WCP4	C9JCU6;Q12851-2;A0A0A6YYA7;Q12851	21.0432	21.0187	21.7011	22.8622	12529000	4282400	2741100	52767000	1.2844e-22	72320000	7	2	2	3	4	20.8	34.767
ZFP91	E3 ubiquitin-protein ligase ZFP91	Q96JP5-2;A0A0A6YYC7;Q96JP5;H3BTR0	Q96JP5-2;A0A0A6YYC7;Q96JP5	25.7932	25.7785	25.3389	25.1192	59259000	54486000	26323000	240280000	3.6346e-68	380350000	23	7	7	6	8	21.2	59.57
TKT	Transketolase	A0A0B4J1R6;P29401;P29401-2;E9PFF2	A0A0B4J1R6;P29401;P29401-2;E9PFF2	20.9591	22.5318	21.8414	19.884	1956400	3553000	3221400	12800000	5.0178e-06	21531000	4	2	2	2	3	8.1	49.91
PI4KB	Phosphatidylinositol 4-kinase beta	Q9UBF8-2;Q9UBF8;A0A0B4J1S8;Q9UBF8-3;H0Y4F8;H0YCW3;A6PVV8	Q9UBF8-2;Q9UBF8;A0A0B4J1S8;Q9UBF8-3	21.7699	22.0195	21.6416	22.8552	3023600	1951000	2302000	77197000	8.7356e-18	84473000	6	3	2	4	5	7.7	89.806
NAA15;NAA16	N-alpha-acetyltransferase 15, NatA auxiliary subunit;N-alpha-acetyltransferase 16, NatA auxiliary subunit	A0A0B4J1W3;Q9BXJ9;Q6N069-5;Q6N069-4;Q6N069-3;Q9BXJ9-4;Q6N069-2;Q6N069	A0A0B4J1W3;Q9BXJ9;Q6N069-5;Q6N069-4;Q6N069-3;Q9BXJ9-4;Q6N069-2;Q6N069	20.7877	20.7665	20.0401	21.5229	0	547770	535860	25668000	1.1162e-08	26751000	2	0	1	2	3	3.9	101.2
		A0A0B4J220	A0A0B4J220	22.5197	22.5326	22.0913	22.551	6544300	5741600	2250400	46956000	1.1499e-07	61492000	2	1	1	1	1	10.6	14.234
RPS15	40S ribosomal protein S15	S4R456;K7EM56;A0A0B4J2B4;K7EJ78;S4R417;K7EQJ5;P62841;K7ELC2	S4R456;K7EM56;A0A0B4J2B4;K7EJ78;S4R417;K7EQJ5;P62841;K7ELC2	25.1833	25.0012	24.2382	25.0499	36043000	39830000	6767600	264510000	2.0342e-25	347150000	15	3	3	1	3	47.1	8.0266
WDR76	WD repeat-containing protein 76	A0A0C4DFX7;Q9H967	A0A0C4DFX7;Q9H967	20.5277	20.3341	20.7307	24.329	1532900	1022000	1189000	166930000	3.572e-40	170670000	10	2	2	2	9	18.9	62.553
ECI2	Enoyl-CoA delta isomerase 2, mitochondrial	O75521-2;A0A0C4DGA2;O75521;F1LLU7;F8WAW4;C9JB63;F8W6J1	O75521-2;A0A0C4DGA2;O75521;F1LLU7;F8WAW4;C9JB63	25.1465	25.1377	25.0884	25.7411	34951000	28511000	17562000	565420000	8.9476e-119	646450000	39	11	11	11	15	41.5	39.609
HLTF	Helicase-like transcription factor	A0A0C4DGA6;Q14527;Q14527-2;H7C5K0	A0A0C4DGA6;Q14527;Q14527-2	25.4066	25.0978	24.7598	25.1223	38192000	26104000	16815000	397370000	1.4751e-70	478480000	25	7	5	9	10	13.8	113.86
CAND1	Cullin-associated NEDD8-dissociated protein 1	A0A0C4DGH5;Q86VP6-2;Q86VP6	A0A0C4DGH5;Q86VP6-2;Q86VP6	21.1819	20.4247	20.9214	21.875	2043300	1510900	1434700	28052000	6.5274e-17	33041000	8	2	3	3	4	6.4	85.408
DDOST	Dolichyl-diphosphooligosaccharide--protein glycosyltransferase 48 kDa subunit	P39656-3;A0A0C4DGS1;P39656;U3KQ84;P39656-2	P39656-3;A0A0C4DGS1;P39656;U3KQ84;P39656-2	22.5634	22.5457	20.5433	23.2531	4723900	3756100	2447500	105210000	1.578e-13	116140000	7	2	2	1	4	9.6	49.019
MRPL22	39S ribosomal protein L22, mitochondrial	Q9NWU5-2;Q9NWU5-3;Q9NWU5;E7ESL0;A0A0C4DGX2;J3KQY1	Q9NWU5-2;Q9NWU5-3;Q9NWU5;E7ESL0;A0A0C4DGX2;J3KQY1	23.7428	23.5318	23.1631	22.9738	13203000	10987000	5591100	71084000	1.1017e-20	100870000	10	3	4	3	4	36.7	13.734
CDK11B;CDC2L1;CDK11A	Cyclin-dependent kinase 11B;Cyclin-dependent kinase 11A	P21127-8;A0A0D9SEI3;P21127-3;P21127-2;B7ZVY7;A0A0D9SER5;A0A0D9SEN2;P21127;J3QR44;J3KS35;E7ESP2;Q9UQ88-4;Q9UQ88-3;Q5QPR3;Q9UQ88-2;J3QKR5;Q9UQ88;A0A087WYI9;A0A087X1I0;Q5QPQ9;E9PFJ2;P21127-6;P21127-9;J3QR29;Q9UQ88-9;Q5QPR4	P21127-8;A0A0D9SEI3;P21127-3;P21127-2;B7ZVY7;A0A0D9SER5;A0A0D9SEN2;P21127;J3QR44;J3KS35;E7ESP2;Q9UQ88-4;Q9UQ88-3;Q5QPR3;Q9UQ88-2;J3QKR5;Q9UQ88;A0A087WYI9;A0A087X1I0;Q5QPQ9;E9PFJ2;P21127-6;P21127-9;J3QR29	24.857	24.0154	23.1705	25.2055	31478000	14846000	6826800	285150000	5.9489e-22	338300000	11	5	3	3	5	6.5	90.255
FAM120B	Constitutive coactivator of peroxisome proliferator-activated receptor gamma	Q96EK7;A0A0D9SEJ5;F5GY05;Q96EK7-3;Q96EK7-2	Q96EK7;A0A0D9SEJ5;F5GY05;Q96EK7-3;Q96EK7-2	23.9815	23.7853	24.5974	25.0046	16557000	12551000	13678000	294670000	3.1857e-71	337450000	29	9	8	7	14	15.9	103.78
MAP4K4;MINK1	Mitogen-activated protein kinase kinase kinase kinase 4;Misshapen-like kinase 1	G3XAA2;G5E948;A0A0D9SEY1;E7ENQ1;O95819-4;H7C360;O95819-2;O95819;O95819-5;E7EN19;E7ESS2;O95819-3;C9J840;E7EX83;A0A0D9SG62;H7C0P6;Q8N4C8-5;Q8N4C8-2;Q8N4C8-3;Q8N4C8-4;Q8N4C8;Q9UKE5-8;Q9UKE5-5;Q9UKE5-7;Q9UKE5-3;Q9UKE5-6;Q9UKE5-2;Q9UKE5-4;Q9UKE5;C9J338;I3L2I2;I3L1U1;H7C3Z6	G3XAA2;G5E948;A0A0D9SEY1;E7ENQ1;O95819-4;H7C360;O95819-2;O95819;O95819-5;E7EN19;E7ESS2;O95819-3;C9J840;E7EX83;A0A0D9SG62;H7C0P6;Q8N4C8-5;Q8N4C8-2;Q8N4C8-3;Q8N4C8-4;Q8N4C8	27.1574	26.8758	26.7117	26.472	83435000	233770000	42201000	711370000	1.6053e-105	1070800000	62	11	12	12	18	14.1	133.48
DDX3X;DDX3Y	ATP-dependent RNA helicase DDX3X;ATP-dependent RNA helicase DDX3Y	A0A0D9SFB3;O00571-2;A0A0D9SG12;O00571;A0A0D9SF53;O15523-2;O15523;A0A0J9YVQ7;A0A087WVZ1;O15523-3;D6RCM4;Q9NQI0-3;Q9NQI0-2;Q9NQI0-4;Q9NQI0	A0A0D9SFB3;O00571-2;A0A0D9SG12;O00571;A0A0D9SF53;O15523-2;O15523	23.2477	23.0762	23.1444	22.7173	9303300	7070500	5841500	64716000	7.2679e-35	86931000	17	6	4	4	6	14.7	70.839
SPTAN1	Spectrin alpha chain, non-erythrocytic 1	Q13813-2;A0A0D9SGF6;A0A0D9SF54;A0A0D9SFF6	Q13813-2;A0A0D9SGF6;A0A0D9SF54	27.0857	27.0562	26.972	27.1806	139220000	94964000	72208000	1597700000	0	1904100000	128	37	34	35	61	31.7	285.09
DIAPH1	Protein diaphanous homolog 1	O60610;A0A0G2JH68;O60610-2;O60610-3;B4E2I7;H9KV28	O60610;A0A0G2JH68;O60610-2;O60610-3;B4E2I7;H9KV28	24.2604	24.2787	23.1241	23.4237	17036000	17768000	7990300	83315000	4.7342e-17	126110000	8	2	2	2	4	3.9	141.35
BRD2	Bromodomain-containing protein 2	P25440-3;P25440;H0Y6K2;P25440-2;A0A0G2JK44;H0Y799;E9PIQ3;U3KQA6;A0A0G2JHL0;P25440-4;E9PKQ9;A0A0G2JHN8	P25440-3;P25440;H0Y6K2;P25440-2;A0A0G2JK44;H0Y799;E9PIQ3;U3KQA6;A0A0G2JHL0;P25440-4	24.0098	24.3085	23.5248	23.7979	15378000	16134000	7987800	162580000	5.9534e-15	202080000	17	3	3	3	4	6.4	83.15
RAD17	Cell cycle checkpoint protein RAD17	O75943-3;A0A0G2JNH5;O75943-4;A0A0G2JP78;O75943-2;O75943;A0A0G2JPT5;H0Y9T7;A0A0G2JP31	O75943-3;A0A0G2JNH5;O75943-4;A0A0G2JP78;O75943-2;O75943;A0A0G2JPT5;H0Y9T7;A0A0G2JP31	23.1127	22.6451	22.7853	22.4757	9214600	6021100	5524900	29215000	1.1801e-11	49976000	5	3	3	3	3	8.3	57.244
ESYT2	Extended synaptotagmin-2	A0FGR8-2;H7BXI1;A0FGR8;A0A087WXU3;A0FGR8-6;A0FGR8-5	A0FGR8-2;H7BXI1;A0FGR8;A0A087WXU3;A0FGR8-6;A0FGR8-5	26.1876	26.2137	26.5264	26.7909	74823000	64476000	67103000	1313100000	2.7492e-71	1519500000	125	9	9	10	11	15	98.9
VWA8	von Willebrand factor A domain-containing protein 8	A3KMH1-3;A3KMH1;A3KMH1-2	A3KMH1-3;A3KMH1;A3KMH1-2	23.5267	23.692	23.8636	24.3431	11007000	8990400	9167400	207330000	1.0754e-73	236490000	19	11	8	12	18	12.6	210.92
SBNO1	Protein strawberry notch homolog 1	A3KN83-3;A3KN83-2;A3KN83;A3KN83-4	A3KN83-3;A3KN83-2;A3KN83	23.0565	22.8639	22.4744	22.6644	9506400	5107300	2753400	71595000	7.0902e-21	88962000	7	3	2	3	6	5.8	154.06
GTPBP10	GTP-binding protein 10	A4D1E9;C9J8R7;C9JNI1;A4D1E9-2;C9JEQ8;F8WBY0;F8WCN4;F8WBB5;A4D1E9-3	A4D1E9;C9J8R7;C9JNI1;A4D1E9-2;C9JEQ8	24.1785	23.6771	23.9797	23.4127	17964000	7485600	9691600	142810000	1.2263e-45	177950000	15	3	2	3	9	28.2	42.932
HCFC1	Host cell factor 1;HCF N-terminal chain 1;HCF N-terminal chain 2;HCF N-terminal chain 3;HCF N-terminal chain 4;HCF N-terminal chain 5;HCF N-terminal chain 6;HCF C-terminal chain 1;HCF C-terminal chain 2;HCF C-terminal chain 3;HCF C-terminal chain 4;HCF C-terminal chain 5;HCF C-terminal chain 6	P51610-2;P51610;P51610-4;A6NEM2;P51610-3;H7C1C4;Q9Y5Z7	P51610-2;P51610;P51610-4;A6NEM2;P51610-3;H7C1C4	24.1135	24.0584	24.2921	23.6267	7661200	16517000	14015000	158350000	2.3641e-50	196540000	18	2	4	4	7	5.5	201.85
ZNF316	Zinc finger protein 316	A6NFI3	A6NFI3	25.0225	25.1266	24.1745	24.5846	36976000	21975000	13561000	244760000	5.3508e-30	317270000	15	5	5	4	6	7.2	108.44
METTL15	Probable methyltransferase-like protein 15	A6NJ78;A6NJ78-2;P0C7V9;A6NJ78-4	A6NJ78	25.3959	25.2288	25.1896	24.5606	47010000	32643000	21749000	226670000	1.578e-55	328080000	20	5	4	6	10	28	46.121
PTBP1	Polypyrimidine tract-binding protein 1	A6NLN1;P26599;P26599-2;P26599-3;A0A0D9SF20;K7EK45;A0A087WUW5	A6NLN1;P26599;P26599-2;P26599-3;A0A0D9SF20;K7EK45	23.3429	23.2925	22.2647	22.7217	13698000	6145700	1916300	71479000	1.7875e-12	93239000	11	3	3	2	3	8	56.51
PIP5K1A;PIPSL	Phosphatidylinositol 4-phosphate 5-kinase type-1 alpha;Putative PIP5K1A and PSMD4-like protein	Q99755-3;A6PW57;Q99755;Q99755-2;Q99755-4;A2A3N6;A6PW58;A2A5X0;O14986-3;O14986;O14986-2;A0A0A0MT25;A0A0A0MSP5	Q99755-3;A6PW57;Q99755;Q99755-2;Q99755-4;A2A3N6	25.7993	25.4557	25.7422	26.3668	57031000	41252000	31321000	784160000	5.1744e-106	913760000	102	13	13	12	15	31.5	61.186
CEP78	Centrosomal protein of 78 kDa	Q5JTW2;Q5JTW2-3;A8MST6;Q5JTW2-5;Q5JTW2-2	Q5JTW2;Q5JTW2-3;A8MST6;Q5JTW2-5;Q5JTW2-2	23.0501	20.5907	22.3424	23.7544	7729500	5090000	4978000	98891000	1.5805e-30	116690000	9	4	3	5	7	13.1	76.396
SNRPN;SNRPB	Small nuclear ribonucleoprotein-associated proteins B and B;Small nuclear ribonucleoprotein-associated protein N	J3QLE5;P14678-2;P63162;P14678;P63162-2;A8MT02;P14678-3;J3KRY3;S4R3P3	J3QLE5;P14678-2;P63162;P14678;P63162-2;A8MT02;P14678-3;J3KRY3;S4R3P3	23.3609	23.9213	23.4347	23.8175	10819000	13017000	6595000	129970000	5.6379e-25	160400000	17	4	4	4	5	30.2	17.546
GSTP1	Glutathione S-transferase P	A8MX94;P09211;A0A087X2E9	A8MX94;P09211;A0A087X2E9	21.8684	22.8357	21.7768	22.3745	5293600	5327900	2233500	42251000	1.5393e-11	55106000	9	3	3	3	3	21.3	19.48
MATR3	Matrin-3	B3KM87;P43243-2;D6REM6;P43243;A8MXP9;H0Y8T4;D6RBK5;D6RAM9;D6RAY2;D6RBI2;D6RE02;D6RIA2;D6R991	B3KM87;P43243-2;D6REM6;P43243;A8MXP9;H0Y8T4	24.1438	24.0992	24.098	23.9748	20296000	14784000	10339000	135210000	1.6446e-33	180630000	12	4	3	4	6	12.6	56.735
DYNLRB1;DYNLRB2	Dynein light chain roadblock-type 1;Dynein light chain roadblock-type 2	Q9NP97;B1AKR6;Q8TF09;H3BQI1	Q9NP97;B1AKR6;Q8TF09;H3BQI1	20.6097	21.7262	20.7248	22.4723	1051300	1414000	1540200	40378000	1.2534e-08	44383000	3	1	1	2	2	29.2	10.921
PKN2	Serine/threonine-protein kinase N2	B1AL79;Q16513;Q16513-4;Q16513-3;Q16513-2;A0A0A0MRN8;Q16513-5;H0Y5V5	B1AL79;Q16513;Q16513-4;Q16513-3;Q16513-2;A0A0A0MRN8;Q16513-5	23.3831	23.3534	23.3065	23.8318	7203200	6473400	4652300	197140000	1.0957e-71	215470000	18	5	5	4	9	24.5	68.296
USF1	Upstream stimulatory factor 1	P22415-2;B1AQP1;P22415;H0YD59;E9PME6	P22415-2;B1AQP1;P22415;H0YD59;E9PME6	23.3519	23.3725	23.3395	23.4322	9925800	9066100	6189600	104750000	5.0881e-40	129930000	6	2	2	2	2	15.9	27.372
HIST1H2BL;HIST1H2BM;HIST1H2BN;HIST1H2BH;HIST2H2BF;HIST1H2BC;HIST1H2BD;H2BFS;HIST1H2BK;HIST1H2BI	Histone H2B type 1-L;Histone H2B type 1-M;Histone H2B type 1-N;Histone H2B type 1-H;Histone H2B type 2-F;Histone H2B type 1-C/E/F/G/I;Histone H2B type 1-D;Histone H2B type F-S;Histone H2B type 1-K;Histone H2B	Q99880;Q99879;Q99877;Q93079;Q5QNW6;P62807;P58876;P57053;O60814;B2R4S9;Q5QNW6-2;U3KQK0	Q99880;Q99879;Q99877;Q93079;Q5QNW6;P62807;P58876;P57053;O60814;B2R4S9;Q5QNW6-2;U3KQK0	27.0681	27.2226	26.7157	27.2304	147190000	135270000	89421000	989060000	4.0307e-35	1360900000	73	6	6	6	6	38.1	13.952
ZKSCAN1	Zinc finger protein with KRAB and SCAN domains 1	B3KRF7;E9PC66;P17029	B3KRF7;E9PC66;P17029	21.7599	20.5598	23.0381	23.1594	5382800	4182600	5810600	68928000	8.3192e-18	84304000	4	1	1	3	4	16.9	39.323
MORF4L1	Mortality factor 4-like protein 1	H0YMJ0;Q9UBU8-2;B3KTM8;H0YNE0;H0YLJ3;Q9UBU8;H0YNX3;H0YLV1;H0YMT8;H0YM21;Q9UBU8-3;H0YNI8	H0YMJ0;Q9UBU8-2;B3KTM8;H0YNE0;H0YLJ3;Q9UBU8;H0YNX3;H0YLV1;H0YMT8;H0YM21;Q9UBU8-3	22.8106	22.9195	22.2784	21.2312	5583600	5890000	3115400	43387000	3.8952e-17	57976000	5	2	2	2	4	23.7	28.207
SLC25A10	Mitochondrial dicarboxylate carrier	B4DLN1;Q9UBX3;Q9UBX3-2;F6RGN5;I3L1E8;P52815	B4DLN1;Q9UBX3;Q9UBX3-2;F6RGN5	22.8362	19.9693	23.3215	23.8852	12929000	15946000	10358000	31448000	5.7436e-09	70680000	3	3	2	3	3	10.6	48.099
IKZF2;ZNFN1A2	Zinc finger protein Helios	Q9UKS7-6;Q9UKS7;B4DWF2;A0A0A0MSL2;Q9UKS7-4;Q9UKS7-2;A0A0A0MT14;Q9UKS7-7;Q9UKS7-3;E7EUI1	Q9UKS7-6;Q9UKS7;B4DWF2;A0A0A0MSL2;Q9UKS7-4;Q9UKS7-2;A0A0A0MT14;Q9UKS7-7	27.3096	27.3164	26.6898	27.0769	182920000	136030000	67003000	1079600000	2.1521e-50	1465600000	22	6	5	4	6	21.8	26.802
NXF1	Nuclear RNA export factor 1	B4E227;Q9UBU9-2;E9PIN3;Q9UBU9;E9PLA7	B4E227;Q9UBU9-2;E9PIN3;Q9UBU9	23.1693	22.9609	22.7013	23.0853	9090500	5697800	5317900	72509000	3.423e-26	92615000	10	4	3	5	5	37.4	24.693
CORO1C	Coronin;Coronin-1C	B4E3S0;Q9ULV4;Q9ULV4-2;Q9ULV4-3;H0YHL7;Q6QEF8-4;Q6QEF8-3;Q6QEF8-2;J3QLV6;J3KSS5;Q6QEF8-5;Q6QEF8	B4E3S0;Q9ULV4;Q9ULV4-2;Q9ULV4-3;H0YHL7	23.2224	23.1227	23.0791	23.1681	10811000	9147000	4037100	74372000	1.7332e-20	98367000	14	7	6	5	6	22.2	41.603
EHBP1	EH domain-binding protein 1	C9IYU2;B5MC86;Q8NDI1-3;Q8NDI1-2;Q8NDI1;C9J268;C9K0H9	C9IYU2;B5MC86;Q8NDI1-3;Q8NDI1-2;Q8NDI1;C9J268;C9K0H9	23.2907	23.061	20.364	22.1425	10738000	6890200	3886100	39251000	4.9042e-08	60766000	3	2	2	1	2	21.3	12.61
PES1	Pescadillo homolog	B5MCF9;O00541-2;O00541;B3KXD6;H7C267	B5MCF9;O00541-2;O00541;B3KXD6	25.0735	24.8356	24.6553	24.9205	34639000	30889000	15029000	230650000	3.097e-52	311200000	25	8	7	6	10	20.8	66.077
RAN	GTP-binding nuclear protein Ran	P62826;B5MDF5;J3KQE5;H0YFC6;F5H018;A0A087X0W0;B4DV51	P62826;B5MDF5;J3KQE5;H0YFC6;F5H018	24.2552	24.4223	24.5596	22.8476	17857000	20517000	16209000	57857000	4.3365e-15	112440000	13	3	4	4	3	19.9	24.423
RPL31	60S ribosomal protein L31	H7C2W9;C9JU56;B7Z4E3;P62899-3;P62899;P62899-2;B7Z4C8;B8ZZK4	H7C2W9;C9JU56;B7Z4E3;P62899-3;P62899;P62899-2;B7Z4C8;B8ZZK4	29.115	28.8099	29.2165	28.4005	879470000	86208000	612700000	724790000	3.2945e-27	2303200000	31	4	3	5	6	45.4	12.701
HBS1L	HBS1-like protein	B7Z524;H0YDX7;J3QT46;Q9Y450-4;Q9Y450;H0YES5;E9PHZ9;E9PS53	B7Z524;H0YDX7;J3QT46;Q9Y450-4;Q9Y450;H0YES5	26.9411	26.6197	27.0177	26.9106	138440000	84970000	65935000	1290600000	1.9353e-107	1580000000	79	13	13	12	19	43.8	56.961
DDX27	Probable ATP-dependent RNA helicase DDX27	B7Z6D5;Q96GQ7;A0A087X059	B7Z6D5;Q96GQ7	23.3621	23.3438	23.502	23.6221	8472300	6860300	6539600	153650000	1.5463e-39	175520000	13	4	4	6	10	14.1	86.604
HSPE1	10 kDa heat shock protein, mitochondrial	B8ZZL8;P61604;B8ZZ54;S4R3N1	B8ZZL8;P61604	22.6506	24.647	24.169	22.1895	8959600	20027000	13785000	18649000	2.3551e-15	61421000	12	3	3	3	3	35.6	10.689
PTMA	Prothymosin alpha;Prothymosin alpha, N-terminally processed;Thymosin alpha-1	B8ZZQ6;P06454-2;P06454;B8ZZA1;B8ZZW7;H7C2N1;A0A087WUT1	B8ZZQ6;P06454-2;P06454;B8ZZA1;B8ZZW7;H7C2N1	22.7412	24.9297	23.6082	21.8358	7243200	20923000	14336000	9104700	3.5414e-15	51607000	6	3	3	3	2	34.6	11.758
USP39	U4/U6.U5 tri-snRNP-associated protein 2	B9A018;Q53GS9;Q53GS9-3;A0A087X1B2;Q53GS9-2;F8WC91;C9JIU2;A0A087WW31;C9J0X5	B9A018;Q53GS9;Q53GS9-3;A0A087X1B2;Q53GS9-2	26.9778	26.6834	26.6155	26.6619	118300000	78170000	51773000	1280000000	1.1156e-150	1528300000	122	16	16	14	21	35.8	62.043
RBM12B	RNA-binding protein 12B	B9ZVT1;Q8IXT5	B9ZVT1;Q8IXT5	20.5784	20.1258	21.6501	22.989	7322700	2231200	3658600	45734000	5.0017e-09	58947000	2	2	1	3	3	3.2	102.7
RPL37A	60S ribosomal protein L37a	C9J4Z3;P61513;M0R0A1;Q6P4E4;E9PEL3;M0R2L6;G5E9R3;A6NKH3	C9J4Z3;P61513;M0R0A1;Q6P4E4;E9PEL3;M0R2L6;G5E9R3	24.2367	24.4984	24.955	24.2874	23577000	15613000	19766000	184360000	1.5486e-16	243320000	25	4	3	3	4	67.6	7.624
ZC3HAV1	Zinc finger CCCH-type antiviral protein 1	Q7Z2W4-3;Q7Z2W4-2;Q7Z2W4;C9J6P4	Q7Z2W4-3;Q7Z2W4-2;Q7Z2W4;C9J6P4	19.9802	20.4656	21.6571	21.8129	3536300	2239800	2219100	27308000	1.9331e-10	35303000	2	1	1	2	2	4.2	67.589
RPS4Y1	40S ribosomal protein S4, Y isoform 1	C9JEH7;P22090	C9JEH7;P22090	23.3582	23.6108	23.6275	23.1272	2982300	11259000	9634900	113340000	1.5285e-91	137210000	11	3	2	3	5	55	29.383
PPIG	Peptidyl-prolyl cis-trans isomerase G	C9JM79;E9PG73;Q13427;Q13427-2	C9JM79;E9PG73;Q13427;Q13427-2	20.1387	22.5667	22.4578	22.7161	4466900	5722200	3629300	51162000	7.274e-23	64981000	2	2	3	3	3	4.9	55.978
SMC6	Structural maintenance of chromosomes protein 6	C9JMN1;Q96SB8;Q96SB8-2;A0A0A0MRY1	C9JMN1;Q96SB8;Q96SB8-2	24.9475	24.7876	24.6079	24.1914	33157000	26998000	12646000	170380000	2.3998e-19	243180000	11	2	3	3	5	8.2	84.519
RPL24	60S ribosomal protein L24	C9JXB8;C9JNW5;P83731	C9JXB8;C9JNW5;P83731	26.1516	26.2312	26.7191	27.3189	66058000	47027000	130140000	1181500000	1.1768e-37	1424800000	120	7	6	7	8	46.3	14.369
RFC4	Replication factor C subunit 4	P35249-2;C9JZI1;P35249;C9J8M3;C9JTT7;C9JXZ7;C9JGY5;F8WE44;H7C1P0;C9JW34	P35249-2;C9JZI1;P35249;C9J8M3;C9JTT7	25.8865	25.8695	25.6919	25.6311	57612000	47317000	34324000	504570000	7.8985e-74	643820000	48	11	10	13	14	51.2	33.675
JRK	Jerky protein homolog	O75564;D3DWI5;Q86XJ5	O75564;D3DWI5;Q86XJ5	20.9368	20.9235	21.206	21.6125	1965500	1627000	1722700	23971000	2.0306e-07	29286000	2	2	2	2	2	5.8	57.401
TMEM33	Transmembrane protein 33	D6RAA6;P57088;H0Y8N0	D6RAA6;P57088;H0Y8N0	22.8181	22.8594	22.6984	21.198	6456500	5946400	4003900	35595000	1.8325e-13	52001000	7	2	2	3	3	14	25.223
PAPD4	Poly(A) RNA polymerase GLD2	D6RAF2;Q6PIY7-2;Q6PIY7	D6RAF2;Q6PIY7-2;Q6PIY7	20.4829	19.6741	19.8651	20.7071	376350	719320	655350	12889000	9.3968e-07	14640000	2	1	2	2	2	4.3	51.054
EIF4E	Eukaryotic translation initiation factor 4E	P06730;P06730-3;D6RBW1;P06730-2;H0Y8J7	P06730;P06730-3;D6RBW1;P06730-2;H0Y8J7	21.2736	21.3064	21.5497	22.4028	2301100	2183200	1777700	48223000	5.6807e-14	54485000	3	2	2	2	4	19.8	25.097
ETF1	Eukaryotic peptide chain release factor subunit 1	D6RCB3;P62495;D6RJE8;I3L492;P62495-2;B7Z7P8	D6RCB3;P62495;D6RJE8;I3L492;P62495-2;B7Z7P8	21.0607	21.036	20.9138	21.7488	1349400	1058800	1404700	25811000	6.3571e-13	29624000	2	1	1	2	2	29.5	10.482
TCEB1	Transcription elongation factor B polypeptide 1	E5RHG8;Q15369;R4GMY8;Q15369-2	E5RHG8;Q15369;R4GMY8;Q15369-2	23.1335	23.378	22.7328	23.0498	6826000	8479400	5216600	85626000	1.7944e-20	106150000	5	2	2	2	3	49.4	9.9601
RPL30	60S ribosomal protein L30	E5RI99;P62888;A0A0B4J213;E5RJH3;A0A0C4DH44	E5RI99;P62888;A0A0B4J213	21.4801	21.5659	21.5218	23.7039	2765900	2905000	1334800	107730000	8.31e-33	114730000	4	2	2	1	4	51.8	12.656
POLB	DNA polymerase beta	E5RIJ0;E7EW18;P06746;H0YBJ0;H0YBX1	E5RIJ0;E7EW18;P06746;H0YBJ0	21.6543	21.622	21.1714	21.9507	468830	0	1224400	35367000	5.9649e-12	37060000	3	1	0	2	3	22.3	21.816
SKP1	S-phase kinase-associated protein 1	P63208;E5RJR5;E7ERH2;F8W8N3;P63208-2;E5RGM3;E5RI56;E5RHM3;E5RGM4	P63208;E5RJR5;E7ERH2;F8W8N3;P63208-2	24.2879	23.9894	24.0201	23.5423	16071000	15825000	8922600	140790000	6.5555e-89	181610000	17	5	7	6	8	56.4	18.658
IMP4	U3 small nucleolar ribonucleoprotein protein IMP4	E7ENR5;H0Y714;Q96G21;B8ZZ47;B9A008	E7ENR5;H0Y714;Q96G21;B8ZZ47	24.8738	24.4134	24.5194	24.0807	30298000	16127000	12086000	211240000	8.4138e-40	269750000	16	5	4	5	7	32.2	27.091
PRRC2C	Protein PRRC2C	Q9Y520-2;Q9Y520-3;Q9Y520-6;Q9Y520-4;E7EPN9;Q9Y520-5;Q9Y520;Q9Y520-7	Q9Y520-2;Q9Y520-3;Q9Y520-6;Q9Y520-4;E7EPN9;Q9Y520-5;Q9Y520;Q9Y520-7	23.556	23.5696	23.8679	23.2245	11667000	11492000	7785900	99154000	4.6571e-28	130100000	9	4	4	3	5	1.9	291.09
KIAA0196	WASH complex subunit strumpellin	E7EQI7;Q12768	E7EQI7;Q12768	22.0481	21.8438	21.9612	23.412	4370700	2852600	2591800	91528000	3.6938e-26	101340000	6	4	4	3	5	6.2	117.06
EZR	Ezrin	P15311;E7EQR4;E9PQ82;E9PNV3;P35241-3	P15311;E7EQR4	24.2857	24.363	24.2156	23.7633	22450000	16167000	9735800	151170000	1.4221e-73	199530000	14	7	5	7	7	29.9	69.412
MARK2	Serine/threonine-protein kinase MARK2	Q7KZI7-10;Q7KZI7-13;Q7KZI7-7;E7ETY4;Q7KZI7-2;Q7KZI7-15;Q7KZI7-5;Q7KZI7-16;Q7KZI7-4;Q7KZI7-9;Q7KZI7-12;Q7KZI7-14;Q7KZI7-3;Q7KZI7-6;Q7KZI7-11;E9PC69;Q7KZI7-8;Q7KZI7;F5H4F6;F5H4J8;F5H6N2;H0YNV4	Q7KZI7-10;Q7KZI7-13;Q7KZI7-7;E7ETY4;Q7KZI7-2;Q7KZI7-15;Q7KZI7-5;Q7KZI7-16;Q7KZI7-4;Q7KZI7-9;Q7KZI7-12;Q7KZI7-14;Q7KZI7-3;Q7KZI7-6;Q7KZI7-11;E9PC69;Q7KZI7-8;Q7KZI7	25.32	25.1704	25.123	24.9205	48438000	28590000	18614000	291260000	1.0793e-60	386900000	27	10	8	9	11	21	77.068
CYFIP2	Cytoplasmic FMR1-interacting protein 2	E7EVJ5;Q96F07-2;H7C229;Q96F07;E7EW33;A0A0G2JR96;A0A0G2JQT1;A0A087WVE1;A0A087WTQ3;A0A087WWZ1;A0A0G2JRX2;A0A087WU52;A0A0G2JRV9;A0A087WWL1;A0A087WZL7;H0YL50;A0A087X0D6	E7EVJ5;Q96F07-2;H7C229;Q96F07;E7EW33;A0A0G2JR96;A0A0G2JQT1	25.1291	24.7168	24.9229	24.6053	36795000	21410000	21259000	206830000	2.4094e-53	286300000	30	11	8	11	12	12.5	142.58
SDAD1	Protein SDA1 homolog	Q9NVU7-2;E7EW05;Q9NVU7	Q9NVU7-2;E7EW05;Q9NVU7	24.5382	23.7912	23.105	22.8847	26471000	10815000	6050600	55577000	5.4368e-12	98914000	5	2	2	2	2	2.4	68.455
ZNF76;ZNF143	Zinc finger protein 76;Zinc finger protein 143	E7EX64;P36508-2;P36508;P52747-2;E7EN86;P52747-3;P52747	E7EX64;P36508-2;P36508;P52747-2;E7EN86;P52747-3;P52747	24.062	23.8855	24.0928	23.1851	17450000	12426000	8771900	115880000	3.1263e-15	154530000	14	5	4	3	5	13.2	37.634
CREM;ATF1;CREB1	Cyclic AMP-dependent transcription factor ATF-1;Cyclic AMP-responsive element-binding protein 1	E9PAR2;Q03060-23;Q03060-9;Q03060-24;Q03060-8;P18846-2;P16220-3;Q03060-32;Q03060-26;G5E998;P18846;Q03060-21;Q03060-31;P16220-2;P16220;Q03060-6	E9PAR2;Q03060-23;Q03060-9;Q03060-24;Q03060-8;P18846-2;P16220-3;Q03060-32;Q03060-26;G5E998;P18846;Q03060-21;Q03060-31;P16220-2;P16220;Q03060-6	24.4634	24.46	24.6645	23.3292	23927000	19815000	16568000	79510000	2.1313e-07	139820000	8	2	2	2	2	16.8	10.918
NACA	Nascent polypeptide-associated complex subunit alpha	F8VZJ2;H0YHX9;Q13765;E9PAV3-2;E9PAV3;F8W0W4;F8W1N5;F8VNW4;F8VZ58;Q9BZK3	F8VZJ2;H0YHX9;Q13765;E9PAV3-2;E9PAV3;F8W0W4;F8W1N5;F8VNW4	27.8144	28.068	28.3714	29.1425	259260000	253920000	266780000	4053200000	3.6303e-100	4833200000	129	6	7	7	8	56.6	15.016
LMNB1	Lamin-B1	E9PBF6;P20700;A0A0D9SFE5;A0A0D9SFY5;A0A0C4DGC5	E9PBF6;P20700;A0A0D9SFE5;A0A0D9SFY5	24.8099	25.256	24.9281	24.8926	28944000	35472000	17156000	287080000	9.0894e-97	368650000	28	11	13	11	16	45.7	44.643
HNRNPH1	Heterogeneous nuclear ribonucleoprotein H;Heterogeneous nuclear ribonucleoprotein H, N-terminally processed	E9PCY7;P31943;G8JLB6;E7EQJ0;D6RAM1;E5RGV0;D6R9T0;D6RFM3;D6RIT2;D6RIU0;D6RDU3;D6RJ04;D6RIH9;D6RBM0;E5RJ94;D6R9D3;D6RF17;D6RDL0;E5RGH4;H0YAQ2;E7EN40;H0YBG7;H0YBD7;H0YB39;P52597	E9PCY7;P31943;G8JLB6;E7EQJ0;D6RAM1;E5RGV0;D6R9T0;D6RFM3;D6RIT2;D6RIU0;D6RDU3;D6RJ04;D6RIH9;D6RBM0	21.2531	21.2259	21.4914	21.1893	1845300	2577900	1307000	25779000	2.5666e-10	31509000	3	1	1	2	3	9.8	47.087
LRBA	Lipopolysaccharide-responsive and beige-like anchor protein	E9PEM5;P50851-2;P50851	E9PEM5;P50851-2;P50851	21.2385	21.2115	21.6601	21.0831	3707200	2100100	2082600	17485000	8.2267e-06	25374000	2	2	2	2	2	0.8	286.97
TBL2	Transducin beta-like protein 2	E9PF19;Q9Y4P3;Q96E41;A0A087WXC6;F8WDI9	E9PF19;Q9Y4P3;Q96E41	24.25	23.9631	24.2792	24.1276	19320000	12981000	14667000	136600000	2.1806e-30	183560000	12	5	5	5	6	16.5	45.935
MAP1A	Microtubule-associated protein 1A;MAP1A heavy chain;MAP1 light chain LC2	P78559;P78559-2;E9PGC8	P78559;P78559-2;E9PGC8	23.5963	19.8345	23.1349	24.3155	14091000	2812000	4870600	165780000	1.3354e-24	187550000	6	1	1	1	3	1.6	305.48
EPB41L2	Band 4.1-like protein 2	I6L9B1;O43491-2;E9PII3;O43491-3;E9PK52;O43491-4;E9PHY5;O43491;H0Y5B0;J3KT37	I6L9B1;O43491-2;E9PII3;O43491-3;E9PK52;O43491-4;E9PHY5;O43491	26.4885	25.9296	26.1497	26.259	68550000	46396000	46862000	918240000	1.9991e-120	1080000000	65	7	10	10	16	29.7	71.642
DDX10	Probable ATP-dependent RNA helicase DDX10	E9PIF2;Q13206	E9PIF2;Q13206	23.0248	22.7193	23.2257	22.7706	7854800	4507900	5312700	86048000	8.4158e-38	103720000	14	3	2	3	9	11.7	96.454
RPL27A	60S ribosomal protein L27a	E9PJD9;E9PLL6;P46776;E9PLX7	E9PJD9;E9PLL6;P46776;E9PLX7	23.1396	23.2045	23.1652	24.8828	10446000	9982300	8770500	184460000	6.949e-15	213660000	12	2	2	3	3	25.3	10.127
TYK2	Tyrosine-protein kinase;Non-receptor tyrosine-protein kinase TYK2	E9PM19;P29597;E9PPF2;H0YE41;K7EJR6;E9PQM4;K7EM33	E9PM19;P29597;E9PPF2	26.1089	25.8064	25.8618	25.909	69669000	39534000	39188000	623500000	2.4503e-105	771890000	53	16	15	16	20	23.5	112.96
ATP5L	ATP synthase subunit g, mitochondrial	E9PN17;O75964	E9PN17;O75964	25.428	25.7143	25.4042	24.345	43746000	45376000	29540000	178410000	3.9253e-36	297070000	30	3	3	3	5	64.5	8.4518
STX5	Syntaxin-5	E9PNU4;Q13190-3;Q13190-2;Q13190-4;Q13190;H7C3X5	E9PNU4;Q13190-3;Q13190-2;Q13190-4;Q13190	23.8877	24.0476	23.8602	23.4848	17625000	11848000	9562400	104900000	1.1446e-19	143940000	14	7	6	7	6	22.8	27.842
RPS2	40S ribosomal protein S2	H0YEN5;E9PQD7;P15880;I3L404;E9PM36;E9PMM9	H0YEN5;E9PQD7;P15880	22.6775	19.8561	22.2376	22.7165	4982200	1704200	4247700	53708000	1.1495e-10	64642000	6	2	2	3	3	16.9	21.154
SETDB1	Histone-lysine N-methyltransferase SETDB1	E9PQM8;E9PRF4;Q15047-3;Q15047;Q15047-2	E9PQM8;E9PRF4;Q15047-3;Q15047;Q15047-2	21.7734	21.8041	21.4919	22.7997	3510000	3492300	1923600	54566000	3.8866e-13	63492000	3	2	3	3	3	5.3	70.951
FAU	40S ribosomal protein S30	P62861;E9PR30	P62861;E9PR30	21.5543	21.469	21.6361	24.481	5357300	2989000	4241900	135410000	9.9642e-08	148000000	32	2	2	2	2	18.6	6.6478
NASP	Nuclear autoantigenic sperm protein	E9PRH9;H0YF33;Q5T624;P49321-2;P49321-4;P49321;P49321-3;H0YDS9;E9PI86	E9PRH9;H0YF33;Q5T624;P49321-2;P49321-4;P49321;P49321-3;H0YDS9;E9PI86	21.9548	22.5202	22.1487	19.4172	3865200	5005800	3176300	0	0.0004908	12047000	3	2	2	2	0	8.2	30.064
MUS81	Crossover junction endonuclease MUS81	E9PRI1;Q96NY9;H0YDE3;H0YDU2;H0YDK3;H0YE94;E9PL60;E9PII7	E9PRI1;Q96NY9;H0YDE3;H0YDU2;H0YDK3	22.1978	22.0498	22.2436	21.8757	4236600	2998500	2819200	45680000	2.4429e-12	55734000	6	2	2	2	4	10.5	52.289
TRMT2A	tRNA (uracil-5-)-methyltransferase homolog A	Q8IZ69;F2Z2W7;Q8IZ69-2;H7C100;C9K041	Q8IZ69;F2Z2W7;Q8IZ69-2	25.0766	25.3301	25.4762	25.7819	24419000	42954000	21986000	577180000	1.106e-107	666540000	52	10	12	12	23	45.1	68.725
NME4	Nucleoside diphosphate kinase, mitochondrial;Nucleoside diphosphate kinase	O00746-2;O00746;Q4TT34;F2Z2X0;A0A087WVT9;H0Y6J0;A2IDC9	O00746-2;O00746;Q4TT34;F2Z2X0;A0A087WVT9;H0Y6J0	22.8918	23.0368	22.6252	23.0045	6969700	7303200	3662700	79416000	9.4757e-22	97351000	5	2	2	2	3	41	12.978
RPL35	60S ribosomal protein L35	F2Z388;P42766	F2Z388;P42766	23.8169	23.7802	23.7394	24.1172	9297500	11340000	8364500	203230000	8.4542e-29	232230000	9	2	2	2	4	29.2	10.645
CCT2	T-complex protein 1 subunit beta	F8VQ14;F5GWF6;P78371;P78371-2	F8VQ14;F5GWF6;P78371;P78371-2	23.1005	23.5301	23.0663	21.7147	8627600	11165000	6224100	14665000	1.1449e-10	40682000	9	5	5	5	3	16.8	44.812
PHB2	Prohibitin-2	F5GY37;J3KPX7;Q99623;Q99623-2;F5GWA7;F5H3X6;F5H2D2;F5H0C5	F5GY37;J3KPX7;Q99623;Q99623-2;F5GWA7;F5H3X6	22.7564	22.6665	22.2728	21.3841	6268000	4635300	3686400	31953000	6.7629e-16	46542000	7	2	2	3	4	16.5	29.723
SLC3A2	4F2 cell-surface antigen heavy chain	P08195-2;P08195-3;F5GZS6;P08195;J3KPF3;P08195-4;F5GZI0;H0YFX4	P08195-2;P08195-3;F5GZS6;P08195;J3KPF3;P08195-4;F5GZI0	21.5974	21.1414	21.2949	21.105	2383500	1090800	962280	34941000	2.3032e-10	39378000	8	2	1	2	3	8.9	57.944
DMXL1	DmX-like protein 1	Q9Y485;F5H269;E7EMZ0	Q9Y485;F5H269	19.8437	21.7599	21.917	22.5682	1821100	1288400	2054200	54702000	5.8282e-18	59865000	4	1	1	4	5	2.3	337.83
MTHFD1	C-1-tetrahydrofolate synthase, cytoplasmic;Methylenetetrahydrofolate dehydrogenase;Methenyltetrahydrofolate cyclohydrolase;Formyltetrahydrofolate synthetase;C-1-tetrahydrofolate synthase, cytoplasmic, N-terminally processed	P11586;F5H2F4	P11586;F5H2F4	19.8655	21.4891	21.6728	21.668	1952000	2353000	2322700	25273000	1.0966e-11	31901000	5	1	2	3	4	4.7	101.56
SEC23A	Protein transport protein Sec23A	F5H365;Q15436;Q15436-2;G3V4V1;G3V1W4;G3V3G5;G3V2R6;G3V5X8;G3V4Q2;G3V5K1	F5H365;Q15436;Q15436-2	28.6967	28.4943	28.668	28.8937	498990000	329890000	243870000	3855000000	0	4927700000	212	23	20	20	27	50.3	82.968
STK4	Serine/threonine-protein kinase 4;Serine/threonine-protein kinase 4 37kDa subunit;Serine/threonine-protein kinase 4 18kDa subunit	F5H5B4;Q13043	F5H5B4;Q13043	21.1675	21.913	22.3034	22.6509	998960	1688700	2461400	77955000	5.59e-17	83104000	6	1	2	2	5	8.8	49.542
DDX55	ATP-dependent RNA helicase DDX55	F5H5U2;Q8NHQ9;E7EX41;Q8NHQ9-2	F5H5U2;Q8NHQ9	24.1791	24.1779	24.1793	24.7369	18872000	14928000	13215000	219630000	5.2298e-49	266640000	19	4	2	5	9	22	65.19
CPSF7	Cleavage and polyadenylation specificity factor subunit 7	F5H669;Q8N684-2;Q8N684;Q8N684-3;F5H6M0;F5H047;J3QT54;C9J286;C9J323;C9JM38	F5H669;Q8N684-2;Q8N684;Q8N684-3;F5H6M0;F5H047;J3QT54	26.312	26.228	26.5797	27.0885	110430000	78866000	58687000	883890000	8.9947e-58	1131900000	69	6	6	5	7	24.1	41.265
IQGAP2	Ras GTPase-activating-like protein IQGAP2	Q13576-3;Q13576-2;F5H7S7;Q13576;E7EWC2;E9PDT6;D6R939	Q13576-3;Q13576-2;F5H7S7;Q13576;E7EWC2	25.028	24.8788	24.9349	25.0728	35924000	25549000	23675000	304810000	1.0277e-65	389950000	22	2	2	6	11	15.3	122.8
MICU1	Calcium uptake protein 1, mitochondrial	Q9BPX6;Q9BPX6-3;F6XEV2;Q9BPX6-2;Q9BPX6-5;Q9BPX6-4;S4R3D7;S4R3W3;S4R3V1;E9PQV6	Q9BPX6;Q9BPX6-3;F6XEV2;Q9BPX6-2;Q9BPX6-5;Q9BPX6-4;S4R3D7	24.2864	24.0218	24.1812	23.6396	18113000	12840000	10963000	151590000	6.0481e-28	193510000	16	5	6	6	8	14.5	54.351
LETMD1	LETM1 domain-containing protein 1	H0YIV5;Q6P1Q0-4;F8VP71;F8VVQ3;F8VZA2;Q6P1Q0-2;Q6P1Q0;Q6P1Q0-7;H0YHF4;F8VR33;F8VS60;F8VPY5;F8W0R0;F8W1Z2	H0YIV5;Q6P1Q0-4;F8VP71;F8VVQ3;F8VZA2;Q6P1Q0-2;Q6P1Q0;Q6P1Q0-7;H0YHF4;F8VR33;F8VS60;F8VPY5;F8W0R0;F8W1Z2	21.794	20.4711	20.0222	20.7982	0	0	617440	15083000	8.5874e-07	15700000	3	0	0	2	2	17.4	16.263
CAD	CAD protein;Glutamine-dependent carbamoyl-phosphate synthase;Aspartate carbamoyltransferase;Dihydroorotase	F8VPD4;P27708;H7C2E4;H7C3Z5;H7BZB3	F8VPD4;P27708	23.2648	23.3561	23.4488	23.6797	8797400	7638500	7376300	129210000	7.1412e-44	153030000	17	7	7	10	14	8.1	236.02
ATXN2	Ataxin-2	H0YH87;Q99700-2;Q99700-5;F8WB06;F8VQP2;V9GY86;Q99700-4;Q99700;F8VRK6;F8W0B5	H0YH87;Q99700-2;Q99700-5;F8WB06;F8VQP2;V9GY86;Q99700-4;Q99700;F8VRK6	23.8476	23.8389	24.2945	23.8124	14195000	12561000	12064000	138090000	1.2189e-25	176910000	10	2	2	2	4	8.3	98.004
OSBPL8	Oxysterol-binding protein;Oxysterol-binding protein-related protein 8	F8VUA7;F8VQX7;Q9BZF1-3;Q9BZF1-2;Q9BZF1;F8VZ43;F8VVD3;F8VVE7	F8VUA7;F8VQX7;Q9BZF1-3;Q9BZF1-2;Q9BZF1	24.4859	24.7046	24.5796	25.2723	27019000	20873000	15525000	321160000	3.3998e-45	384570000	24	3	3	3	4	10.7	79.052
PRKAG1	5-AMP-activated protein kinase subunit gamma-1	F8VYY9;P54619-2;P54619;P54619-3;H0YHF8;H0YIC9;F8VZX1;Q9UGJ0-2;E9PGP6;Q9UGJ0-3;Q9UGJ0	F8VYY9;P54619-2;P54619;P54619-3;H0YHF8;H0YIC9	22.9009	22.6798	22.7559	22.8221	9856200	8409100	2441700	44223000	1.0545e-14	64930000	10	4	4	3	3	15	31.905
MYL6	Myosin light polypeptide 6	F8W1R7;P60660-2;P60660;G3V1V0;J3KND3;G8JLA2;B7Z6Z4;F8VPF3;G3V1Y7;F8VZU9;F8W1I5;F8W180;P14649;F8VXL3;H0YI43	F8W1R7;P60660-2;P60660;G3V1V0;J3KND3;G8JLA2;B7Z6Z4;F8VPF3;G3V1Y7	27.2151	27.2409	26.139	25.4641	159400000	143410000	38645000	378610000	4.8038e-36	720070000	25	5	5	3	7	51.7	16.29
HNRNPA1	Heterogeneous nuclear ribonucleoprotein A1	P09651-3;F8W6I7;P09651-2;P09651;H0YH80;F8VYN5;F8VTQ5;F8W646;F8VZ49;Q32P51	P09651-3;F8W6I7;P09651-2;P09651;H0YH80	25.2074	24.8424	24.6853	25.4901	38275000	28565000	26062000	237800000	1.6577e-40	330700000	10	4	3	3	5	25.8	29.386
GRK6	G protein-coupled receptor kinase 6	F8W9W2;P43250-3;P43250;P43250-2;D6RHX8;P34947	F8W9W2;P43250-3;P43250;P43250-2	22.0554	21.8572	22.2322	21.5517	3740800	2459700	3038600	37416000	1.0873e-12	46656000	2	2	2	2	3	6.5	62.192
MTMR1	Myotubularin-related protein 1	Q8NEC6;Q13613-2;Q13613;F8WA39;H0YDX3;H7BZJ1;E9PIH9;H7C406;E9PPP8	Q8NEC6;Q13613-2;Q13613;F8WA39;H0YDX3	20.4885	20.9277	22.1226	22.6969	6923900	765270	3510500	45624000	1.3617e-13	56823000	8	2	2	3	3	11.3	39.822
DDX31	Probable ATP-dependent RNA helicase DDX31	Q9H8H2-4;F8WAJ0;Q9H8H2-2;Q9H8H2;Q9H8H2-3	Q9H8H2-4;F8WAJ0;Q9H8H2-2;Q9H8H2	20.9511	20.7372	21.6942	22.883	1929500	701790	1801200	65450000	1.3405e-16	69883000	4	2	1	3	5	10.4	64.136
CPSF6	Cleavage and polyadenylation specificity factor subunit 6	Q16630-3;F8WJN3;Q16630;Q16630-2;F8W084	Q16630-3;F8WJN3;Q16630;Q16630-2	26.9127	26.8393	26.9577	27.6711	147150000	93092000	46344000	2208600000	2.628e-194	2495200000	120	14	13	10	17	33.5	52.325
CAPRIN1	Caprin-1	G3V153;Q14444-2;Q14444	G3V153;Q14444-2;Q14444	25.2154	25.2362	25.828	23.9457	41146000	34103000	35834000	129570000	1.2693e-06	240650000	11	2	2	2	2	2.4	70.353
APEX1	DNA-(apurinic or apyrimidinic site) lyase;DNA-(apurinic or apyrimidinic site) lyase, mitochondrial	G3V5Q1;G3V3M6;P27695;G3V5D9;A0A0C4DGK8;H7C4A8;G3V5M0;G3V359;G3V3C7	G3V5Q1;G3V3M6;P27695	21.8596	20.516	22.4396	23.0497	6720300	5056400	4214400	37407000	1.9425e-09	53398000	4	3	2	3	3	14.9	27.125
DDX24	ATP-dependent RNA helicase DDX24	Q9GZR7-2;G3V529;Q9GZR7;A0A087WXU8;F5GYL3	Q9GZR7-2;G3V529;Q9GZR7;A0A087WXU8;F5GYL3	24.7639	24.346	24.2899	23.8258	30559000	16467000	11432000	137470000	7.8055e-49	195930000	14	6	5	4	8	10.4	90.297
MAX	Protein max	G3V5L1;P61244-2;P61244;G3V570;Q6V3B1;G3V302;P61244-3;G3V563;G3V2R5;P61244-4	G3V5L1;P61244-2;P61244	20.7581	20.6252	22.6548	22.2366	1577400	1579700	3990100	40962000	2.2329e-08	48110000	4	3	3	3	3	32.3	14.057
RBM39	RNA-binding protein 39	G3XAC6;Q14498-2;Q14498;Q14498-3;H0Y4X3;Q5QP23;Q5QP22;A0A087X122	G3XAC6;Q14498-2;Q14498;Q14498-3;H0Y4X3	25.6751	25.6858	25.7598	27.1165	68643000	53132000	25869000	1170200000	2.3835e-90	1317900000	90	10	9	8	16	39.7	48.023
ZNF512	Zinc finger protein 512	Q96ME7-2;Q96ME7-3;G3XAG1;Q96ME7	Q96ME7-2;Q96ME7-3;G3XAG1;Q96ME7	24.2964	24.3255	24.5962	24.8487	21594000	19105000	14706000	255200000	1.8726e-32	310610000	29	6	6	4	7	18.8	56.361
SBF1	Myotubularin-related protein 5	O95248;G5E933;O95248-4;H0Y5W8	O95248;G5E933;O95248-4	24.4463	24.332	24.0999	24.6225	21427000	15905000	10266000	252030000	2.3087e-69	299630000	31	11	11	11	16	12.4	208.31
SEC24C	Protein transport protein Sec24C	G5EA31;P53992;P53992-2	G5EA31;P53992	24.8845	24.49	24.4945	24.2111	25285000	16604000	13956000	246420000	1.9116e-59	302270000	29	5	5	8	12	14.8	111.98
CDC27	Cell division cycle protein 27 homolog	G5EA36;P30260;P30260-2;I3L328	G5EA36;P30260;P30260-2;I3L328	20.534	21.4616	21.8082	21.632	1634800	2237200	2519300	25357000	1.4362e-05	31748000	2	1	2	2	2	3.6	91.737
CDSN	Corneodesmosin	Q2L6G8;Q15517;G8JLG2	Q2L6G8;Q15517;G8JLG2	20.6446	21.7783	25.1428	21.8861	1872900	4841100	21348000	37828000	8.5569e-08	65891000	3	2	3	3	3	9.6	51.539
GTPBP6	Putative GTP-binding protein 6	O43824;H0Y2S1	O43824;H0Y2S1	22.2198	21.9912	21.8112	21.7172	5478600	3519400	1962200	27760000	4.8703e-08	38720000	4	2	2	2	2	4.3	56.883
DPM1	Dolichol-phosphate mannosyltransferase	O60762;Q5QPK2;H0Y368	O60762;Q5QPK2;H0Y368	23.456	23.2237	20.3325	23.9927	11984000	7713100	726480	135740000	1.438e-13	156170000	8	3	3	1	3	14.6	29.634
CC2D1B	Coiled-coil and C2 domain-containing protein 1B	Q5T0F9-3;H0Y517;H7C1U3;Q5T0F9-2;Q5T0F9;Q5T0F9-4	Q5T0F9-3;H0Y517;H7C1U3;Q5T0F9-2;Q5T0F9	23.3798	23.2411	23.5948	23.3088	10458000	6971400	5760600	128270000	2.1409e-22	151460000	16	3	3	3	7	22.6	59.371
KIAA0226	Run domain Beclin-1 interacting and cysteine-rich containing protein	H7C357;Q92622-3;Q92622-2;H0Y6E6;Q92622;A0A0A0MRV7;B7ZBN5;Q9H714-6;Q9H714-3;Q9H714-4;Q9H714	H7C357;Q92622-3;Q92622-2;H0Y6E6;Q92622	21.1164	23.4626	23.6528	22.4209	7910500	7778700	8637800	59979000	6.0077e-09	84306000	6	3	2	2	3	3.4	75.135
SP3	Transcription factor Sp3	Q02447-4;Q02447-3;Q02447-5;H0Y6K5;Q02447-6;H0Y7L6;Q02447-2;Q02447	Q02447-4;Q02447-3;Q02447-5;H0Y6K5;Q02447-6;H0Y7L6;Q02447-2;Q02447	24.4864	24.4148	23.9835	24.6954	28631000	23893000	4080300	213230000	6.6178e-41	269840000	9	3	3	3	3	5.4	52.049
CALM1;CALM2;CALM3	Calmodulin	P62158;H0Y7A7;M0QZ52;E7ETZ0;E7EMB3;F8WBR5;G3V479;Q96HY3;G3V361;C9J7T9;P27482;P02585	P62158;H0Y7A7;M0QZ52;E7ETZ0;E7EMB3;F8WBR5;G3V479	23.366	23.7526	24.0399	26.4004	28044000	21511000	19404000	371710000	6.4988e-34	440660000	14	5	5	5	5	50.3	16.837
TMA16	Translation machinery-associated protein 16	Q96EY4;H0Y9X1;D6RA57;D6RE67;D6RC31	Q96EY4;H0Y9X1;D6RA57	25.181	25.1768	24.8134	24.6713	32885000	26801000	18599000	306090000	1.2247e-51	384380000	24	6	4	5	8	39.9	23.864
SARNP	SAP domain-containing ribonucleoprotein	H0YHG0;P82979;F8VZQ9;Q6Y2X3	H0YHG0;P82979;F8VZQ9	25.2297	25.3286	25.8192	25.3421	36859000	36754000	35933000	368350000	5.848e-45	477900000	31	6	6	6	7	13.8	59.075
YLPM1	YLP motif-containing protein 1	H0YIQ2;P49750-3;P49750;P49750-4	H0YIQ2;P49750-3;P49750;P49750-4	25.3307	25.5737	25.1701	25.1812	47293000	50509000	18897000	254480000	6.8741e-13	371180000	11	3	3	3	2	1.4	180.28
RPL28	60S ribosomal protein L28	P46779;P46779-2;P46779-3;H0YKD8;P46779-4;P46779-5;H0YLP6;H0YMF4	P46779;P46779-2;P46779-3;H0YKD8;P46779-4;P46779-5;H0YLP6;H0YMF4	22.0911	21.9367	19.7304	22.2834	3709200	2664800	0	53965000	1.0924e-13	60339000	3	2	2	0	4	25.5	15.747
IQGAP1	Ras GTPase-activating-like protein IQGAP1	H0YLE8;P46940;A0A0J9YXZ5;F2Z2E2;Q86VI3	H0YLE8;P46940;A0A0J9YXZ5	28.475	28.0437	28.2664	28.71	427140000	251590000	192180000	3230600000	0	4101500000	238	36	36	36	46	38.3	124.79
ANXA2;ANXA2P2	Annexin;Annexin A2;Putative annexin A2-like protein	H0YMD0;H0YMU9;H0YN42;P07355;P07355-2;H0YMM1;H0YKS4;H0YM50;H0YKZ7;H0YLV6;H0YMT9;H0YKX9;H0YMW4;A6NMY6;H0YKV8;H0YKL9;H0YN28;H0YL33;H0YLE2;H0YN52;H0YMD9;H0YNA0	H0YMD0;H0YMU9;H0YN42;P07355;P07355-2;H0YMM1;H0YKS4;H0YM50;H0YKZ7;H0YLV6;H0YMT9;H0YKX9;H0YMW4;A6NMY6	22.8311	23.9512	25.9229	22.6835	10259000	17604000	37378000	28805000	9.1048e-24	94046000	13	4	5	4	5	22.9	25.341
DDX17	Probable ATP-dependent RNA helicase DDX17	Q92841-1;Q92841-3;Q92841;H3BLZ8;Q92841-2	Q92841-1;Q92841-3;Q92841;H3BLZ8;Q92841-2	25.353	25.3204	25.2945	25.8777	43813000	28845000	28589000	513410000	1.4822e-130	614650000	33	8	7	9	14	36.6	72.371
FUS	RNA-binding protein FUS	P35637-2;P35637;H3BPE7	P35637-2;P35637;H3BPE7	23.0141	23.3475	19.89	24.3612	8547800	9393900	3309700	169030000	4.4176e-40	190280000	9	3	2	2	4	16.6	53.354
KIF22	Kinesin-like protein KIF22	Q14807-2;H3BRB3;Q14807;H3BTH5	Q14807-2;H3BRB3;Q14807	20.5175	21.4098	22.086	22.9016	887540	1066800	3477300	65696000	5.7688e-20	71128000	6	1	2	3	5	11.2	66.306
TAF1;TAF1L	Transcription initiation factor TFIID subunit 1;Transcription initiation factor TFIID subunit 1-like	H7BY98;H7C2K9;P21675-6;P21675-7;P21675-3;P21675-5;P21675-9;P21675;P21675-2;P21675-12;P21675-4;P21675-8;Q8IZX4;P21675-10;P21675-11;H0Y8N6	H7BY98;H7C2K9;P21675-6;P21675-7;P21675-3;P21675-5;P21675-9;P21675;P21675-2;P21675-12;P21675-4;P21675-8;Q8IZX4	24.9711	24.9993	25.0091	25.3464	39649000	27017000	17548000	348580000	1.5011e-69	432790000	27	9	8	7	11	26.2	52.023
SMARCAL1	SWI/SNF-related matrix-associated actin-dependent regulator of chromatin subfamily A-like protein 1	H7BYI2;Q9NZC9;H7C051	H7BYI2;Q9NZC9	22.4666	22.43	22.4105	22.8368	5405600	5371700	2910200	65446000	2.324e-20	79134000	5	3	3	3	5	7.8	88.426
CSNK1D;CSNK1E	Casein kinase I isoform delta;Casein kinase I isoform epsilon	P48730-2;P48730;H7BYT1;H0Y645;B0QY35;B0QY34;P49674;J3QQI9;B0QY36;H0Y2N6;B4DLF1	P48730-2;P48730;H7BYT1;H0Y645;B0QY35;B0QY34;P49674;J3QQI9;B0QY36	21.7604	21.6805	21.6569	24.2886	4303800	2484300	1654000	165830000	1.1545e-19	174270000	7	3	2	2	4	12.2	46.832
TRIM5	Tripartite motif-containing protein 5	H7C134;Q9C035-6;Q9C035-5;Q9C035-4;Q9C035-3;Q9C035-2;Q9C035;E7EQQ5	H7C134;Q9C035-6;Q9C035-5;Q9C035-4;Q9C035-3;Q9C035-2;Q9C035	20.3893	20.4503	20.2364	22.2382	1276200	1095100	674180	41370000	1.7235e-13	44415000	3	2	2	1	3	18.7	21.252
EBNA1BP2	Probable rRNA-processing protein EBP2	Q99848;H7C2Q8	Q99848;H7C2Q8	23.5565	23.9779	23.873	24.4625	16066000	14625000	11428000	127730000	1.0921e-40	169850000	18	6	6	6	6	26.1	34.852
ATP2A2	Sarcoplasmic/endoplasmic reticulum calcium ATPase 2	H7C5W9;P16615-5;P16615-2;P16615-3;P16615-4;P16615;O14983-3;O14983-2;Q93084-4;Q93084-2;O14983;Q93084-3;Q93084-7;Q93084;Q93084-6;Q93084-5	H7C5W9;P16615-5;P16615-2;P16615-3;P16615-4;P16615	21.4612	21.9969	21.9444	22.4259	2986400	3102200	2420100	50796000	1.1091e-15	59305000	7	1	3	4	5	5.9	102.48
SLC25A11	Mitochondrial 2-oxoglutarate/malate carrier protein	I3L1P8;Q02978;Q02978-2	I3L1P8;Q02978;Q02978-2	24.3707	21.0909	24.0016	23.9806	19862000	3255800	11823000	129050000	7.632e-51	163990000	11	4	2	4	7	34.1	32.182
AZI1	5-azacytidine-induced protein 1	Q9UPN4-3;I3L2J8;Q9UPN4-2;Q9UPN4;I3L2X7;I3L4M5;I3L316	Q9UPN4-3;I3L2J8;Q9UPN4-2;Q9UPN4;I3L2X7	24.7152	24.779	25.1098	24.7466	25709000	27397000	18547000	267130000	1.49e-56	338790000	21	10	10	7	12	10.8	117.4
RPS15A	40S ribosomal protein S15a	I3L3P7;P62244;I3L246;H3BV27;H3BT37;I3L303;H3BN98;H3BVC7	I3L3P7;P62244;I3L246	27.4425	27.18	27.4398	26.9522	167710000	134790000	112850000	1390900000	1.9052e-39	1806300000	122	6	7	6	9	61	11.477
VPS4A	Vacuolar protein sorting-associated protein 4A	I3L4J1;Q9UN37;O75351;Q6PIW4-2;Q6PIW4	I3L4J1;Q9UN37	20.3949	20.4997	21.225	22.0773	641960	793860	1027100	41534000	2.4282e-08	43997000	3	1	1	2	3	10.5	48.07
ZFP1;ZNF211	Zinc finger protein 1 homolog;Zinc finger protein 211	Q6P2D0-2;J3KNQ1;Q6P2D0;A0A087WXL4;Q13398-5;Q13398-6;Q13398-2;Q13398;Q13398-4;H0Y3T8;Q13398-3;Q13398-7;A0A0A0MTK1;Q13398-8	Q6P2D0-2;J3KNQ1;Q6P2D0;A0A087WXL4;Q13398-5;Q13398-6;Q13398-2;Q13398;Q13398-4;H0Y3T8;Q13398-3;Q13398-7;A0A0A0MTK1;Q13398-8	23.1421	23.6811	23.0243	22.6159	10462000	11064000	6620300	39760000	0.00029753	67906000	4	2	2	2	2	4.3	41.072
AGTPBP1	Cytosolic carboxypeptidase 1	Q9UPW5-2;Q9UPW5;Q9UPW5-3;J3KNS1	Q9UPW5-2;Q9UPW5;Q9UPW5-3;J3KNS1	23.5503	23.6859	23.8083	23.201	10731000	11087000	9795500	86512000	7.4387e-22	118130000	9	2	2	3	5	4.8	133.86
SRSF2	Serine/arginine-rich splicing factor 2	J3QL05;J3KP15;Q01130-2;Q01130;Q9BRL6-2;Q9BRL6	J3QL05;J3KP15;Q01130-2;Q01130	23.6684	23.5525	23.8127	23.0924	13125000	11531000	9103200	65896000	3.3913e-24	99654000	12	3	3	3	3	20.8	15.156
LUC7L3	Luc7-like protein 3	O95232;J3KPP4;D6RDI2;H0YA81	O95232;J3KPP4	23.7003	23.5301	23.4613	24.5086	18625000	10384000	5694000	170090000	8.6176e-77	204790000	13	6	5	3	6	14.8	51.466
ALDOA	Fructose-bisphosphate aldolase A;Fructose-bisphosphate aldolase	P04075;J3KPS3;P04075-2;H3BPS8;H3BQN4;H3BUH7;H3BR68;H3BMQ8;H3BR04;A0A087WXX2;P09972;P05062	P04075;J3KPS3;P04075-2;H3BPS8;H3BQN4;H3BUH7	24.1407	25.1055	24.4671	23.374	22448000	28850000	18099000	31164000	3.4933e-27	100560000	9	5	5	5	3	12.9	39.42
PHC1	Polyhomeotic-like protein 1	J3KQH6;P78364	J3KQH6;P78364	23.705	23.6532	23.9386	24.4654	14929000	11822000	8256700	192970000	9.7542e-20	227980000	8	5	5	5	5	5.3	100.46
RPL36A	60S ribosomal protein L36a	P83881;J3KQN4;H0Y5B4;H7BZ11;H7BY91;H0Y3V9;R4GN19	P83881;J3KQN4;H0Y5B4;H7BZ11;H7BY91;H0Y3V9	25.3923	25.1879	25.1877	24.5393	39092000	27425000	15149000	395670000	4.9545e-25	477330000	15	4	4	4	6	37.7	12.441
RNF138	E3 ubiquitin-protein ligase RNF138	J3KSI2;J3QKM8;Q8WVD3;J3KRU4;Q8WVD3-2	J3KSI2;J3QKM8;Q8WVD3	24.3003	23.9707	24.1166	24.4647	23387000	15256000	10822000	271420000	5.0355e-24	320880000	45	4	4	4	6	57.4	12.588
MRPS23	28S ribosomal protein S23, mitochondrial	J3QLR8;Q9Y3D9	J3QLR8;Q9Y3D9	20.2952	20.493	20.818	22.5421	1124300	1232600	1333200	50174000	1.0487e-12	53864000	4	2	2	1	3	19.7	17.517
MRPS7	28S ribosomal protein S7, mitochondrial	J3QQS1;Q9Y2R9;J3QLS3;J3KSI8;J3QKW2	J3QQS1;Q9Y2R9;J3QLS3;J3KSI8;J3QKW2	24.9707	24.9855	25.1131	25.2437	26624000	24929000	21940000	409490000	2.443e-48	482980000	33	4	5	7	9	56.4	19.903
YTHDC1	YTH domain-containing protein 1	Q96MU7-2;Q96MU7;J3QR07	Q96MU7-2;Q96MU7;J3QR07	22.7252	22.3668	22.1696	21.4243	5754800	5708000	2688800	25584000	1.7248e-08	39736000	4	3	3	2	3	4.1	82.691
MYL12A;MYL12B;MYL9	Myosin regulatory light chain 12A;Myosin regulatory light chain 12B;Myosin regulatory light polypeptide 9	P19105;O14950;J3QRS3;P24844;J3KTJ1;P24844-2	P19105;O14950;J3QRS3;P24844	19.7435	25.0604	23.8955	23.981	12301000	33767000	10058000	96507000	1.0587e-17	152630000	26	3	3	2	2	17.5	19.794
RPL13	60S ribosomal protein L13	J3QSB4;P26373;P26373-2	J3QSB4;P26373	22.1235	21.4313	21.6297	21.9131	5340300	1461200	1148800	36388000	4.7404e-10	44339000	3	3	1	2	3	22.2	14.692
CDK12	Cyclin-dependent kinase 12	J3QSD7;Q9NYV4-3;Q9NYV4-2;Q9NYV4	J3QSD7;Q9NYV4-3;Q9NYV4-2;Q9NYV4	23.178	23.1993	23.1463	23.0032	5948900	10326000	5688300	78051000	7.0144e-32	100010000	5	3	3	3	4	4.4	133.66
NUDT16L1	Protein syndesmos	K7EIN2;Q9BRJ7;K7ENA3;W4VSQ8;Q9BRJ7-2;Q96DE0-3;Q96DE0	K7EIN2;Q9BRJ7	23.6144	23.2588	23.4561	22.777	10367000	6145400	7557400	95370000	9.7284e-31	119440000	13	4	4	5	9	46	21.809
CALR	Calreticulin	K7EJB9;P27797;K7EL50	K7EJB9;P27797;K7EL50	22.1347	22.5269	22.6205	20.3959	4626500	6274200	3263800	4465000	0.00058701	18630000	3	2	2	2	1	8.1	28.431
AP1M1	AP-1 complex subunit mu-1	K7EJL1;Q9BXS5;Q9BXS5-2;E7ENJ6;K7EQX3;Q9Y6Q5;Q9Y6Q5-2;K7EPR4;K7EJJ1;K7ERH5;K7EL08;A0A087WZX7;K7EK69;K7EMG5	K7EJL1;Q9BXS5;Q9BXS5-2;E7ENJ6	30.0345	29.861	29.5971	30.1906	1102900000	822890000	563580000	10389000000	1.3739e-182	12879000000	500	19	19	19	24	61.8	40.296
H3F3B;HIST2H3A;HIST3H3;H3F3A;HIST1H3A;H3F3C;HIST2H3PS2	Histone H3;Histone H3.2;Histone H3.1t;Histone H3.3;Histone H3.1;Histone H3.3C	K7EK07;Q71DI3;Q16695;P84243;P68431;K7EMV3;B4DEB1;K7ES00;Q6NXT2;Q5TEC6;K7EP01	K7EK07;Q71DI3;Q16695;P84243;P68431;K7EMV3;B4DEB1;K7ES00;Q6NXT2;Q5TEC6;K7EP01	27.6596	27.72	27.4285	27.2868	136470000	217450000	123980000	1519300000	5.9238e-30	1997200000	44	6	6	6	6	26.5	14.914
2009-09-01	Septin-9	K7EK18;K7EL40;Q9UHD8-4;Q9UHD8-9;Q9UHD8-3;Q9UHD8-8;Q9UHD8-7;Q9UHD8-2;Q9UHD8-5;Q9UHD8;K7ER52;K7EIE4;K7EQD7;K7ELJ9;K7EIR4;K7EKN4;K7EN52;K7ENQ5;K7EJZ2	K7EK18;K7EL40;Q9UHD8-4;Q9UHD8-9;Q9UHD8-3;Q9UHD8-8;Q9UHD8-7;Q9UHD8-2;Q9UHD8-5;Q9UHD8;K7ER52;K7EIE4;K7EQD7;K7ELJ9	23.2122	22.9803	23.0426	22.6486	8058400	9063500	6951700	28227000	5.5695e-11	52300000	4	3	4	4	3	19	22.217
ACOT7	Cytosolic acyl coenzyme A thioester hydrolase	O00154-2;K7EKP8;O00154-3;O00154-6;O00154-4;O00154-5;O00154-7;O00154	O00154-2;K7EKP8;O00154-3;O00154-6;O00154-4;O00154-5;O00154-7;O00154	22.4399	20.3786	21.6781	21.8297	834880	0	2216200	28071000	3.7744e-11	31122000	3	1	0	3	3	14.2	27.041
MAP4K1	Mitogen-activated protein kinase kinase kinase kinase 1;Mitogen-activated protein kinase kinase kinase kinase	K7EKT6;Q92918-2;Q92918;K7ER95	K7EKT6;Q92918-2;Q92918;K7ER95	23.8502	23.8287	24.3301	24.3737	10803000	15682000	8084400	246030000	3.003e-31	280600000	17	4	5	3	6	21	44.082
LSM12	Protein LSM12 homolog	Q3MHD2;Q3MHD2-2;K7ELG9	Q3MHD2;Q3MHD2-2;K7ELG9	21.5139	22.3634	22.5908	22.4634	1476300	4093300	4194400	48067000	5.5203e-08	57831000	4	1	2	2	2	15.4	21.701
PGD	6-phosphogluconate dehydrogenase, decarboxylating	K7EMN2;K7EM49;K7EPF6;P52209-2;P52209	K7EMN2;K7EM49;K7EPF6;P52209-2;P52209	22.116	21.763	21.4156	20.8708	4534800	3090100	0	0	6.0829e-05	7624900	3	2	2	0	0	12.5	17.293
RPL22	60S ribosomal protein L22	K7EMH1;K7ERI7;P35268;K7EP65;K7EKS7;K7ELC4;K7EJT5	K7EMH1;K7ERI7;P35268;K7EP65;K7EKS7;K7ELC4	25.3918	25.2491	25.1946	25.1379	36829000	33218000	26872000	325610000	2.2333e-24	422520000	20	3	3	4	5	43.8	10.422
RBM42	RNA-binding protein 42	K7EQ03;Q9BTD8-4;Q9BTD8-2;Q9BTD8-3;K7EP90;Q9BTD8;K7EML2;K7ER08	K7EQ03;Q9BTD8-4;Q9BTD8-2;Q9BTD8-3;K7EP90;Q9BTD8;K7EML2	24.0195	24.5819	24.2632	23.6407	6610500	20610000	10239000	226480000	9.8931e-49	263930000	14	3	3	3	5	16.2	44.638
CDC37	Hsp90 co-chaperone Cdc37;Hsp90 co-chaperone Cdc37, N-terminally processed	K7EQA9;Q16543;K7EKQ2;K7EIU0	K7EQA9;Q16543;K7EKQ2	21.3827	19.7355	20.4513	21.1894	4953700	2032600	895720	18985000	3.5831e-06	26867000	3	2	2	2	2	17.8	27.435
CSNK1G2;CSNK1G3;CSNK1G1	Casein kinase I isoform gamma-2;Casein kinase I isoform gamma-3;Casein kinase I isoform gamma-1	K7ESB6;P78368;A0A087WWF5;Q9Y6M4-6;Q9Y6M4-5;U3KQN9;Q9HCP0-2;U3KQA5;Q9HCP0;Q9Y6M4-3;Q9Y6M4-4;Q9Y6M4;Q9Y6M4-2;U3KQB3;A0A087WXD7;K7EP38;K7EJC0;A0A087WZK4	K7ESB6;P78368;A0A087WWF5;Q9Y6M4-6;Q9Y6M4-5;U3KQN9;Q9HCP0-2;U3KQA5;Q9HCP0;Q9Y6M4-3;Q9Y6M4-4;Q9Y6M4;Q9Y6M4-2;U3KQB3;A0A087WXD7	22.4152	22.1273	22.1385	22.7841	6673100	5120000	2807800	39157000	3.3992e-13	53758000	3	3	4	3	4	14.7	33.643
GTF2F1	General transcription factor IIF subunit 1	M0QXD6;P35269	M0QXD6;P35269	27.0289	27.2403	27.0452	26.9922	153290000	137050000	82394000	992170000	1.5278e-113	1364900000	50	8	7	9	11	19.6	48.595
SNRPA	U1 small nuclear ribonucleoprotein A	M0R0G9;M0QXK2;M0R221;M0R2B8;P09012;M0QZG7;M0R268	M0R0G9;M0QXK2;M0R221;M0R2B8;P09012;M0QZG7;M0R268	22.5717	22.1187	22.4015	22.0039	4015600	4677500	2863300	51857000	2.77e-14	63413000	4	2	3	3	3	42.5	10.083
USF2	Upstream stimulatory factor 2	Q15853-4;M0QXT0;Q15853-3;Q15853-2;Q15853;M0QYU7;B4DLJ1;M0R1C6	Q15853-4;M0QXT0;Q15853-3;Q15853-2;Q15853;M0QYU7;B4DLJ1	24.315	24.2471	23.9466	24.1917	14906000	15131000	11087000	206270000	9.8804e-30	247400000	13	4	4	6	6	33	23.988
RPS5	40S ribosomal protein S5;40S ribosomal protein S5, N-terminally processed	M0R0F0;P46782;M0R0R2;M0QZN2	M0R0F0;P46782;M0R0R2;M0QZN2	26.7738	26.4194	26.3695	26.5021	130650000	66060000	58506000	690320000	3.2365e-97	945530000	54	12	10	10	13	52	22.391
RPL18A	60S ribosomal protein L18a	M0R0P7;M0R3D6;M0R1A7;M0R117;Q02543	M0R0P7;M0R3D6;M0R1A7;M0R117;Q02543	20.8761	22.0037	22.2674	22.7087	3958900	3786300	3687500	46307000	1.4534e-08	57739000	5	1	2	2	2	19.7	16.177
SPHK2	Sphingosine kinase 2	Q9NRA0-4;Q9NRA0-3;Q9NRA0-2;Q9NRA0;M0R344;Q9NRA0-5;M0R0E9;A0A075B7A1;M0QXX5;E9PCV4	Q9NRA0-4;Q9NRA0-3;Q9NRA0-2;Q9NRA0;M0R344;Q9NRA0-5;M0R0E9;A0A075B7A1;M0QXX5	23.379	22.8044	22.6633	22.9439	10619000	6372300	4101000	66701000	1.5744e-24	87793000	19	2	2	2	4	10.9	62.985
FSD1	Fibronectin type III and SPRY domain-containing protein 1	M0R366;Q9BTV5;M0R2F6;M0R1R0	M0R366;Q9BTV5	25.1307	24.6437	24.8772	24.476	32287000	22863000	18189000	232540000	2.0208e-60	305880000	39	9	9	9	12	28.4	49.193
KIF2A	Kinesin-like protein KIF2A	O00139-2;O00139-1;O00139-5;O00139;O00139-4;D6R9M0;H0Y8H2	O00139-2;O00139-1;O00139-5;O00139;O00139-4	27.8437	27.4448	27.5519	26.8489	204880000	145190000	115680000	1471900000	4.8141e-181	1937700000	107	19	21	18	28	44.7	75.042
GTPBP1	GTP-binding protein 1	O00178;B0QY59;F5H716	O00178	23.0503	23.0506	23.0078	23.7107	10816000	5648400	5458100	106860000	1.4298e-23	128790000	6	4	3	3	4	10.5	72.453
AP3B1	AP-3 complex subunit beta-1	O00203-3;O00203;Q13367-3;Q13367;Q13367-4	O00203-3;O00203	24.9101	24.6924	24.9775	24.7499	32294000	21896000	17869000	301990000	2.4228e-51	374050000	36	11	9	8	14	14.4	116.19
CBX4	E3 SUMO-protein ligase CBX4	O00257-3;O00257;F8WCW6;I3L4F1	O00257-3;O00257;F8WCW6	21.476	22.3976	22.1434	22.7759	0	0	2501700	61998000	1.4772e-07	64500000	4	0	0	2	3	13.8	31.987
SUPT5H	Transcription elongation factor SPT5	O00267-2;O00267;M0QYL9	O00267-2;O00267	29.2961	29.0723	29.0863	29.4026	656610000	503300000	359730000	6264600000	0	7784200000	296	35	35	33	44	44.2	120.5
POLRMT	DNA-directed RNA polymerase, mitochondrial	O00411;K7EMH3;K7ESD1	O00411	24.1475	24.0393	24.5065	24.7224	17091000	10883000	7911500	357300000	2.2252e-89	393180000	32	10	7	7	18	19.6	138.62
NDUFA4	NADH dehydrogenase [ubiquinone] 1 alpha subcomplex subunit 4	O00483	O00483	23.2977	23.2212	23.0166	22.4671	10064000	8167500	5859300	43646000	6.51e-07	67737000	8	2	2	2	2	22.2	9.3697
MPHOSPH10	U3 small nucleolar ribonucleoprotein protein MPP10	O00566	O00566	23.2024	23.118	22.6379	24.542	12160000	9221100	3798400	165250000	1.8676e-35	190430000	11	2	2	3	5	12.2	78.863
NOP56	Nucleolar protein 56	O00567;Q5JXT2;H0Y653;H0YDU4	O00567;Q5JXT2	23.8959	23.6771	23.8263	23.6793	13576000	11949000	9603600	115760000	1.8382e-20	150890000	16	4	4	5	5	8.6	66.049
TCERG1	Transcription elongation regulator 1	O14776-2;O14776;G3V220;Q5VWI1	O14776-2;O14776;G3V220	24.5817	24.5017	24.4053	24.3709	19948000	20783000	9800700	263050000	2.3303e-57	313580000	20	5	7	8	11	12.1	121.69
ARPC3	Actin-related protein 2/3 complex subunit 3	O15145;C9JZD1;F8VR50	O15145;C9JZD1	23.5194	23.4785	21.0117	23.1199	12503000	10156000	4514800	76839000	2.0163e-12	104010000	10	3	3	2	3	17.4	20.546
EIF3D	Eukaryotic translation initiation factor 3 subunit D	O15371-2;O15371-3;O15371;B0QYA5;B0QYA4;B0QYA6	O15371-2;O15371-3;O15371	25.4263	24.7534	24.943	25.3653	35212000	23554000	17892000	472830000	2.5301e-65	549490000	29	5	4	6	13	40.1	58.14
RNMT	mRNA cap guanine-N7 methyltransferase	O43148;O43148-2;K7EP06;K7ERH6	O43148;O43148-2;K7EP06	26.9389	26.7486	26.8248	27.3753	121130000	96085000	65634000	1735200000	6.8963e-111	2018100000	105	12	12	10	14	31.5	54.843
PHGDH	D-3-phosphoglycerate dehydrogenase	O43175;Q5SZU1	O43175;Q5SZU1	25.542	25.605	25.4916	25.0118	48007000	41629000	30009000	291970000	1.6041e-61	411610000	53	12	12	12	13	34.1	56.65
SART1	U4/U6.U5 tri-snRNP-associated protein 1	O43290;E9PQI8	O43290;E9PQI8	26.5212	26.0185	25.9129	26.57	114420000	60943000	12264000	973440000	1.5436e-145	1161100000	25	4	5	2	9	13.1	90.254
PLRG1	Pleiotropic regulator 1	O43660-2;O43660;H0YA24;H0YAA2	O43660-2;O43660;H0YA24	26.7789	26.5832	26.7839	26.9553	123590000	92324000	60917000	1060800000	6.0428e-105	1337600000	64	13	13	13	16	33.5	56.289
NUDT21	Cleavage and polyadenylation specificity factor subunit 5	O43809;H3BND3;H3BV41	O43809	27.5195	27.5192	27.3609	27.8099	176790000	161910000	126830000	2008300000	6.911e-92	2473800000	144	8	9	10	15	48.5	26.227
LANCL1	LanC-like protein 1	O43813;E9PHS0;F8WDS9	O43813;E9PHS0	26.4907	26.3126	26.5603	25.9898	84854000	66549000	64996000	615230000	1.7171e-36	831630000	52	9	9	9	11	21.1	45.283
C21orf2	Protein C21orf2	O43822-2;O43822-3;O43822;O43822-4;REV__O75691	O43822-2;O43822-3;O43822;O43822-4	24.2378	23.9271	23.9706	23.8734	18194000	12088000	10570000	146600000	9.1396e-44	187450000	14	4	3	4	5	25.1	23.653
SMARCA5;SMARCA1	SWI/SNF-related matrix-associated actin-dependent regulator of chromatin subfamily A member 5;Probable global transcription activator SNF2L1	O60264;P28370-2;P28370;A0A0A0MRP6;B7ZLQ5	O60264;P28370-2;P28370;A0A0A0MRP6;B7ZLQ5	23.4805	23.2938	23.1733	23.298	11262000	8475400	3926500	116650000	8.933e-35	140310000	15	3	3	2	7	6.6	121.9
ZFC3H1	Zinc finger C3H1 domain-containing protein	O60293-2;O60293	O60293-2;O60293	25.8802	26.1184	26.1325	24.8894	63811000	66699000	49942000	146730000	2.4009e-37	327180000	16	5	5	5	5	2.6	217.49
KDM1A	Lysine-specific histone demethylase 1A	O60341;O60341-2;R4GMP9;R4GMQ1	O60341;O60341-2;R4GMP9	22.6865	21.4834	21.5915	22.8433	5746300	1054300	1512300	73574000	9.1731e-17	81887000	6	3	2	3	5	8.1	92.902
NME2P1;NME2;NME1-NME2;NME1	Putative nucleoside diphosphate kinase;Nucleoside diphosphate kinase B;Nucleoside diphosphate kinase;Nucleoside diphosphate kinase A	O60361;P22392;P22392-2;Q32Q12;E7ERL0;P15531;P15531-2;J3KPD9	O60361;P22392;P22392-2;Q32Q12;E7ERL0;P15531;P15531-2;J3KPD9	22.5515	23.3676	23.6769	21.9295	6145700	9094400	8343100	34724000	1.7481e-12	58307000	6	3	2	3	3	26.3	15.529
CDC40	Pre-mRNA-processing factor 17	O60508;Q5SRN1	O60508;Q5SRN1	23.3778	22.8942	23.1811	23.2774	9096200	6578100	5064300	107750000	2.1491e-32	128490000	12	3	4	3	7	17.3	65.521
PQBP1	Polyglutamine-binding protein 1	O60828-2;O60828;O60828-6;O60828-5;O60828-4;C9JQA1;O60828-3;O60828-10;O60828-9;O60828-8;O60828-7;H7C053	O60828-2;O60828;O60828-6;O60828-5;O60828-4;C9JQA1;O60828-3	23.9411	24.8278	24.6167	24.5	19072000	27829000	18376000	116790000	1.6769e-39	182070000	16	3	2	3	3	14.8	30.401
SH2D1A	SH2 domain-containing protein 1A	O60880-3;O60880-6;O60880-2;O60880-5;O60880-4;O60880	O60880-3;O60880-6;O60880-2;O60880-5;O60880-4;O60880	20.6767	21.3538	22.7048	22.415	3981600	3489500	4329800	43661000	1.8605e-08	55462000	6	1	1	2	2	41.4	6.2842
DNAJA2	DnaJ homolog subfamily A member 2	O60884;A0A087WT48	O60884	22.8929	22.3258	22.2796	21.9782	6887600	4790200	4060500	26591000	2.2502e-15	42329000	5	2	2	3	3	6.8	45.745
WDR1	WD repeat-containing protein 1	O75083;D6RD66;O75083-3	O75083;D6RD66;O75083-3	22.1627	22.0839	21.9468	20.7216	4726500	4052600	2359200	4507600	0.00039967	15646000	3	2	2	2	1	2.6	66.193
SLIT1	Slit homolog 1 protein	Q5T0V0;O75093;Q5T0V4;O75093-2;Q5T0V2;A0A087WYV5;O94813-3;A0A0A6YYB8;O94813-2;O94813;X6R3P0	Q5T0V0;O75093;Q5T0V4;O75093-2;Q5T0V2	23.1467	22.819	22.2448	23.2047	7240100	3911800	4238400	101460000	1.9461e-32	116850000	9	4	3	4	6	5.3	159.66
ZBED4	Zinc finger BED domain-containing protein 4	O75132	O75132	25.6823	25.2642	25.3315	24.8877	47702000	25666000	23302000	418850000	1.9517e-79	515520000	39	10	8	10	18	19	130.32
HMMR	Hyaluronan mediated motility receptor	O75330-4;O75330-2;O75330;O75330-3;E5RIH2;E5RI30	O75330-4;O75330-2;O75330;O75330-3	24.9718	25.0854	24.9725	24.7314	27801000	21789000	16361000	397920000	2.5484e-110	463870000	25	7	7	8	15	29.5	74.494
TRIM3	Tripartite motif-containing protein 3	O75382-4;O75382-2;O75382;O75382-3;E9PMK8	O75382-4;O75382-2;O75382;O75382-3	23.6369	22.8581	23.6356	23.9456	18639000	3493500	6535800	132570000	5.8909e-49	161240000	10	4	2	4	8	15.2	67.725
EED	Polycomb protein EED	O75530-3;O75530;O75530-2;E9PJK2;E9PMU3;H0YEL4	O75530-3;O75530;O75530-2;E9PJK2	23.4175	23.1808	23.5874	23.2763	5128300	3046100	3644300	230160000	1.509e-20	241980000	7	3	2	3	4	13.2	45.524
SF3B1	Splicing factor 3B subunit 1	O75533	O75533	23.1043	23.0296	22.5112	22.8654	9558200	7932800	3467600	54993000	2.1687e-17	75952000	8	4	4	4	4	2.8	145.83
GCAT	2-amino-3-ketobutyrate coenzyme A ligase, mitochondrial	O75600;O75600-2	O75600;O75600-2	20.9203	20.9038	20.8227	20.7134	925670	1744300	1107700	13877000	5.0431e-07	17655000	2	1	2	2	2	9.3	45.285
SURF6	Surfeit locus protein 6	O75683	O75683	23.2488	23.1348	22.7764	22.494	9446200	6074900	4118500	73147000	3.0119e-12	92787000	7	3	2	3	4	12.2	41.45
RPP40	Ribonuclease P protein subunit p40	X6RLL4;O75818-2;O75818;A0A087X1N3	X6RLL4;O75818-2;O75818;A0A087X1N3	22.0905	20.8537	21.9883	22.8584	6749300	5137000	2579300	42495000	4.0692e-08	56960000	3	2	1	2	2	7.6	34.676
SMNDC1	Survival of motor neuron-related-splicing factor 30	O75940	O75940	23.1633	23.3336	23.7391	23.0307	9255300	9041600	8461700	73791000	1.2136e-14	100550000	9	2	2	2	4	17.2	26.711
ATP5H	ATP synthase subunit d, mitochondrial	O75947;O75947-2;F5H608	O75947;O75947-2;F5H608	26.1613	26.4941	26.2618	25.9784	63836000	66258000	51399000	742320000	5.5409e-41	923810000	50	7	6	8	10	78.3	18.491
SRP72	Signal recognition particle subunit SRP72	O76094-2;O76094;R4GNC1	O76094-2;O76094	24.7026	24.4413	20.997	22.3912	32092000	12865000	4854600	68515000	3.5843e-20	118330000	9	2	2	1	4	8.5	67.879
STK10	Serine/threonine-protein kinase 10	O94804;H0YB71	O94804	28.258	28.2394	27.8077	28.8497	346410000	300760000	161280000	3270700000	4.3821e-270	4079100000	127	29	28	25	34	32.1	112.13
PRPF6	Pre-mRNA-processing factor 6	O94906;O94906-2	O94906;O94906-2	25.9899	25.32	25.5598	25.5814	65772000	33583000	30220000	438700000	5.8129e-94	568280000	39	12	11	15	16	19	106.92
HEXIM1	Protein HEXIM1	O94992	O94992	24.3801	24.1606	23.7811	23.7333	24817000	16733000	5255300	130120000	5.6541e-19	176920000	6	3	3	3	4	12.8	40.623
TJP3	Tight junction protein ZO-3	O95049-5;O95049;O95049-4;O95049-3	O95049-5;O95049;O95049-4;O95049-3	23.0303	21.4459	22.7772	22.6803	9273200	2778300	5816200	30926000	1.6589e-09	48793000	5	3	2	3	2	4.9	97.486
SCAF4;SCAF8	Splicing factor, arginine/serine-rich 15;Protein SCAF8	O95104-2;O95104-3;O95104;Q9UPN6;Q9UPN6-2;A0A0A0MT33	O95104-2;O95104-3;O95104;Q9UPN6;Q9UPN6-2;A0A0A0MT33	23.58	23.5857	23.5409	23.3629	15858000	9348000	6512900	87655000	6.3842e-09	119370000	12	3	2	2	3	2.1	123.64
KIF4A	Chromosome-associated kinesin KIF4A	O95239-2;O95239;Q2VIQ3	O95239-2;O95239	22.2353	20.6568	22.2371	22.657	3168900	920430	3440900	62066000	6.9164e-21	69597000	6	3	1	4	6	5.9	128.46
SMC2	Structural maintenance of chromosomes protein 2	O95347-2;O95347;Q5T821	O95347-2;O95347	21.9463	21.7672	22.1302	22.4573	4371600	2144100	1893000	64146000	7.7514e-25	72555000	10	5	3	3	5	6.2	124.92
FMNL1	Formin-like protein 1	O95466;O95466-2;O95466-3;K7EK60;K7EJE6;A0A0A0MR62;Q96PY5;Q96PY5-3;C9IZY8;Q8IVF7-2;Q8IVF7-3;F8W1F5;Q8IVF7	O95466;O95466-2;O95466-3;K7EK60;K7EJE6;A0A0A0MR62	25.0837	24.851	24.883	24.6419	22704000	13920000	16770000	456190000	7.3454e-45	509580000	29	8	6	9	11	11.7	121.85
SGPL1	Sphingosine-1-phosphate lyase 1	O95470;H7BXL7;H0Y3V8	O95470	28.0313	27.699	27.6422	27.2456	260670000	177740000	132730000	1512000000	2.3382e-132	2083100000	122	21	20	19	27	44.9	63.523
SIX6;SIX3	Homeobox protein SIX6;Homeobox protein SIX3	O95475;O95343	O95475;O95343	22.0177	23.1601	22.9043	23.1424	5263700	6201600	5253900	86612000	2.8672e-25	103330000	7	1	2	3	5	31.3	27.687
SEC24A	Protein transport protein Sec24A	O95486;O95486-2;H0Y9J6	O95486	28.8604	28.7121	28.9403	29.2736	519160000	379930000	321400000	5543000000	1.1727e-192	6763500000	420	20	20	20	23	26.6	119.75
SEC24B	Protein transport protein Sec24B	O95487-2;O95487;O95487-3	O95487-2;O95487;O95487-3	29.9262	29.5992	29.3283	29.8275	1024100000	684610000	484340000	7860900000	3.0686e-251	10054000000	355	25	25	25	31	26.8	133.63
TDP2	Tyrosyl-DNA phosphodiesterase 2	O95551;O95551-2;O95551-3;X6R5A3	O95551;O95551-2;O95551-3;X6R5A3	25.8208	25.5501	25.7759	26.1552	56063000	41785000	31062000	750960000	1.1344e-74	879870000	59	6	6	5	8	26.2	40.929
AP2A1	AP-2 complex subunit alpha-1	O95782-2;O95782	O95782-2;O95782	23.4288	22.7091	22.9324	22.1159	7222300	6393100	5475700	58176000	4.1421e-17	77267000	10	2	3	3	6	6.7	105.36
MLYCD	Malonyl-CoA decarboxylase, mitochondrial	O95822;O95822-2;Q5T655	O95822;O95822-2	25.5426	25.2156	25.1687	25.1742	49778000	17509000	23536000	459270000	8.116e-88	550090000	39	9	6	10	14	32.3	55.003
LDHA	L-lactate dehydrogenase A chain	P00338;P00338-3;P00338-4;P00338-5;P00338-2;F5GYU2;F5GXY2;F5GXH2	P00338;P00338-3;P00338-4	25.5678	25.4242	25.2571	23.6206	47118000	40229000	25040000	111940000	9.6523e-33	224330000	21	5	6	5	6	22.3	36.688
GSR	Glutathione reductase, mitochondrial	P00390-5;P00390-4;P00390-2;P00390-3;P00390;H0YC68;E5RI06	P00390-5;P00390-4;P00390-2;P00390-3;P00390	22.8869	22.6773	22.4679	22.4955	6039400	3678300	3462100	82148000	5.7437e-24	95327000	6	3	3	4	5	14.5	47.267
PGK1	Phosphoglycerate kinase 1	P00558-2;P00558	P00558-2;P00558	21.8498	23.36	21.9073	20.9444	5092100	7926300	2919300	12522000	1.8258e-09	28460000	6	3	3	3	3	9.3	41.428
RAF1;BRAF;ARAF	RAF proto-oncogene serine/threonine-protein kinase;Serine/threonine-protein kinase B-raf;Serine/threonine-protein kinase A-Raf	P04049;P04049-2;H7C560;H7C155;P15056;P10398;Q96II5;H7C4S5	P04049;P04049-2;H7C560;H7C155;P15056;P10398;Q96II5	21.3777	21.5637	21.3362	21.8326	2439600	2762200	1453800	33735000	2.6828e-10	40390000	4	2	2	2	4	8.3	73.051
DNTT	DNA nucleotidylexotransferase	P04053-2;P04053	P04053-2;P04053	23.8054	23.0194	23.4974	23.3357	10735000	9522700	6883200	101930000	1.1265e-36	129070000	14	5	6	4	8	17.1	58.407
GAPDH	Glyceraldehyde-3-phosphate dehydrogenase	P04406;P04406-2;E7EUT5;O14556	P04406;P04406-2;E7EUT5	26.5157	26.8886	27.2536	25.0944	94257000	104150000	106590000	312070000	4.544e-50	617070000	54	10	11	9	11	44.5	36.053
RPN1	Dolichyl-diphosphooligosaccharide--protein glycosyltransferase subunit 1	P04843;B7Z4L4;F8WF32	P04843;B7Z4L4	24.3995	24.2168	24.3431	24.3322	15071000	15098000	11771000	259430000	5.3014e-62	301370000	34	9	9	7	13	25	68.569
HIST1H2AC;HIST3H2A;HIST1H2AB;H2AFV;H2AFZ;HIST1H2AA;H2AFX	Histone H2A type 1-C;Histone H2A type 3;Histone H2A type 1-B/E;Histone H2A.V;Histone H2A;Histone H2A.Z;Histone H2A type 1-A;Histone H2A.x	Q93077;Q7L7L0;P04908;Q71UI9-2;C9J0D1;Q71UI9;P0C0S5;Q96QV6;P16104;Q71UI9-5;C9J386;Q71UI9-3;Q71UI9-4;Q8IUE6	Q93077;Q7L7L0;P04908;Q71UI9-2;C9J0D1;Q71UI9;P0C0S5;Q96QV6;P16104	27.3476	27.609	27.3142	26.6851	164330000	173900000	108630000	882900000	3.2117e-30	1329800000	58	3	3	3	4	35.4	14.105
ATP1A1;ATP1A3	Sodium/potassium-transporting ATPase subunit alpha-1;Sodium/potassium-transporting ATPase subunit alpha-3	P05023-3;P05023-4;P05023;P05023-2;M0R116;P13637;P13637-2;P13637-3;A0A0A0MT26;M0QXF2;P20648	P05023-3;P05023-4;P05023;P05023-2;M0R116;P13637;P13637-2;P13637-3;A0A0A0MT26	23.1381	22.1123	22.3116	21.675	9111800	4647600	3544000	17204000	2.1223e-07	34508000	5	4	3	3	2	4.8	109.55
ARG1	Arginase-1	P05089;P05089-2;P05089-3	P05089;P05089-2	21.807	20.8974	24.1497	21.328	195980	0	10787000	31628000	2.5059e-14	42610000	12	1	0	5	5	15.8	34.735
S100A8	Protein S100-A8;Protein S100-A8, N-terminally processed	P05109	P05109	20.9774	23.9983	20.8452	20.2325	979570	14439000	888600	14078000	3.8926e-09	30385000	3	1	3	2	2	26.9	10.834
SLC25A5	ADP/ATP translocase 2;ADP/ATP translocase 2, N-terminally processed	P05141	P05141	27.7511	27.5317	27.5384	27.5317	218560000	162860000	123330000	1691500000	5.0227e-85	2196200000	148	14	14	14	17	49	32.852
EIF2S1	Eukaryotic translation initiation factor 2 subunit 1	P05198;H0YJS4;G3V4T5	P05198;H0YJS4;G3V4T5	26.2885	26	26.2506	25.759	83071000	58853000	47630000	494370000	3.8571e-64	683920000	55	11	11	7	14	43.8	36.112
RB1	Retinoblastoma-associated protein	P06400	P06400	21.6165	24.9948	25.168	25.5762	44879000	59695000	21217000	144870000	4.1178e-17	270660000	5	2	2	2	3	4.7	106.16
ATP5B	ATP synthase subunit beta, mitochondrial;ATP synthase subunit beta	P06576;H0YH81;F8W079;F8W0P7;H0YI37	P06576;H0YH81;F8W079	24.2932	24.4885	24.037	23.962	16037000	19987000	8489600	197970000	8.1933e-46	242480000	28	8	8	6	11	32.3	56.559
ENO1	Alpha-enolase	P06733;P06733-2;K7EM90	P06733;P06733-2	23.7475	25.1584	25.4479	22.7029	12298000	36099000	27346000	50608000	2.7585e-18	126350000	21	7	8	7	6	19.8	47.168
LDHB	L-lactate dehydrogenase B chain;L-lactate dehydrogenase	P07195;A8MW50;C9J7H8;F5H793;F5H5G7;F5H155;A0A087WUM2;G3XAP5;F5H245;Q6ZMR3;P07864	P07195;A8MW50;C9J7H8	26.5324	26.9776	26.022	25.0757	105010000	106050000	48437000	219890000	1.3507e-55	479390000	26	10	10	10	9	35.3	36.638
CTSD	Cathepsin D;Cathepsin D light chain;Cathepsin D heavy chain	P07339;H7C469;H7C1V0;F8W787;F8WD96;C9JH19	P07339;H7C469;H7C1V0;F8W787;F8WD96;C9JH19	20.9694	22.9166	24.1625	22.0482	1877900	6608000	11120000	44484000	6.3399e-12	64090000	9	1	3	3	4	11.4	44.552
CAPN1	Calpain-1 catalytic subunit	P07384;E9PL37	P07384	22.9692	22.5168	23.3286	22.5162	5820800	3797900	7534600	67316000	1.7135e-16	84469000	10	3	3	5	5	8.5	81.889
TUBB	Tubulin beta chain	Q5JP53;P07437;Q5ST81;A0A075B736;Q5SQY0;I3L2F9;A6NNZ2;K7ESM5;Q9H4B7;CON__ENSEMBL:ENSBTAP00000025008;M0R1I1	Q5JP53;P07437;Q5ST81	28.2782	28.1936	27.7862	28.2688	306020000	235880000	134280000	3484700000	2.0498e-168	4160900000	105	4	4	4	6	59.9	47.766
PFN1	Profilin-1	P07737;K7EJ44;I3L3D5;CON__P02584	P07737;K7EJ44	24.0201	24.8645	24.7604	23.2521	14739000	29341000	20710000	33323000	1.6244e-25	98113000	33	5	6	6	4	65	15.054
HSP90AA1	Heat shock protein HSP 90-alpha	P07900;P07900-2;Q14568;Q58FG0;G3V2J8	P07900;P07900-2	25.2206	24.9655	24.2811	21.9412	37698000	27554000	14158000	32485000	6.2119e-52	111900000	20	7	6	5	3	16.4	84.659
SP1	Transcription factor Sp1	P08047-3;P08047-2;P08047	P08047-3;P08047-2;P08047	22.7705	23.0919	23.6594	22.7897	8794900	8478800	6037400	66237000	9.3e-14	89548000	9	4	4	2	4	3.3	75.823
HSP90AB1	Heat shock protein HSP 90-beta	P08238;Q58FF8;Q58FF7;F8W026;Q96GW1	P08238	27.4384	27.364	26.9223	25.8792	191210000	147020000	89099000	361200000	9.693e-78	788520000	108	13	14	13	14	20	83.263
CTSG	Cathepsin G	P08311	P08311	25.1774	25.0607	24.8018	24.5424	35157000	18674000	13710000	380640000	1.4883e-35	448180000	32	4	4	4	9	38.8	28.837
HMGB1;HMGB1P1	High mobility group protein B1;Putative high mobility group protein B1-like 1	P09429;Q5T7C4;B2RPK0;P23497	P09429;Q5T7C4;B2RPK0	24.6799	24.8224	24.3624	23.8569	22290000	21921000	13626000	189620000	9.0003e-23	247460000	12	3	4	3	5	18.6	24.893
PARP1	Poly [ADP-ribose] polymerase 1	P09874;Q5VX84;Q5VX85	P09874	22.047	22.4942	21.9846	21.7481	2056800	4097900	2104200	43491000	2.1935e-14	51750000	4	1	2	2	4	4.9	113.08
HSPD1	60 kDa heat shock protein, mitochondrial	P10809;E7ESH4;P10809-2;C9JL25;E7EXB4;C9JL19;C9JCQ4;C9J0S9	P10809	24.8258	25.834	25.7893	24.0512	29803000	50696000	35293000	169630000	5.3947e-54	285420000	27	8	8	6	10	27.2	61.054
HSPA5	78 kDa glucose-regulated protein	P11021	P11021	24.9367	25.4118	25.6424	25.7669	25603000	33365000	29274000	598430000	3.0804e-101	686670000	55	11	10	12	17	37	72.332
HSPA8	Heat shock cognate 71 kDa protein	P11142;E9PKE3;P11142-2;E9PNE6;E9PN89;E9PLF4;E9PQQ4;E9PQK7;E9PK54;A8K7Q2;E9PPY6;E9PI65;P54652;E9PN25;E9PS65;E9PM13	P11142;E9PKE3;P11142-2;E9PNE6;E9PN89	27.8617	28.0993	27.8078	28.5702	251090000	242810000	181040000	2938500000	5.6813e-221	3613500000	158	21	20	23	31	50.3	70.897
EPB41	Protein 4.1	P11171-4;Q4VB86;P11171-3;P11171-7;P11171-2;P11171;P11171-6;P11171-5;Q4VXN1;Q4VXN0;Q9H4G0-4;A0A0D9SG07;Q9H4G0-3;Q9H4G0-2;A0A0C4DH22;Q9H4G0	P11171-4;Q4VB86;P11171-3;P11171-7;P11171-2;P11171;P11171-6;P11171-5	27.3388	27.1548	26.6195	27.4618	165500000	97835000	74919000	1667200000	1.6804e-80	2005400000	73	9	8	10	14	22.6	66.398
G6PD	Glucose-6-phosphate 1-dehydrogenase	P11413;P11413-3;P11413-2;E7EM57;E7EUI8;E9PD92	P11413;P11413-3;P11413-2;E7EM57;E7EUI8	23.0546	22.8659	23.19	22.6832	9436400	6995500	4854500	58542000	5.8802e-16	79828000	8	4	4	3	5	12	59.256
PC	Pyruvate carboxylase, mitochondrial	P11498;E9PS68;P11498-2;E9PRE7	P11498	22.648	22.6629	22.9537	22.372	9098300	3703500	3212300	65707000	6.1376e-21	81721000	9	6	3	4	7	8	129.63
PCNA	Proliferating cell nuclear antigen	P12004	P12004	23.1943	23.0337	23.3512	22.9198	11589000	7917000	5414300	58923000	7.9311e-16	83844000	5	3	2	3	4	20.7	28.768
SLC25A6	ADP/ATP translocase 3	P12236;Q9H0C2	P12236	24.3939	24.208	24.47	24.7578	19954000	13835000	14466000	269440000	1.6369e-57	317700000	19	4	3	4	4	45.6	32.866
EEF2	Elongation factor 2	P13639	P13639	24.1321	24.1445	24.7715	22.5249	15339000	14127000	21134000	48669000	1.0535e-17	99269000	18	6	6	6	7	9.7	95.337
LCP1	Plastin-2	P13796;P13796-2;Q5TBN3;Q5TBN5;U3KQI3;P13797-3;P13797-2;A0A0A0MSQ0;P13797	P13796;P13796-2	24.8947	24.9112	24.8317	22.7674	36692000	22479000	17665000	74835000	6.1818e-37	151670000	23	7	5	6	8	16.7	70.288
MTHFD2	Bifunctional methylenetetrahydrofolate dehydrogenase/cyclohydrolase, mitochondrial;NAD-dependent methylenetetrahydrofolate dehydrogenase;Methenyltetrahydrofolate cyclohydrolase	P13995-2;P13995;B9A062;B8ZZU9	P13995-2;P13995;B9A062	23.4134	22.7049	23.3823	23.2076	6103000	4500800	8993500	102680000	7.7076e-15	122280000	11	2	2	3	3	12.5	26.849
MIF	Macrophage migration inhibitory factor	P14174	P14174	21.4484	21.9807	23.6149	23.9345	0	0	8827300	117120000	3.1872e-09	125940000	11	0	0	2	2	17.4	12.476
PKM	Pyruvate kinase PKM;Pyruvate kinase	P14618;H3BTN5;P14618-2;B4DNK4;P14618-3;H3BQ34;H3BT25;H3BUW1;H3BTJ2;H3BU13;H3BR70;P30613-2;P30613	P14618;H3BTN5;P14618-2;B4DNK4;P14618-3;H3BQ34;H3BT25;H3BUW1;H3BTJ2	24.7289	25.0655	25.3261	23.6969	25102000	27532000	27660000	138230000	3.3738e-35	218530000	31	6	6	6	7	18.6	57.936
ACYP2	Acylphosphatase-2;Acylphosphatase	P14621;U3KPX1;E9PF46;F8WA34;U3KQL2;U3KPX8	P14621;U3KPX1;E9PF46;F8WA34;U3KQL2	22.6067	22.9088	23.3134	23.1718	7492300	8669300	5052000	67826000	1.4985e-22	89039000	9	4	4	3	5	53.5	11.139
JUP	Junction plakoglobin	P14923;C9JK18;C9JKY1;C9JTX4;C9J826;B4DGU4;P35222	P14923	24.5455	25.9572	28.1247	25.4144	18708000	39604000	217400000	335150000	1.5359e-93	610860000	85	10	12	24	18	35.7	81.744
IGLL1	Immunoglobulin lambda-like polypeptide 1	P15814;C9JEE0;P15814-2	P15814;C9JEE0	23.5012	23.4499	23.6186	22.3284	10973000	9163600	7641700	61053000	9.3127e-12	88831000	5	2	2	2	3	20.7	22.963
DSP	Desmoplakin	P15924;P15924-3;P15924-2	P15924;P15924-3;P15924-2	25.6231	26.9201	29.2811	25.8749	34775000	96353000	446610000	413070000	6.1154e-199	990810000	117	24	33	54	38	19.5	331.77
HIST1H1B	Histone H1.5	P16401	P16401	26.851	26.7575	27.0772	26.6547	128530000	85848000	82095000	973850000	2.877e-75	1270300000	48	9	7	7	14	36.7	22.58
HIST1H1D	Histone H1.3	P16402	P16402	23.094	23.0949	19.593	22.9887	8509000	7272600	2177300	74025000	6.1002e-118	91984000	4	2	2	1	2	38	22.35
HIST1H1C	Histone H1.2	P16403	P16403	27.887	27.7152	27.5268	27.3582	230480000	190530000	113970000	1599200000	1.6812e-125	2134200000	45	8	8	7	9	39.9	21.364
YBX3	Y-box-binding protein 3	P16989-2;P16989;P16989-3	P16989-2;P16989;P16989-3	25.6279	25.949	19.615	24.9748	60952000	54273000	33621000	206040000	3.3005e-52	354890000	11	2	2	1	2	28.4	31.947
ZNF24	Zinc finger protein 24	P17028	P17028	24.8598	24.7458	24.6514	24.339	28872000	28384000	14230000	172430000	6.7034e-22	243910000	14	5	5	5	5	12.8	42.155
TAL1	T-cell acute lymphocytic leukemia protein 1	P17542-3;P17542-2;P17542;P12980	P17542-3;P17542-2;P17542	25.4139	25.3031	24.9831	24.6986	43206000	33176000	19531000	267590000	3.6261e-37	363510000	17	6	4	5	7	40.4	16.547
DDX5	Probable ATP-dependent RNA helicase DDX5	P17844;P17844-2;J3KTA4;J3QRQ7;J3QSF1;J3KRZ1;J3QR02;J3KRX8;X6RLV5;J3QKN9;J3QS79;J3QLG9;J3QR62;J3QRN5	P17844;P17844-2;J3KTA4	29.6306	29.5243	29.4452	29.8667	904840000	674390000	452630000	7715100000	5.2505e-263	9747000000	468	35	36	33	39	54.1	69.147
TCP1	T-complex protein 1 subunit alpha	P17987;F5H282;E7EQR6;F5GYL4;F5H726;F5GZI8;F5H676;F5H136;E7ERF2	P17987;F5H282;E7EQR6	22.8544	22.882	22.9542	20.4605	8029000	7653700	4105900	18554000	6.4569e-05	38343000	4	3	3	3	3	7.7	60.343
ATF6	Cyclic AMP-dependent transcription factor ATF-6 alpha;Processed cyclic AMP-dependent transcription factor ATF-6 alpha	P18850	P18850	23.4359	23.5861	23.5953	22.0404	13066000	8303200	8594900	35852000	7.2602e-12	65817000	6	4	3	4	3	6.4	74.584
ATP5J	ATP synthase-coupling factor 6, mitochondrial	P18859;P18859-2;A8MUH2	P18859;P18859-2;A8MUH2	20.7436	21.7727	22.8335	24.6583	1720300	1607600	3655800	223070000	2.9669e-35	230050000	6	1	1	3	5	54.6	12.587
ERCC3	TFIIH basal transcription factor complex helicase XPB subunit	P19447;H7C309	P19447	22.9905	22.8332	22.1564	22.6173	7609800	5322900	2352900	74541000	1.1436e-15	89827000	10	3	3	3	6	9.3	89.277
EIF2S2	Eukaryotic translation initiation factor 2 subunit 2	P20042	P20042	25.905	25.6351	25.6956	25.4592	61673000	43774000	39122000	356210000	2.9916e-65	500780000	34	9	9	9	14	39	38.388
BTF3	Transcription factor BTF3	P20290-2;P20290;H0Y9Y1;D6RDG3	P20290-2;P20290	27.9611	27.9942	27.2391	28.7344	150870000	169380000	98862000	5210700000	2.2673e-159	5629800000	141	8	10	9	11	78.4	17.699
FBL	rRNA 2-O-methyltransferase fibrillarin	P22087;M0QXL5;M0R299;M0R2Q4;M0R0P1;M0R2U2;M0R1H0;M0R2B0;A0A0D9SFM2;M0QXC9	P22087;M0QXL5;M0R299;M0R2Q4;M0R0P1	26.8469	26.7369	26.8449	27.181	120150000	97248000	82735000	1291700000	1.2476e-93	1591800000	61	8	8	7	13	42.4	33.784
PAICS	Multifunctional protein ADE2;Phosphoribosylaminoimidazole-succinocarboxamide synthase;Phosphoribosylaminoimidazole carboxylase	P22234;P22234-2;E9PBS1;D6RF62	P22234;P22234-2;E9PBS1;D6RF62	23.08	22.7545	22.9145	22.236	6465700	5779200	6449100	42291000	5.8001e-14	60985000	12	2	2	4	3	11.1	47.079
UBA1	Ubiquitin-like modifier-activating enzyme 1	P22314-2;P22314;Q5JRS1;Q5JRS3;Q5JRS2;Q5JRR9;Q5JRS0	P22314-2;P22314;Q5JRS1;Q5JRS3;Q5JRS2;Q5JRR9;Q5JRS0	21.5562	22.1975	20.9255	20.2786	3348200	3934900	491860	0	0.0017241	7775000	2	2	2	1	0	2.6	113.8
HNRNPA2B1	Heterogeneous nuclear ribonucleoproteins A2/B1	P22626-2;P22626;A0A087WUI2	P22626-2;P22626	23.4405	23.4902	23.1665	23.6084	12790000	9641500	5732200	97399000	1.3637e-30	125560000	9	6	4	4	5	23.2	36.006
RFX1	MHC class II regulatory factor RFX1	P22670	P22670	24.7061	24.5465	24.2957	24.5884	21722000	27556000	13293000	235720000	1.2521e-26	298290000	19	3	3	3	6	5.9	104.76
TGM1	Protein-glutamine gamma-glutamyltransferase K	P22735;P22735-2	P22735	21.6806	20.1263	22.4946	18.7989	250200	1863900	3145900	2564700	2.7804e-06	7824700	3	1	2	3	2	3.8	89.786
FECH	Ferrochelatase, mitochondrial;Ferrochelatase	P22830;P22830-2;K7ELX4;K7EJX5;K7EPN2	P22830;P22830-2;K7ELX4;K7EJX5	23.5929	20.9537	23.0451	22.7282	10917000	3759300	4802700	76623000	4.9685e-15	96102000	9	4	2	3	6	20.3	47.862
SFPQ	Splicing factor, proline- and glutamine-rich	P23246;P23246-2	P23246;P23246-2	22.7304	23.1122	22.7572	21.9968	7593600	6621000	4704900	35957000	3.2544e-08	54877000	8	3	2	3	3	5.4	76.149
TUBG1;TUBG2	Tubulin gamma-1 chain;Tubulin gamma-2 chain	P23258;Q9NRH3;K7EIS0;K7EKE5	P23258;Q9NRH3	26.0645	25.7654	25.828	26.0244	51450000	40570000	29665000	900010000	9.3722e-97	1021700000	45	7	11	10	17	46.8	51.169
PPIB	Peptidyl-prolyl cis-trans isomerase B	P23284	P23284	21.7848	21.5847	22.5178	21.8743	3289000	3464100	3261400	39329000	7.3956e-10	49344000	4	2	2	2	3	16.2	23.742
RPS3	40S ribosomal protein S3	P23396;P23396-2;E9PL09;E9PPU1;F2Z2S8;H0YCJ7;H0YF32;H0YEU2;E9PQ96;E9PJH4;E9PK82;E9PSF4;E9PQX2;H0YES8;E9PJN9	P23396;P23396-2;E9PL09;E9PPU1;F2Z2S8;H0YCJ7;H0YF32;H0YEU2	26.9641	26.7008	26.9294	27.3604	147080000	103230000	70123000	1291200000	1.4402e-77	1611600000	89	16	17	15	19	71.6	26.688
JAK1	Tyrosine-protein kinase JAK1	P23458;O60674	P23458	26.4153	26.0718	26.1481	26.1735	93219000	50917000	43606000	709750000	8.5466e-89	897490000	58	19	17	20	25	22.5	133.28
CFL1	Cofilin-1	P23528;G3V1A4;E9PP50;E9PK25;E9PLJ3;E9PS23;E9PQB7;Q9Y281-3;Q9Y281	P23528;G3V1A4;E9PP50;E9PK25	22.1437	22.5774	23.2924	22.7356	4454100	7731800	7114300	26827000	8.9058e-10	46127000	6	2	3	2	2	22.3	18.502
DGKA	Diacylglycerol kinase alpha	P23743;G3V4E1;P23743-3;G3V327;C9JM35;P23743-2;F8W1M3;F8W1H7;F8VNZ9;H0YJH4;G3V4I3;H0YJE7;F8VWX8;G3V312	P23743;G3V4E1	28.3517	28.1085	28.2763	28.5342	359710000	242790000	222060000	3168500000	7.7673e-170	3993100000	237	26	26	25	29	40.8	82.629
ATP5F1	ATP synthase subunit b, mitochondrial	Q5QNZ2;P24539	Q5QNZ2;P24539	25.5614	25.7921	25.6367	25.6632	51858000	56934000	32019000	349790000	5.7683e-123	490600000	18	5	5	4	8	41.5	22.275
PRKCH	Protein kinase C eta type	P24723;G3V4Q6;P24723-2;G3V5U5;G3V4X4;G3V4Q9;G3V4H0;G3V5F8;G3V3E7;G3V304;G3V520;G3V5Y6;Q02156	P24723;G3V4Q6;P24723-2	25.9099	25.505	25.361	25.9304	72504000	46371000	30839000	379240000	2.7142e-45	528950000	28	7	8	7	8	16.5	77.828
MCM3	DNA replication licensing factor MCM3	P25205;P25205-2;J3KQ69;Q7Z6P5	P25205;P25205-2;J3KQ69	25.9869	25.6775	25.7572	25.3793	61062000	41200000	29838000	509010000	5.1961e-90	641110000	57	16	14	11	19	30.7	90.98
ATP5A1	ATP synthase subunit alpha, mitochondrial	P25705-2;P25705;P25705-3;K7EK77;K7ENJ4;K7ERX7;K7EJP1;K7EQH4;K7ESA0	P25705-2;P25705;P25705-3;K7EK77	27.2337	27.2248	27.1285	27.6417	151020000	108130000	82435000	2118400000	5.0257e-158	2460000000	136	19	20	20	23	49.1	54.493
MSN	Moesin	P26038;V9GZ54;E9PNP4	P26038	32.8491	32.8688	32.4383	32.3712	211790000	22874000000	100150000	1344200000	1.7072e-160	24530000000	109	23	24	20	33	51.1	67.819
DDX6	Probable ATP-dependent RNA helicase DDX6	P26196;Q8IV96	P26196	26.2844	26.1738	26.3041	28.1893	92309000	48209000	57682000	2496000000	8.0179e-176	2694200000	128	15	12	12	21	50.3	54.416
U2AF2	Splicing factor U2AF 65 kDa subunit	P26368-2;P26368;K7ENG2;K7ELP8	P26368-2;P26368;K7ENG2	26.286	26.1375	25.3135	25.8224	58026000	68863000	26806000	674900000	9.1502e-85	828600000	38	6	6	8	10	28.5	53.12
YWHAQ	14-3-3 protein theta	P27348;E9PG15	P27348;E9PG15	23.2985	23.3442	21.5562	21.4539	10069000	9433300	4863400	29944000	4.5043e-15	54309000	3	2	2	1	1	13.1	27.764
GTF2E2	Transcription initiation factor IIE subunit beta	P29084;E5RH41	P29084	23.1267	20.9458	23.5278	22.3796	9499700	2482900	3652000	90214000	1.4979e-28	105850000	7	4	1	2	7	23	33.043
MPG	DNA-3-methyladenine glycosylase	P29372-5;P29372-4;P29372-2;P29372;A2IDA3	P29372-5;P29372-4;P29372-2;P29372;A2IDA3	23.3407	23.1348	23.2272	23.0184	9410200	7116400	3667200	116280000	2.1396e-41	136470000	15	4	3	4	9	44.1	30.824
PPP2R1A	Serine/threonine-protein phosphatase 2A 65 kDa regulatory subunit A alpha isoform	P30153;B3KQV6;C9J9C1;E9PH38;E9PPI5;E9PNM7;E9PHZ6;P30154-5;P30154-4;P30154;P30154-2	P30153;B3KQV6;C9J9C1	21.7169	23.5827	20.242	23.6936	1480000	8985900	470920	140620000	2.2309e-35	151560000	10	2	4	1	8	19.2	65.308
NMT1	Glycylpeptide N-tetradecanoyltransferase 1	P30419-2;P30419;Q5VUC6;O60551;K7EN82;B7Z8J4	P30419-2;P30419	22.9646	22.3081	21.7155	22.7745	9779900	4639800	1203100	55023000	2.3672e-14	70645000	10	2	2	2	5	13	48.14
SDHA	Succinate dehydrogenase [ubiquinone] flavoprotein subunit, mitochondrial	P31040;P31040-2;D6RFM5;P31040-3;A0A087X1I3;H0Y8X1	P31040;P31040-2;D6RFM5;P31040-3;A0A087X1I3	25.0277	24.7264	24.6889	24.5294	32034000	21434000	14793000	260020000	8.1748e-62	328280000	24	7	7	8	11	22.6	72.691
CORO1A	Coronin-1A;Coronin	P31146;H3BRY3;H3BTU6;H3BRJ0;H3BNA2;H3BU76;H3BSL1;D6RJA6;Q7L014;A0A0C4DG89	P31146;H3BRY3	28.9483	28.6023	28.5599	28.3253	516070000	339070000	202950000	3383500000	1.3556e-156	4441600000	133	20	18	18	22	37.5	51.026
YWHAB	14-3-3 protein beta/alpha;14-3-3 protein beta/alpha, N-terminally processed	P31946-2;P31946;Q4VY20;Q4VY19;A0A0J9YWE8;A0A0J9YWZ2	P31946-2;P31946;Q4VY20;Q4VY19;A0A0J9YWE8	22.7631	23.0816	20.7077	21.7013	7119200	7668900	2709600	27202000	3.646e-15	44700000	6	2	1	1	1	20.1	27.85
PRDX2	Peroxiredoxin-2	P32119;A6NIW5;P32119-2	P32119;A6NIW5	21.9727	22.6982	22.7272	21.4389	3063200	4147400	7412300	7879200	2.587e-13	22502000	5	3	3	4	2	27.8	21.892
ELF1;DKFZp686H0575	ETS-related transcription factor Elf-1	P32519-2;P32519;Q6MZZ4;D6RHI1;D6R9B1;Q15723-4;Q15723-2;Q15723-3;Q15723-1;Q15723;A0A087WU18;Q99607	P32519-2;P32519;Q6MZZ4	24.2643	23.8949	24.1592	24.8759	18206000	13340000	8177700	306140000	3.3995e-36	345870000	14	5	5	4	6	18.2	64.928
RPL9	60S ribosomal protein L9	P32969;D6RAN4;H0Y9V9;H0Y9R4;E7ESE0	P32969;D6RAN4;H0Y9V9;H0Y9R4;E7ESE0	24.4728	24.0488	23.954	25.2503	27875000	5595800	11372000	351340000	1.7079e-45	396180000	21	3	2	4	7	37	21.863
DUT	Deoxyuridine 5-triphosphate nucleotidohydrolase, mitochondrial	P33316-2;H0YNW5;H0YKC5;P33316;A0A0C4DGL3;H0YNJ9;H0YMP1;H0YMM5;H0YKI0	P33316-2;H0YNW5;H0YKC5;P33316;A0A0C4DGL3;H0YNJ9;H0YMP1;H0YMM5;H0YKI0	23.6838	23.8651	23.7109	23.7133	8178800	9412000	12446000	137110000	8.6079e-34	167150000	13	3	3	4	6	47	17.748
MCM5	DNA replication licensing factor MCM5	P33992;B1AHB1;B1AHB2;B1AHA9;F8WFD7	P33992;B1AHB1	26.7009	26.4047	26.6897	27.5298	120550000	77714000	66500000	1482000000	4.4702e-159	1746700000	112	19	16	18	31	46.2	82.285
SHMT2	Serine hydroxymethyltransferase, mitochondrial;Serine hydroxymethyltransferase	P34897-3;P34897;P34897-2;H0YIZ0;G3V2Y4;G3V5L0;G3V4W5;G3V540;G3V241;G3V3Y8;G3V4T0;G3V4X0;G3V2W0;G3V2E4;G3V2D2;G3V2Y1;G3V3C6;P34896-4;P34896-3;P34896-2;P34896	P34897-3;P34897;P34897-2;H0YIZ0;G3V2Y4	27.4968	27.3243	27.4161	27.2895	184230000	139590000	105430000	1526000000	5.5791e-145	1955300000	164	23	24	21	25	55.3	53.454
PHB	Prohibitin	P35232;C9JZ20;E7ESE2;E9PCW0;C9JW96;P35232-2;D6RBK0	P35232;C9JZ20;E7ESE2;E9PCW0;C9JW96;P35232-2	23.2103	23.0531	23.5358	22.6856	9074000	9124000	7222400	48773000	3.523e-14	74193000	8	5	6	6	5	25.4	29.804
NF2	Merlin	P35240-4;P35240-6;P35240-5;P35240-8;P35240-3;P35240;P35240-2;P35240-10;P35240-7	P35240-4;P35240-6;P35240-5;P35240-8;P35240-3;P35240;P35240-2;P35240-10;P35240-7	21.7999	21.6334	21.3212	22.5444	3027600	2093400	1372900	63488000	5.7815e-21	69982000	5	2	2	2	4	8.3	59.095
RFC2	Replication factor C subunit 2	P35250-2;P35250;A0A087WVY3;H7C5Q7;F8WC37;H7C5A0;H7C5G4;H7C5P4;H7C5P1;H7C5S7;H7C596	P35250-2;P35250	25.2581	25.2388	25.2262	24.7171	39290000	28597000	24201000	291350000	2.6863e-45	383440000	36	7	6	6	10	37.8	35.243
RFC1	Replication factor C subunit 1	P35251-2;P35251;H0Y8U4	P35251-2;P35251	23.6883	23.5122	23.7048	23.287	13639000	9712900	8880400	81914000	3.5177e-33	114150000	12	4	5	6	7	8.5	128.18
MYH9	Myosin-9	P35579;P35579-2;Q5BKV1;A0A0C4DFM8;B1AH99;A1L2Z2;P12883;P13535;Q9UKX3;P13533;P12882;P11055;Q9UKX2;A7E2Y1;A0A087X0T3	P35579;P35579-2	29.372	29.1105	27.74	27.5885	695060000	534060000	121350000	1542700000	0	2893200000	250	61	56	46	62	36.4	226.53
MYH10	Myosin-10	P35580;P35580-3;P35580-5;P35580-2;P35580-4;E7ERA5	P35580;P35580-3;P35580-5;P35580-2;P35580-4	28.3616	28.1142	26.6881	26.6794	349200000	258970000	71847000	775710000	0	1455700000	139	40	39	32	41	31.2	229
ADRBK2	Beta-adrenergic receptor kinase 2	P35626;Q8N433;E9PRV7;P25098;H7C099	P35626;Q8N433	20.85	20.8219	21.2128	23.2449	1347000	3502400	1525000	65736000	6.3916e-16	72111000	6	4	5	3	6	8.9	79.709
DEK	Protein DEK	P35659;D6RDA2;P35659-2;B4DFG0;D6R9L5;H0Y8X0;H0Y993	P35659;D6RDA2;P35659-2;B4DFG0	22.8664	22.8318	22.5263	23.1454	7667300	6688800	5163400	53776000	3.8029e-18	73296000	8	2	2	4	4	14.4	42.674
PSMC2	26S protease regulatory subunit 7	P35998-2;P35998	P35998-2;P35998	23.4256	23.25	23.2711	21.8986	12457000	8157800	5192700	40371000	4.8106e-13	66179000	5	3	3	2	3	11.1	33.273
TCF7	Transcription factor 7	P36402-10;P36402-9	P36402-10;P36402-9	26.1943	26.4845	26.3805	26.3617	61660000	76972000	56937000	814310000	1.9716e-51	1009900000	58	8	7	9	11	30.4	28.304
TCF7	Transcription factor 7	P36402-6;P36402-5;H0YAR8;H0YBC8;P36402-14;P36402-16;P36402-8;P36402-2;P36402-13;P36402-15;P36402-12;P36402-4;P36402-7;P36402;B7WNT5;P36402-11;P36402-3;H0YBP2;E5RHL1;E5RG75;E5RGQ1	P36402-6;P36402-5;H0YAR8;H0YBC8;P36402-14;P36402-16;P36402-8;P36402-2;P36402-13;P36402-15;P36402-12;P36402-4;P36402-7;P36402;B7WNT5;P36402-11;P36402-3;H0YBP2	23.9962	23.9732	24.1033	22.7154	16584000	14398000	10904000	59109000	9.325e-43	101000000	8	2	2	2	2	30.9	30.174
ATP5C1	ATP synthase subunit gamma, mitochondrial	P36542-2;P36542	P36542-2;P36542	22.4879	22.0096	22.6244	23.5185	4464300	1907900	1919900	133560000	1.6634e-26	141850000	12	3	1	2	6	19.2	32.881
RPL4	60S ribosomal protein L4	P36578;H3BM89;H3BTP7;H3BU31	P36578;H3BM89;H3BTP7	23.9705	23.8967	23.9157	23.4913	15066000	11972000	9059100	129230000	3.5937e-21	165330000	15	4	4	3	6	16.4	47.697
SRP14	Signal recognition particle 14 kDa protein	P37108;H0YLA2;H0YLW0	P37108;H0YLA2	29.5281	29.9227	29.1955	29.0656	840370000	894090000	315390000	4981100000	2.1505e-127	7031000000	224	11	12	12	14	54.4	14.57
RBMX;RBMXL1	RNA-binding motif protein, X chromosome;RNA-binding motif protein, X chromosome, N-terminally processed;RNA binding motif protein, X-linked-like-1	P38159;H3BT71;H0Y6E7;P38159-2;Q96E39;H3BR27;P38159-3;H3BUY5;O75526;H3BNC1;Q8N7X1	P38159;H3BT71;H0Y6E7;P38159-2;Q96E39;H3BR27;P38159-3	22.0985	22.3842	23.2884	23.6416	5826400	4161700	4013400	128910000	5.7805e-38	142910000	11	4	4	3	9	23.5	42.331
HSPA9	Stress-70 protein, mitochondrial	P38646;D6RJI2;D6RA73;H0Y8S0;H0YBG6	P38646	24.86	24.8399	24.6374	24.701	22543000	26941000	12902000	323690000	3.5326e-84	386080000	30	7	9	9	15	32	73.68
RPS19	40S ribosomal protein S19	P39019;M0R2L9;M0QXK4;M0QYF7;M0R140;A0A075B6E2	P39019;M0R2L9;M0QXK4;M0QYF7;M0R140	23.36	21.4187	23.5217	22.7708	10937000	7319500	7257800	58856000	2.5991e-09	84370000	7	2	1	2	3	17.9	16.06
TXLNA	Alpha-taxilin	P40222	P40222	22.0243	22.1754	20.5134	21.8418	4299200	2686600	1069700	42530000	2.6738e-12	50585000	6	3	2	1	4	8.6	61.89
PSMB10	Proteasome subunit beta type-10	P40306;J3QQN1	P40306;J3QQN1	22.3283	22.3251	22.1588	22.164	5629700	5158200	2042100	40056000	2.2384e-06	52886000	5	2	2	1	2	6.6	28.936
RPL13A;RPL13a	60S ribosomal protein L13a	P40429;M0QYS1;Q8J015;Q6NVV1;M0QZU1;A0A096LPE0	P40429;M0QYS1;Q8J015	23.9393	23.5656	23.6903	23.2897	13492000	10321000	7627100	116460000	1.6065e-18	147900000	10	3	4	2	5	24.6	23.577
MDH2	Malate dehydrogenase, mitochondrial;Malate dehydrogenase	P40926;G3XAL0;P40926-2	P40926;G3XAL0;P40926-2	22.5219	23.7214	23.994	21.7953	7779400	10429000	11286000	31551000	3.9995e-09	61045000	8	4	4	4	4	14.2	35.503
RFC5	Replication factor C subunit 5	P40937;P40937-2;F5H5S0;E9PEP3;C9JH72;F5H304;F5H0U6	P40937;P40937-2	25.3505	25.245	25.1017	24.826	40232000	30854000	19332000	329320000	2.6205e-74	419740000	36	10	11	8	12	45	38.496
RFC3	Replication factor C subunit 3	P40938-2;P40938;A0A087X270	P40938-2;P40938	26.0689	25.4984	25.7301	24.9309	59954000	39788000	33214000	368070000	1.0671e-71	501030000	24	7	7	8	11	41.3	34.756
EIF2S3;EIF2S3L	Eukaryotic translation initiation factor 2 subunit 3;Putative eukaryotic translation initiation factor 2 subunit 3-like protein	P41091;Q2VIR3;Q2VIR3-2;F8W810;H7BZU1	P41091;Q2VIR3;Q2VIR3-2;F8W810	26.2965	25.9827	26.5022	26.6094	91140000	56893000	50644000	872700000	5.8774e-112	1071400000	62	10	10	9	17	45.3	51.109
PRKCI	Protein kinase C iota type	P41743	P41743	25.3327	25.2943	24.7601	25.2538	49380000	36572000	15223000	284500000	3.6867e-51	385680000	16	5	4	7	7	15.6	68.262
RPS10	40S ribosomal protein S10	P46783;F6U211;S4R435;Q9NQ39	P46783;F6U211;S4R435	20.6209	20.7229	21.639	21.5106	1128600	1575500	1646600	30572000	1.8256e-10	34923000	7	2	2	3	4	28.5	18.898
CAPZA2	F-actin-capping protein subunit alpha-2	P47755;C9JUG7;P47755-2;F8W9N7;A0A0D9SET8	P47755	22.1182	21.8287	20.2878	21.4482	4399600	3658100	2751300	19949000	5.7618e-17	30758000	3	2	2	2	2	16.8	32.949
CAPZB	F-actin-capping protein subunit beta	P47756-2;P47756;B1AK87;B1AK88;B1AK85	P47756-2;P47756;B1AK87;B1AK88;B1AK85	23.7802	23.719	24.0918	23.022	14310000	11484000	9093300	99093000	1.1868e-19	133980000	12	4	4	3	5	29	30.628
EIF1AX;EIF1AY	Eukaryotic translation initiation factor 1A, X-chromosomal;Eukaryotic translation initiation factor 1A, Y-chromosomal	P47813;X6RAC9;O14602;A6NJH9	P47813;X6RAC9;O14602;A6NJH9	24.4212	24.6515	23.5286	24.5325	22758000	22614000	7011900	199120000	4.1212e-29	251500000	8	2	2	2	4	34	16.46
RPL29	60S ribosomal protein L29	P47914;F8WF43;C9IYI4	P47914	26.5042	26.5415	25.5767	25.6169	94306000	78944000	31302000	466520000	3.2493e-30	671070000	22	6	6	5	6	23.3	17.752
ATP5O	ATP synthase subunit O, mitochondrial	P48047;H7C0C1;H7C068;H7C086	P48047;H7C0C1	28.5965	28.8685	28.8618	28.7213	427960000	435600000	316150000	3425300000	1.0931e-129	4605000000	184	12	14	13	17	77	23.277
RFX3	Transcription factor RFX3	P48380-3;P48380-2;P48380;F6UGA0;F6UV76	P48380-3;P48380-2;P48380;F6UGA0	23.141	23.2626	23.3395	23.6674	9176300	7867000	5700100	125930000	4.0035e-16	148670000	10	3	3	4	5	15	45.714
PRRC2A	Protein PRRC2A	P48634;P48634-2;P48634-3	P48634;P48634-2;P48634-3	24.8491	24.698	24.6405	24.9884	32175000	23159000	14232000	279220000	2.1516e-71	348790000	19	7	7	6	8	5.3	228.86
CSNK1A1;CSNK1A1L	Casein kinase I isoform alpha;Casein kinase I isoform alpha-like	P48729;P48729-2;Q8N752;H0Y9X2;U3KQK7;U3KPX3;E5RG27;D6RGE5;U3KQ83	P48729;P48729-2;Q8N752	27.1695	26.887	26.7274	28.4412	245610000	155120000	75252000	1703000000	8.0861e-150	2179000000	133	10	10	10	12	45.4	38.914
IDH2	Isocitrate dehydrogenase [NADP], mitochondrial	P48735-2;P48735;H0YL11	P48735-2;P48735	22.6779	23.2748	22.7207	22.2864	7131800	8057100	4903600	36521000	1.4522e-13	56614000	6	5	5	5	5	13.8	45.179
RPIA	Ribose-5-phosphate isomerase	P49247	P49247	22.4822	22.6657	20.3992	22.5012	2834500	3180300	0	94777000	8.2609e-21	100790000	9	2	2	0	6	27.3	33.269
SRP9	Signal recognition particle 9 kDa protein	P49458;E9PE20;P49458-2	P49458;E9PE20;P49458-2	27.1574	27.7912	27.3274	28.9111	207000000	286830000	146220000	2761300000	9.6243e-104	3401400000	163	7	8	7	10	72.1	10.112
HINT1	Histidine triad nucleotide-binding protein 1	P49773;D6RC06;D6REP8;D6RE99;D6RD60	P49773;D6RC06;D6REP8;D6RE99;D6RD60	28.2783	28.1045	28.1467	28.1916	321990000	268920000	153120000	2750800000	1.8924e-46	3494900000	94	6	7	6	7	37.3	13.802
RANBP2;RGPD4;RGPD3	E3 SUMO-protein ligase RanBP2;Putative peptidyl-prolyl cis-trans isomerase;RanBP2-like and GRIP domain-containing protein 4;RanBP2-like and GRIP domain-containing protein 3	P49792;Q7Z3J3;A6NKT7;J3KNE0;Q99666-2;F8W705;J3KQ37;Q99666;O14715;C9J1W9;C9JF75;C9J6W1;Q7Z3J3-2;F8WBP7;H0YBN8;P0DJD0;P0DJD1;F8VYC4	P49792;Q7Z3J3;A6NKT7;J3KNE0	25.409	24.9191	25.1402	24.7971	41459000	19795000	21088000	351940000	1.1195e-82	434280000	28	7	7	7	13	4.9	358.2
GSK3B	Glycogen synthase kinase-3 beta	P49841;P49841-2	P49841;P49841-2	20.687	20.8163	20.8904	22.3357	1446300	1509300	1215300	44742000	2.374e-21	48913000	3	2	2	2	4	19.5	46.744
GNAQ	Guanine nucleotide-binding protein G(q) subunit alpha	P50148;B1AM21;O95837;Q14344-2;P19086;Q14344	P50148;B1AM21	24.6479	24.5385	24.5527	24.2603	29236000	14328000	15236000	199970000	2.6435e-35	258770000	23	7	5	6	10	27.9	42.142
GDI2	Rab GDP dissociation inhibitor beta	P50395-2;P50395;Q5SX87;Q5SX86;Q5SX91;P31150	P50395-2;P50395;Q5SX87	22.4186	22.65	22.9049	21.8099	4594700	3770200	6363200	36402000	3.0551e-11	51130000	13	2	2	4	4	12.5	45.619
RASSF2	Ras association domain-containing protein 2	P50749;P50749-2;Q9H2L5-3;Q9H2L5;Q9H2L5-2	P50749	23.5422	23.6358	23.7062	24.5333	14914000	11252000	10173000	151010000	1.4017e-28	187350000	14	6	5	6	7	29.1	37.79
CCT8	T-complex protein 1 subunit theta	P50990-3;P50990-2;P50990;H7C4C8	P50990-3;P50990-2;P50990;H7C4C8	21.0463	21.648	21.9339	20.9073	2837600	3126700	2490800	15775000	0.00048332	24230000	2	2	2	2	2	5.1	51.586
CCT4	T-complex protein 1 subunit delta	P50991;P50991-2	P50991;P50991-2	21.2451	20.6018	21.654	22.388	2569100	1785700	2514500	37821000	1.7445e-15	44690000	9	1	1	3	3	9.1	57.924
DAP3	28S ribosomal protein S29, mitochondrial	P51398-2;P51398-3;P51398;V9GYW1;V9GY11;V9GYA7;V9GZ03;V9GYJ9;V9GYL9;V9GYF7;V9GZ61;V9GYC9;V9GYJ3	P51398-2;P51398-3;P51398;V9GYW1;V9GY11;V9GYA7;V9GZ03;V9GYJ9;V9GYL9	21.3124	21.0218	21.1157	21.8269	1779300	1056800	1621400	33517000	7.3979e-14	37974000	4	2	1	3	3	10.6	41.044
SSR4	Translocon-associated protein subunit delta	P51571;A6NLM8	P51571;A6NLM8	23.7152	23.3899	23.5254	22.2125	11900000	8544600	5703800	93101000	7.4436e-20	119250000	13	3	3	3	5	36.4	18.998
HSD17B4	Peroxisomal multifunctional enzyme type 2;(3R)-hydroxyacyl-CoA dehydrogenase;Enoyl-CoA hydratase 2	P51659;E7EWE5;P51659-3;P51659-2;E7ER27;G5E9S2;E7ET17;E7EPL9	P51659;E7EWE5;P51659-3;P51659-2;E7ER27;G5E9S2;E7ET17	27.6072	27.4535	27.5243	27.8227	193970000	162350000	102330000	2186600000	0	2645300000	170	26	24	23	34	50.5	79.685
HDGF	Hepatoma-derived growth factor	P51858;P51858-2;P51858-3	P51858;P51858-2;P51858-3	25.2229	25.1481	25.2216	24.9899	30952000	27402000	21268000	413940000	8.1692e-39	493560000	14	2	2	2	6	30.4	26.788
HNRNPM	Heterogeneous nuclear ribonucleoprotein M	P52272-2;P52272;A0A087X0X3;M0R019;M0QYL3;M0QZM1;M0R2T0;M0QY96;M0R2I7;M0QYQ7;M0R0N3	P52272-2;P52272;A0A087X0X3;M0R019	22.7626	22.9537	22.9781	22.8878	6039800	5770100	4461300	90636000	6.5752e-20	106910000	13	3	4	5	7	10.6	73.62
CAPZA1	F-actin-capping protein subunit alpha-1	P52907	P52907	25.6776	25.2369	25.2701	25.4681	52072000	39012000	21803000	451690000	1.9039e-52	564580000	44	9	9	6	9	38.8	32.922
SLC25A1	Tricarboxylate transport protein, mitochondrial	P53007;B4DP62	P53007;B4DP62	24.0033	24.4517	23.9772	23.7165	19544000	19814000	3924300	169450000	1.6456e-20	212730000	13	3	3	2	5	16.4	34.012
PLK1	Serine/threonine-protein kinase PLK1	P53350;I3L309;I3L2H5;I3L387	P53350	21.8414	21.7226	22.7197	23.6349	3349900	2475800	3659300	119750000	2.2858e-26	129230000	9	2	2	3	9	20.6	68.254
RABGGTB	Geranylgeranyl transferase type-2 subunit beta	Q5T4U8;P53611	Q5T4U8;P53611	24.3644	23.9452	24.1823	23.7433	21199000	13655000	11448000	123350000	1.6479e-19	169650000	14	3	3	3	4	21.1	17.318
COPA	Coatomer subunit alpha;Xenin;Proxenin	P53621;P53621-2	P53621;P53621-2	22.7114	22.8689	22.7038	23.3799	6013200	3687700	3722500	127360000	1.6014e-29	140780000	12	2	3	4	7	6.8	138.34
SUB1	Activated RNA polymerase II transcriptional coactivator p15	P53999	P53999	27.8434	27.754	27.5376	27.8406	193180000	173090000	107150000	3013800000	2.0297e-53	3487200000	95	6	6	5	8	48.8	14.395
BLM	Bloom syndrome protein	P54132;H0YNU5	P54132;H0YNU5	24.9146	24.6637	24.5206	23.867	32236000	16989000	14644000	176830000	1.6396e-50	240700000	18	6	5	6	9	8	159
ALDH18A1	Delta-1-pyrroline-5-carboxylate synthase;Glutamate 5-kinase;Gamma-glutamyl phosphate reductase	P54886-2;P54886	P54886-2;P54886	22.3064	22.0167	22.189	20.2465	4447300	2662800	4179800	29468000	6.7096e-30	40758000	5	2	2	3	4	7.2	87.088
HADHB	Trifunctional enzyme subunit beta, mitochondrial;3-ketoacyl-CoA thiolase	P55084-2;P55084;F5GZQ3;B5MD38;C9JEY0;C9JE81;C9K0M0	P55084-2;P55084;F5GZQ3;B5MD38	25.8629	25.5842	25.7244	25.6813	61974000	41138000	33605000	455850000	2.5836e-65	592570000	39	11	11	11	16	41.8	48.879
NCKAP1L	Nck-associated protein 1-like	P55160;P55160-2;F8W050	P55160;P55160-2;F8W050	27.1439	26.722	26.7817	26.7745	153920000	85325000	68388000	1021100000	3.3748e-138	1328800000	86	19	17	17	26	23.3	128.15
ATP5I	ATP synthase subunit e, mitochondrial	P56385	P56385	25.1816	25.6735	25.7418	24.9389	39427000	45470000	35230000	250230000	4.7567e-20	370350000	35	4	4	4	5	62.3	7.9331
EIF6	Eukaryotic translation initiation factor 6	P56537;P56537-2;B7ZBH1	P56537;P56537-2	22.8318	23.2034	23.4349	22.5028	5290500	9191700	7587300	50471000	1.5216e-13	72540000	8	2	3	3	3	19.6	26.599
TPI1	Triosephosphate isomerase	P60174-4;P60174-1;P60174;U3KQF3;U3KPZ0	P60174-4;P60174-1;P60174;U3KQF3;U3KPZ0	22.2755	22.7045	25.2541	21.6934	4890900	7643200	21834000	52901000	1.055e-13	87268000	5	2	2	3	4	28.1	17.958
ACTB;ACTG2;ACTA1;ACTC1;ACTA2	Actin, cytoplasmic 1;Actin, cytoplasmic 1, N-terminally processed;Actin, gamma-enteric smooth muscle;Actin, alpha skeletal muscle;Actin, alpha cardiac muscle 1;Actin, aortic smooth muscle	P60709;P63267;P68133;P68032;P62736;A6NL76;P63267-2;G5E9R0;E7EVS6;C9JTX5;C9JZR7;Q6S8J3;A5A3E0;P0CG38;P0CG39;Q9BYX7;F8WCH0	P60709;P63267;P68133;P68032;P62736	30.0499	30.143	29.3459	28.8371	1071500000	1078800000	534240000	3884500000	2.0719e-231	6569000000	252	21	22	20	22	65.1	41.736
RPS20	40S ribosomal protein S20	P60866;P60866-2;E5RJX2;E5RIP1;G3XAN0	P60866;P60866-2;E5RJX2	23.5953	23.9229	23.0543	24.9585	14801000	13540000	7874700	213110000	1.1988e-23	249320000	10	3	3	3	3	28.6	13.373
RPS3A	40S ribosomal protein S3a	P61247;D6RAT0;H0Y9Y4;D6RG13;E9PFI5;D6RB09;D6R9B6;H0Y8L7;D6RAS7;D6RED7;D6RI02;D6RGE0	P61247;D6RAT0;H0Y9Y4;D6RG13;E9PFI5;D6RB09;D6R9B6;H0Y8L7	28.7239	28.5663	28.3768	28.3597	486230000	354860000	221310000	3041600000	9.0626e-161	4104000000	143	18	17	19	24	69.3	29.945
RPL26;KRBA2;RPL26L1	60S ribosomal protein L26;60S ribosomal protein L26-like 1	P61254;J3QRI7;J3QQQ9;J3QQV1;E5RIT6;Q9UNX3;J3KTJ8;J3QRC4;E5RHH1;J3KSS0;J3KS10	P61254;J3QRI7;J3QQQ9;J3QQV1;E5RIT6;Q9UNX3;J3KTJ8;J3QRC4	23.8509	23.5049	23.6603	24.0624	16762000	12742000	7610300	112330000	8.2709e-17	149440000	12	5	5	5	6	33.8	17.258
RPL27	60S ribosomal protein L27	P61353;K7EQQ9;K7ELC7;K7ERY7	P61353;K7EQQ9;K7ELC7	19.9819	22.412	23.2558	23.0479	0	3192100	6395900	82129000	8.648e-15	91717000	10	1	3	3	3	20.6	15.798
HNRNPK	Heterogeneous nuclear ribonucleoprotein K	P61978-3;P61978;P61978-2;Q5T6W2;S4R359	P61978-3;P61978;P61978-2;Q5T6W2	23.3382	23.2134	23.1011	22.4849	8195700	7550900	6487600	62703000	1.4338e-15	84938000	8	3	3	4	5	17.3	48.562
YWHAG	14-3-3 protein gamma;14-3-3 protein gamma, N-terminally processed	P61981	P61981	22.6879	22.8228	20.8741	22.158	3959000	6884900	2703600	55115000	1.8958e-18	68663000	7	3	3	3	5	27.5	28.302
RPS7	40S ribosomal protein S7	P62081;B5MCP9	P62081;B5MCP9	29.6205	29.6746	29.3865	28.7509	850640000	820820000	413860000	2976800000	4.3712e-89	5062100000	145	11	13	11	17	59.3	22.127
PSMC5	26S protease regulatory subunit 8	P62195-2;P62195;J3QQM1	P62195-2;P62195;J3QQM1	21.0395	20.9822	20.2713	21.0409	2413800	1755100	1880700	15424000	5.0103e-11	21473000	4	2	2	1	2	6.3	44.784
RPS8	40S ribosomal protein S8	P62241;Q5JR95	P62241;Q5JR95	26.6966	26.2416	26.2453	27.543	97840000	72236000	51680000	1581300000	4.1235e-93	1803000000	120	8	10	10	13	59.6	24.205
YWHAE	14-3-3 protein epsilon	P62258;K7EM20;P62258-2;I3L0W5;B4DJF2;I3L3T1	P62258;K7EM20;P62258-2	23.6377	24.2257	24.5077	22.8453	13016000	16976000	14949000	59623000	1.7225e-12	104560000	10	2	2	2	2	12.9	29.174
RPS14	40S ribosomal protein S14	P62263;H0YB22;E5RH77	P62263;H0YB22;E5RH77	25.5194	25.8928	25.6102	26.1141	18072000	49939000	50804000	612780000	2.6096e-62	731600000	25	6	5	8	8	41.7	16.273
RPS23	40S ribosomal protein S23	P62266;D6RD47;D6RDJ2;D6RIX0;D6R9I7	P62266;D6RD47	26.6339	26.5257	25.7737	25.6611	106840000	77898000	38625000	457840000	8.5975e-19	681200000	24	5	5	5	5	29.4	15.807
RPS18	40S ribosomal protein S18	P62269;A0A0G2JQH2;Q5GGW2;J3JS69	P62269	23.828	24.0309	23.7814	23.0093	14035000	16840000	8374300	63558000	6.5851e-22	102810000	9	4	3	3	3	27	17.718
RPS29	40S ribosomal protein S29	P62273;A0A087WTT6;P62273-2	P62273;A0A087WTT6;P62273-2	23.3073	23.217	23.9995	24.2035	11596000	8423800	9410200	157430000	7.1264e-13	186860000	8	3	3	2	4	48.2	6.6767
RPS13	40S ribosomal protein S13	P62277;J3KMX5;E9PS50	P62277;J3KMX5;E9PS50	29.1285	28.974	28.5243	29.3003	620190000	553730000	291360000	3475700000	1.8377e-55	4940900000	158	11	11	12	12	54.3	17.222
RPS11	40S ribosomal protein S11	P62280;M0QZC5;M0R1H6;M0R1H5	P62280;M0QZC5	28.9875	28.6309	28.7106	28.6481	497460000	340930000	303960000	3449500000	1.1354e-87	4591800000	78	11	11	10	14	68.4	18.431
SNRPE	Small nuclear ribonucleoprotein E	P62304;A6NHK2	P62304;A6NHK2	20.9438	21.218	21.1245	22.6968	0	0	1306300	55517000	1.2111e-18	56824000	3	0	0	2	2	29.3	10.803
SNRPD2	Small nuclear ribonucleoprotein Sm D2	P62316;K7ERG4;P62316-2;K7EJB5	P62316;K7ERG4;P62316-2	24.2991	24.3083	24.6271	23.8646	21637000	20577000	15701000	95825000	3.8597e-15	153740000	8	4	5	4	4	44.9	13.527
SNRPD3	Small nuclear ribonucleoprotein Sm D3	P62318-2;P62318;H3BT13	P62318-2;P62318	23.9031	23.8492	24.4055	25.0384	15618000	14315000	15944000	236640000	1.2116e-20	282520000	35	3	3	2	3	32.5	13.291
RPL7A	60S ribosomal protein L7a	P62424;Q5T8U3;Q5T8U2	P62424;Q5T8U3;Q5T8U2	23.7981	23.8073	23.8568	24.3772	13690000	14774000	8395300	175080000	1.6978e-39	211940000	16	4	6	4	7	29.7	29.995
RPS4X	40S ribosomal protein S4, X isoform	P62701	P62701	29.6582	29.715	29.6398	29.9335	954830000	750150000	554360000	7681300000	8.9043e-168	9940600000	271	23	23	20	28	77.6	29.597
PPP2CA;PPP2CB	Serine/threonine-protein phosphatase 2A catalytic subunit alpha isoform;Serine/threonine-protein phosphatase 2A catalytic subunit beta isoform;Serine/threonine-protein phosphatase	P67775-2;P67775;P62714;E5RFI3;E5RHP4;E7ESG8;E5RHC1;H0YBN9;H0YC23	P67775-2;P67775;P62714;E5RFI3;E5RHP4;E7ESG8;E5RHC1	20.6739	19.9709	21.789	22.3893	2002800	2388200	1470400	53691000	1.8862e-14	59552000	5	1	1	2	4	18.8	29.734
RPL23A	60S ribosomal protein L23a	P62750;H7BY10;K7ERT8;A8MUS3;K7EJV9;K7EMA7	P62750;H7BY10;K7ERT8;A8MUS3;K7EJV9;K7EMA7	27.0712	27.1906	27.0246	27.4068	131980000	134750000	88625000	1422500000	3.743e-68	1777900000	72	7	10	9	11	59	17.695
RPS6	40S ribosomal protein S6	P62753;A2A3R5;A2A3R7	P62753;A2A3R5	27.8184	27.5444	27.7172	27.9754	341610000	138840000	113260000	1858400000	6.9745e-93	2452100000	71	11	8	10	14	47.8	28.68
HIST1H4A	Histone H4	P62805	P62805	27.2817	27.6874	27.0912	27.0305	135220000	163560000	145730000	811940000	1.9656e-39	1256500000	70	6	6	6	7	52.4	11.367
RPL23	60S ribosomal protein L23	P62829;C9JD32;J3KT29;B9ZVP7;J3KTJ3;J3QQT9	P62829;C9JD32;J3KT29;B9ZVP7	25.5732	25.6827	25.6452	25.7838	42581000	34471000	30277000	660220000	2.8874e-48	767550000	49	5	5	7	8	52.1	14.865
RPS25	40S ribosomal protein S25	P62851	P62851	25.2338	25.1394	25.5004	25.2125	42413000	33590000	28884000	281320000	3.2329e-15	386210000	33	4	4	4	4	28	13.742
RPS26;RPS26P11	40S ribosomal protein S26;Putative 40S ribosomal protein S26-like 1	P62854;Q5JNZ5	P62854;Q5JNZ5	27.268	26.7506	27.2163	26.8303	175520000	108350000	90521000	827490000	7.0455e-16	1201900000	27	3	3	3	2	27	13.015
RPL10A	60S ribosomal protein L10a	P62906	P62906	21.8455	22.7758	21.0676	22.303	3673500	5432400	2393100	36066000	3.2331e-12	47565000	6	2	3	3	3	14.7	24.831
RPL11	60S ribosomal protein L11	P62913;Q5VVC8;Q5VVC9	P62913;Q5VVC8;Q5VVC9	27.9698	27.8432	27.7094	27.4184	254900000	190440000	144290000	1675200000	1.8952e-60	2264800000	75	9	9	9	11	50	20.252
RPL8	60S ribosomal protein L8	P62917;E9PKZ0;E9PP36;G3V1A1;E9PKU4	P62917;E9PKZ0;E9PP36;G3V1A1;E9PKU4	24.6159	24.68	23.7001	23.5423	19852000	22600000	10045000	130200000	9.1599e-13	182700000	9	2	3	3	4	12.5	28.024
PPIA	Peptidyl-prolyl cis-trans isomerase A;Peptidyl-prolyl cis-trans isomerase A, N-terminally processed;Peptidyl-prolyl cis-trans isomerase	P62937;P62937-2;F8WE65;C9J5S7;E5RIZ5;Q9Y536;P0DN37;P0DN26;F5H284;A0A0H2UH34;A0A0B4J2A2;A0A075B767;A0A075B759	P62937;P62937-2;F8WE65;C9J5S7	22.9516	23.8397	24.3095	23.8673	4433100	27206000	5040200	121400000	4.9409e-27	158080000	19	2	4	3	6	46.7	18.012
RPS27A;UBA52;UBB;UBC	Ubiquitin-40S ribosomal protein S27a;Ubiquitin;40S ribosomal protein S27a;Ubiquitin-60S ribosomal protein L40;Ubiquitin;60S ribosomal protein L40;Polyubiquitin-B;Ubiquitin;Polyubiquitin-C;Ubiquitin	P62979;M0R1V7;J3QS39;J3QTR3;F5H6Q2;P62987;F5GYU3;F5H2Z3;F5H265;B4DV12;F5H388;F5H747;F5GXK7;J3QKN0;Q5PY61;P0CG47;Q96C32;P0CG48;J3QSA3;F5GZ39;M0R1M6;M0R2S1	P62979;M0R1V7;J3QS39;J3QTR3;F5H6Q2;P62987;F5GYU3;F5H2Z3;F5H265;B4DV12;F5H388;F5H747;F5GXK7;J3QKN0;Q5PY61;P0CG47;Q96C32;P0CG48	23.904	23.166	23.7777	22.9235	17838000	7859400	8395300	56315000	2.2545e-20	90408000	10	3	3	3	3	21.8	17.965
RAC1;RAC3	Ras-related C3 botulinum toxin substrate 1;Ras-related C3 botulinum toxin substrate 3	P63000;P63000-2;P60763;J3KSC4;J3QLK0	P63000;P63000-2;P60763	26.0259	25.6481	25.9572	25.5389	67897000	44406000	35231000	482070000	5.5851e-35	629610000	33	5	4	5	7	37.5	21.45
YWHAZ;SFN;YWHAH	14-3-3 protein zeta/delta;14-3-3 protein sigma;14-3-3 protein eta	P63104;B7Z2E6;H0YB80;B0AZS6;P63104-2;E7EX29;E7ESK7;P31947-2;Q04917;P31947;E5RGE1;E5RIR4;E9PD24;E7EVZ2;A2IDB2	P63104;B7Z2E6;H0YB80;B0AZS6;P63104-2;E7EX29;E7ESK7;P31947-2;Q04917;P31947	23.9611	23.5403	23.3731	22.4991	12949000	12865000	8434600	31884000	2.2001e-19	66133000	4	2	2	2	2	22	27.745
RPL38	60S ribosomal protein L38	P63173;J3KT73;J3QL01	P63173;J3KT73;J3QL01	21.5977	21.6982	21.7353	22.7488	5029300	3765300	2454500	44969000	2.7524e-07	56218000	15	1	2	2	2	31.4	8.2178
SUPT4H1	Transcription elongation factor SPT4	P63272;J3QR04;J3KSQ6;D3DTZ5;J3QSB9	P63272;J3QR04	25.7706	25.5184	26.1633	27.1371	72553000	54604000	45294000	1001100000	6.1712e-29	1173600000	73	5	5	5	5	53	13.193
YBX1	Nuclease-sensitive element-binding protein 1	P67809;A0A087X1S2;H0Y449;C9J5V9;A0A0D9SEI8	P67809;A0A087X1S2;H0Y449	26.6807	26.8125	27.0296	27.1234	119660000	107530000	48141000	1490100000	3.5265e-132	1765400000	24	3	3	4	11	41	35.924
TPM4	Tropomyosin alpha-4 chain	P67936;P67936-2;K7EPB9	P67936;P67936-2	21.8065	22.3587	21.2212	19.6353	3671500	4652800	1344600	6991200	6.1539e-26	16660000	2	2	2	1	1	18.5	28.521
EEF1A1P5;EEF1A1;EEF1A2	Putative elongation factor 1-alpha-like 3;Elongation factor 1-alpha 1;Elongation factor 1-alpha 2	Q5VTE0;P68104;P68104-2;A0A087WVQ9;A0A087WV01;Q05639;A6PW80;Q5JR01	Q5VTE0;P68104;P68104-2;A0A087WVQ9;A0A087WV01;Q05639	27.7705	27.968	27.8454	26.3319	242480000	241740000	126420000	762930000	1.0316e-60	1373600000	60	9	9	8	11	27.1	50.184
TUBA1B;TUBA4A	Tubulin alpha-1B chain;Tubulin alpha-4A chain	P68363;P68363-2;P68366-2;P68366;F8VVB9;F8VRZ4;F8VS66;C9JDS9;F8VWV9;C9JEV8;C9JQ00;C9JJQ8;F8VX09;C9JDL2;A6NHL2-2;A6NHL2;F8VRK0;F8VXZ7;F8W0F6	P68363;P68363-2;P68366-2;P68366	29.0815	28.9371	28.8701	29.4828	602980000	432220000	327430000	5695500000	2.8631e-219	7058200000	282	17	17	17	22	61.2	50.151
TUBB4B;TUBB4A	Tubulin beta-4B chain;Tubulin beta-4A chain	P68371;P04350;Q3ZCM7;M0R2D3;M0QY85;M0R0X0;M0QY37;M0QX14;M0R042;M0QZL7;M0QYM7;M0R278;M0R2T4;A0A075B724	P68371;P04350	28.7851	28.7152	28.4714	29.6456	587990000	506480000	269350000	5700800000	5.7138e-183	7064600000	445	15	16	17	23	60.4	49.83
NOP14	Nucleolar protein 14	P78316;E9PFK5;P78316-2	P78316;E9PFK5;P78316-2	25.591	25.5726	25.6365	25.2489	54705000	48529000	36064000	289320000	2.2452e-28	428620000	22	6	5	6	7	6.9	97.667
GTF2I	General transcription factor II-I	P78347-2;P78347-4;P78347-3;P78347;P78347-5	P78347-2;P78347-4;P78347-3;P78347	26.2363	26.0828	26.4055	26.3996	76383000	60380000	43299000	901900000	4.889e-119	1082000000	81	15	14	12	24	23.7	107.97
DCD	Dermcidin;Survival-promoting peptide;DCD-1	P81605;P81605-2	P81605;P81605-2	23.3233	24.4534	22.8234	21.8134	9546500	19485000	5896400	24496000	2.3396e-07	59424000	6	2	2	2	2	20	11.284
MRPS9	28S ribosomal protein S9, mitochondrial	P82933	P82933	23.5716	23.1246	20.1478	23.4754	20046000	1453800	0	91670000	3.0338e-25	113170000	8	3	2	0	6	19.4	45.834
SMAD3;SMAD9	Mothers against decapentaplegic homolog 3;Mothers against decapentaplegic homolog 9	P84022;H3BVD1;P84022-3;P84022-2;O15198-2;O15198;H0YMP2;H0YNV1;H0YL71;H0YKE2;H3BP09;H0YAK7;K7EJX0;P84022-4	P84022;H3BVD1;P84022-3;P84022-2;O15198-2;O15198	23.066	20.9206	22.1931	22.9314	5014400	734200	3328300	89175000	4.687e-17	98252000	5	2	1	3	4	10.8	48.08
FOXK1	Forkhead box protein K1	P85037;P85037-2;U3KQ26	P85037;P85037-2	24.9324	24.7063	24.7917	25.4224	30652000	24514000	17155000	372930000	1.4775e-44	445250000	23	11	9	10	13	20.3	75.456
TFAM	Transcription factor A, mitochondrial	Q00059;H7BYN3;Q00059-2	Q00059;H7BYN3;Q00059-2	23.7097	23.6031	23.3003	23.4315	13035000	12024000	5068200	103730000	7.568e-22	133860000	10	4	6	3	8	29.7	29.096
SLC25A3	Phosphate carrier protein, mitochondrial	Q00325-2;Q00325;F8VVM2;F8VZL5;F8VWR4;F8VWQ0	Q00325-2;Q00325;F8VVM2	26.4546	26.0025	26.2986	25.4335	95043000	60077000	45642000	393460000	7.1042e-31	594220000	38	9	8	7	10	22.7	39.958
GTF2B	Transcription initiation factor IIB	Q00403;B1APE1;B1APE2	Q00403;B1APE1;B1APE2	27.4134	27.3565	27.3328	27.9479	182320000	162040000	109540000	2099400000	1.3727e-171	2553300000	121	15	17	16	22	70.3	34.833
HNRNPU	Heterogeneous nuclear ribonucleoprotein U	Q00839-2;Q00839;Q5RI18	Q00839-2;Q00839	27.8605	27.5723	27.5733	27.7202	221450000	147540000	110980000	2390100000	6.263e-185	2870100000	117	20	19	19	26	33	88.979
U2AF1	Splicing factor U2AF 35 kDa subunit	Q01081;Q01081-2;Q01081-4;Q8WU68-3;Q8WU68;M0QYK5;Q01081-3;M0R2N4;Q8WU68-2;K7EJH3;K7EJM7	Q01081;Q01081-2;Q01081-4	27.6306	27.6122	27.472	27.7138	255190000	158930000	130050000	1480400000	2.8837e-111	2024600000	91	10	10	8	12	50	27.872
SPTBN1	Spectrin beta chain, non-erythrocytic 1	Q01082;Q01082-3;Q01082-2;A0A087WUZ3;F8W6C1;A4QPE4;P11277-3;P11277;P11277-2;O15020-2;O15020;Q9H254-2;M0QZQ3;Q9H254-4;Q9H254;C9JY79	Q01082;Q01082-3;Q01082-2;A0A087WUZ3	27.0981	26.8866	27.1638	27.4805	142210000	127140000	86970000	1405900000	0	1762200000	137	38	37	36	50	29.2	274.61
FOXK2	Forkhead box protein K2	Q01167-2;Q01167;A0A087WXM0;E9PPI7;E9PM37;Q01167-3	Q01167-2;Q01167;A0A087WXM0;E9PPI7;E9PM37	23.3655	23.5659	23.3647	22.839	10789000	9751200	6570200	71147000	1.2484e-22	98257000	4	4	4	4	4	10.4	64.255
FABP5	Fatty acid-binding protein, epidermal	Q01469	Q01469	19.4385	20.0723	20.2717	21.4571	538540	1093300	1088200	19171000	2.7158e-07	21891000	2	2	2	2	2	7.4	15.164
SLC7A5;SLC7A7;SLC7A6	Large neutral amino acids transporter small subunit 1;Y+L amino acid transporter 1;Y+L amino acid transporter 2	Q01650;H0YJ95;A0A0C4DGL4;G3V4Z6;Q9UM01;Q92536	Q01650;H0YJ95;A0A0C4DGL4;G3V4Z6;Q9UM01;Q92536	23.3153	22.5545	22.4067	22.4542	9582000	6144700	3996100	38339000	3.3521e-11	58061000	3	2	2	2	2	4.9	55.01
DSG1	Desmoglein-1	Q02413;Q02413-2	Q02413	23.6174	24.3261	26.9	24.3563	9054300	16828000	84216000	236700000	6.4028e-63	346790000	41	5	7	11	11	14.1	113.75
RPL6	60S ribosomal protein L6	Q02878;F8VR69;F8VZ45;U3KQR5	Q02878	22.1425	21.5821	22.1207	22.0672	4011400	2770800	2170500	47930000	2.3734e-15	56883000	9	3	4	3	4	17.4	32.728
PRKCQ	Protein kinase C theta type	Q04759-2;Q04759;A0A087X0I9;Q04759-3;C9K0E3	Q04759-2;Q04759;A0A087X0I9;Q04759-3	24.8718	24.8232	25.0316	24.2452	28013000	29822000	21130000	145220000	1.8501e-24	224190000	11	3	3	3	5	8.4	74.286
SSBP1	Single-stranded DNA-binding protein, mitochondrial	Q04837;C9K0U8;A0A0G2JLD8;E7EUY5	Q04837;C9K0U8;A0A0G2JLD8;E7EUY5	22.8405	22.8974	22.8915	22.8838	6835300	5908000	5425600	67482000	1.3259e-21	85651000	8	2	2	2	3	27.7	17.259
PSME1	Proteasome activator complex subunit 1	Q06323-3;Q06323;Q06323-2;H0YKK6;H0YLU2	Q06323-3;Q06323;Q06323-2;H0YKK6;H0YLU2	20.2421	20.6541	22.3325	22.2512	4635400	5607000	3787100	33446000	1.3228e-17	47475000	7	2	1	3	3	18	26.87
PRDX1	Peroxiredoxin-1	Q06830;A0A0A0MSI0;A0A0A0MRQ5	Q06830;A0A0A0MSI0;A0A0A0MRQ5	24.9103	25.0351	25.3668	24.0025	28398000	37814000	27013000	84790000	8.2255e-25	178020000	26	5	6	4	5	36.2	22.11
KHDRBS1	KH domain-containing, RNA-binding, signal transduction-associated protein 1	Q07666;Q07666-3;Q07666-2;Q5VWX1	Q07666;Q07666-3;Q07666-2	25.2052	25.0926	24.5988	24.837	37501000	32132000	15780000	237920000	1.958e-31	323330000	19	6	6	5	6	19.6	48.227
TGM3	Protein-glutamine gamma-glutamyltransferase E;Protein-glutamine gamma-glutamyltransferase E 50 kDa catalytic chain;Protein-glutamine gamma-glutamyltransferase E 27 kDa non-catalytic chain	Q08188	Q08188	20.7969	21.5661	24.2238	21.5781	0	490090	12922000	16249000	4.3312e-07	29661000	5	0	1	3	2	4.6	76.631
DHX9	ATP-dependent RNA helicase A	Q08211;Q08211-2	Q08211	25.2648	25.0594	25.0187	24.633	37670000	23076000	22119000	282340000	1.376e-81	365210000	29	8	6	9	14	12.7	140.96
DSC1	Desmocollin-1	Q08554-2;Q08554	Q08554-2;Q08554	23.4865	24.1115	26.8915	23.112	12969000	15855000	77715000	61853000	2.9293e-26	168390000	14	5	5	7	6	10.8	93.834
ITK	Tyrosine-protein kinase ITK/TSK	Q08881;E5RFR5;E5RJY4;P51813	Q08881	25.2067	24.825	25.0184	25.167	35969000	16004000	21796000	402960000	5.2768e-74	476730000	32	11	7	11	14	28.2	71.83
RBBP4;RBBP7	Histone-binding protein RBBP4;Histone-binding protein RBBP7	Q09028-3;Q09028;E9PNS2;E9PIC4;E9PNS6;E9PC52;Q09028-2;Q16576;Q16576-2;C9JAJ9;Q5JP02;H0YCT5;H0YF10;H0YDK2;Q5JP01;Q09028-4	Q09028-3;Q09028;E9PNS2;E9PIC4;E9PNS6;E9PC52;Q09028-2;Q16576;Q16576-2	22.3898	22.5247	22.8708	22.5895	7167500	7211700	2669400	45571000	1.0406e-09	62620000	6	3	3	2	3	6.8	46.158
FOXO1;FOXO4;FOXO6	Forkhead box protein O1;Forkhead box protein O4;Forkhead box protein O6	Q12778;P98177-2;A8MYZ6;P98177;A6NCE0;O43524	Q12778;P98177-2;A8MYZ6;P98177;A6NCE0	20.9767	20.2279	22.7083	22.2113	3056900	2143700	3691600	46053000	1.4411e-09	54945000	3	1	1	3	3	6.7	69.661
GTF3C1	General transcription factor 3C polypeptide 1	Q12789-3;Q12789;H3BU37	Q12789-3;Q12789	20.6356	20.7755	21.6394	22.2457	768200	2135800	2051300	39348000	1.7477e-15	44303000	7	2	2	3	4	2.7	236.28
ECH1	Delta(3,5)-Delta(2,4)-dienoyl-CoA isomerase, mitochondrial	Q13011;M0R248;M0QZW4;M0R280;M0QXS7;M0QYT0	Q13011;M0R248	25.3457	25.3589	25.4595	25.4984	31873000	27327000	29154000	548680000	4.4485e-96	637030000	40	7	9	10	10	30.8	35.816
PRKAA1	5-AMP-activated protein kinase catalytic subunit alpha-1	Q13131;Q13131-2;Q96E92;P54646;A0A087WXX9	Q13131;Q13131-2	21.3505	20.953	22.0932	22.517	620940	750400	1980400	57998000	7.43e-19	61350000	6	1	1	3	5	10.9	64.009
HNRNPA0	Heterogeneous nuclear ribonucleoprotein A0	Q13151	Q13151	22.9288	22.8564	22.8337	21.8067	7773000	5822000	5212200	30828000	1.2396e-17	49636000	6	2	2	2	3	10.5	30.84
MAPK7	Mitogen-activated protein kinase 7	Q13164;Q13164-2;Q13164-3;C9JUK9;S4R3I1;J3KT61;I3L0J8;Q13164-4	Q13164;Q13164-2;Q13164-3	25.0507	24.7282	25.0164	24.6764	33095000	25612000	12261000	325420000	1.3805e-64	396380000	23	5	5	4	8	10.4	88.385
TRIM28	Transcription intermediary factor 1-beta	Q13263;Q13263-2;M0R0K9;M0R3C0;M0R2I3	Q13263;Q13263-2	23.8329	23.6024	23.662	24.2613	13696000	9163900	5201300	225860000	8.8962e-39	253930000	11	3	4	2	8	17.2	88.549
IKZF1	DNA-binding protein Ikaros	Q13422;Q13422-8;Q13422-4;Q13422-3;Q13422-7;Q13422-2;Q9UKT9-14;Q13422-5;Q9UKT9-6;Q9UKT9-8;Q9UKT9-4;Q9UKT9-3;Q9UKT9-7;Q9UKT9;F8VPL6;Q9H2S9-2;Q9H2S9;Q9UKT9-9;Q9UK13;A0A087WT08;Q9NZL3	Q13422;Q13422-8;Q13422-4;Q13422-3;Q13422-7;Q13422-2	23.0068	23.6904	23.891	25.9413	5829200	22827000	19555000	305300000	1.1104e-42	353510000	13	3	4	3	4	14.3	57.528
HDAC1;HDAC2	Histone deacetylase 1;Histone deacetylase 2	Q13547;Q5TEE2;Q92769-3;Q92769;E5RFI6;E5RJ04;E5RGV4;E5RHE7;E5RH52;E5RG37;E5RFP9;H3BM24;E7ESJ6;O15379;O15379-2	Q13547;Q5TEE2;Q92769-3;Q92769	24.5969	24.6364	24.2032	21.183	20821000	21715000	10325000	85131000	7.2682e-57	137990000	6	3	3	3	6	18.9	55.102
DGKZ	Diacylglycerol kinase zeta	Q13574;Q13574-6;Q13574-2;Q13574-4;Q13574-7;Q13574-5;Q13574-3;E9PNL8;H0YDN6;E9PFX6;A0A087WV00;E7EM72;O75912;E7EWQ4;E9PNZ3	Q13574;Q13574-6;Q13574-2;Q13574-4;Q13574-7;Q13574-5;Q13574-3;E9PNL8	25.8975	25.9743	25.8132	26.3209	61846000	46688000	36124000	774990000	3.2297e-149	919650000	56	15	13	16	27	29.5	124.13
PWP1	Periodic tryptophan protein 1 homolog	Q13610;B4DJV5;Q13610-2	Q13610;B4DJV5	22.8256	22.7965	22.8023	22.8502	6895000	5632100	4070300	76833000	9.2279e-26	93431000	8	2	2	2	5	13.4	55.827
MOGS	Mannosyl-oligosaccharide glucosidase	Q13724;Q13724-2;C9J8D4;C9JDQ1;B8ZZE2	Q13724;Q13724-2;C9J8D4	26.5521	26.1718	26.2263	25.889	113900000	63215000	42659000	494980000	1.2564e-64	714760000	62	16	13	12	15	23.9	91.916
GNL2	Nucleolar GTP-binding protein 2	Q13823	Q13823	23.7577	23.9321	23.6059	23.4702	13635000	15121000	6800600	99964000	3.7747e-26	135520000	6	1	1	1	2	2.6	83.654
CDK13	Cyclin-dependent kinase 13	Q14004-2;Q14004;F8VXD2;F8VYH9;P11802-2;F8VZZ0;F8VTV8;F8VWX7;F8VZ51;K7EJ83;H0YAZ9;P11802;Q9BVE2;Q00534;E7EUK8;Q96Q40-2;Q96Q40-4;E5RGN0;Q96Q40-3;A0A087X209;O94921-3;Q96Q40-5;Q96Q40;A0A087WZU2;O94921-2;O94921;F5H6Z0;Q07002;Q07002-2;Q00536;Q00536-3;Q07002-3;Q00537-2;Q00537;Q00536-2	Q14004-2;Q14004	25.4527	25.3948	25.5484	25.2748	45567000	31422000	32709000	368130000	2.3226e-76	477830000	34	9	7	9	11	6.9	158.43
BOP1	Ribosome biogenesis protein BOP1	Q14137-2;Q14137;A0A075B729	Q14137-2;Q14137	25.1175	24.8048	24.8637	24.8986	35067000	23262000	17866000	293590000	4.4703e-45	369780000	38	8	8	7	11	22.9	71.929
TRIM14	Tripartite motif-containing protein 14	Q14142;Q14142-3;Q14142-2;Q14142-4	Q14142;Q14142-3;Q14142-2	22.0528	22.0504	19.4921	21.9226	3351600	3590200	432740	41041000	4.7775e-28	48415000	6	2	3	1	4	12	49.772
DYNC1H1	Cytoplasmic dynein 1 heavy chain 1	Q14204	Q14204	23.5366	20.6163	23.2053	22.8646	11576000	3488900	6556800	58802000	7.2755e-19	80424000	6	6	3	4	7	2.3	532.4
NPAT	Protein NPAT	Q14207;E9PKJ1	Q14207	23.3545	23.5653	22.2063	23.3756	10676000	10405000	2904500	89885000	1.1551e-12	113870000	7	3	2	2	4	2.9	154.29
EIF2B1	Translation initiation factor eIF-2B subunit alpha	Q14232-2;Q14232;H0YGG4;F5H0D0	Q14232-2;Q14232;H0YGG4	20.8151	21.3221	21.3251	21.5034	0	0	1222300	28926000	2.0862e-09	30148000	3	0	0	2	3	18.9	24.617
RRP1B	Ribosomal RNA processing protein 1 homolog B	Q14684-2;Q14684	Q14684-2;Q14684	24.0129	23.7837	23.8456	24.1746	12595000	8568800	13373000	180700000	3.079e-57	215230000	10	3	3	6	6	10.8	82.175
NAA30	N-alpha-acetyltransferase 30	Q147X3-2;Q147X3;B4DK34;J3KNC2	Q147X3-2;Q147X3	21.3406	20.7935	21.8385	22.5305	0	0	2592800	44921000	1.4264e-16	47514000	4	0	0	3	3	10.2	35.579
MORF4L2	Mortality factor 4-like protein 2	Q5JXX2;Q15014;Q5JXX1;A0A0A0MT59;Q5JXX6	Q5JXX2;Q15014;Q5JXX1;A0A0A0MT59	25.3915	25.013	24.8211	25.0189	30374000	49295000	13224000	262220000	5.9714e-72	355110000	20	7	8	8	10	53.1	19.831
EFTUD2	116 kDa U5 small nuclear ribonucleoprotein component	Q15029-2;Q15029-3;Q15029;K7EJ74;K7EP67	Q15029-2;Q15029-3;Q15029;K7EJ74;K7EP67	19.9183	21.3123	20.859	21.8264	673580	817720	1479900	25818000	6.3044e-14	28789000	2	1	1	3	3	5.1	105.38
KIF14	Kinesin-like protein KIF14	Q15058	Q15058	23.2232	22.6485	22.5899	22.7427	9664700	4772800	3550900	70159000	2.8495e-20	88147000	8	4	3	3	4	4	186.49
PCBP1	Poly(rC)-binding protein 1	Q15365;F8VTZ0	Q15365	23.9593	24.0493	24.5231	23.6702	9340000	14607000	16108000	151950000	5.989e-33	192000000	13	3	5	6	7	26.4	37.497
SEC23B	Protein transport protein Sec23B	Q15437;Q5QPE2;Q5QPE1	Q15437;Q5QPE2	29.9106	29.8157	29.3781	30.4145	1151500000	716870000	473180000	11434000000	0	13776000000	532	32	37	30	43	65.7	86.478
ZKSCAN8	Zinc finger protein with KRAB and SCAN domains 8	Q15776	Q15776	21.7829	19.9081	21.8866	22.3543	3836800	2928000	3374600	30474000	3.7565e-12	40613000	5	1	1	2	2	4	65.815
PKN1	Serine/threonine-protein kinase N1	Q16512-3;Q16512;Q16512-2;K7EM57;K7EKY9;K7EN76	Q16512-3;Q16512;Q16512-2	22.5795	22.866	23.1742	23.7056	7319700	6151500	4334500	124580000	3.664e-27	142390000	9	5	5	4	7	17.6	66.059
DDB1	DNA damage-binding protein 1	Q16531;F5GY55;Q16531-2;F5GWI0;F5GZY8;F5H2L3;F5GYG8	Q16531;F5GY55	25.5123	24.9379	25.2947	24.8243	36856000	25596000	25788000	343160000	7.452e-88	431400000	34	10	12	13	17	17.8	126.97
CAMK4;RIPK2	Calcium/calmodulin-dependent protein kinase type IV;Receptor-interacting serine/threonine-protein kinase 2	Q16566;D6RCD6;D6REY7;D6RE65;O43353-2;O43353	Q16566;D6RCD6;D6REY7;D6RE65;O43353-2;O43353	23.2696	23.5996	21.2742	19.7973	9771600	11299000	1114700	0	0.00013687	22185000	4	2	2	1	1	3.4	51.925
ATP6V1F	V-type proton ATPase subunit F	Q16864;Q16864-2	Q16864;Q16864-2	22.9695	22.9066	22.9235	23.8662	6884900	8546400	5264700	112240000	2.683e-14	132930000	14	2	3	3	3	37.8	13.37
TSR1	Pre-rRNA-processing protein TSR1 homolog	Q2NL82;I3L1Q5;I3L4E8	Q2NL82	21.4498	21.9014	22.3834	24.8505	5078800	3600600	3492800	219690000	4.749e-64	231860000	19	5	3	6	11	16.5	91.809
MAP7D1	MAP7 domain-containing protein 1	Q3KQU3-4;Q3KQU3;Q3KQU3-2;C9JIR3;E9PLH3;H0YF21	Q3KQU3-4;Q3KQU3;Q3KQU3-2;C9JIR3;E9PLH3	26.205	26.2455	26.3269	26.0968	63988000	92771000	35913000	668640000	7.34e-91	861310000	41	11	13	10	14	21.5	89.466
TBC1D10B	TBC1 domain family member 10B	Q4KMP7;Q4KMP7-2;H3BSE1	Q4KMP7	26.8463	26.5102	26.0005	26.9755	47912000	46152000	123180000	928540000	1.6269e-68	1145800000	44	8	8	7	13	18.6	87.198
DECR2	Peroxisomal 2,4-dienoyl-CoA reductase	Q4VXZ8;Q9NUI1;A0A0J9YWI0;Q9NUI1-3;A0A0J9YY83;Q9NUI1-2;G3V0I9;A0A0J9YXZ6;H7C078	Q4VXZ8;Q9NUI1;A0A0J9YWI0;Q9NUI1-3	25.8458	25.9535	26.1342	26.5764	75886000	61759000	43485000	661060000	1.1017e-82	842190000	55	11	10	10	14	51.1	29.484
FAM98B	Protein FAM98B	Q52LJ0-2;Q52LJ0;H0YNA1;Q8NCA5-2;Q8NCA5	Q52LJ0-2;Q52LJ0	22.8006	22.9401	23.2571	22.8027	6351400	5992500	5417400	85351000	1.0224e-33	103110000	9	2	2	2	4	16.4	45.547
SETMAR	Histone-lysine N-methyltransferase SETMAR;Histone-lysine N-methyltransferase;Mariner transposase Hsmar1	Q53H47-3;Q53H47;B9ZVV8	Q53H47-3;Q53H47	23.751	23.478	23.3392	23.2322	11715000	12289000	6931300	73548000	3.3365e-25	104480000	9	4	5	4	4	10.5	62.123
NOM1	Nucleolar MIF4G domain-containing protein 1	Q5C9Z4	Q5C9Z4	24.1766	24.7739	24.7786	24.8244	22247000	19525000	12353000	329970000	6.1066e-50	384100000	12	3	4	3	7	12	96.256
WDR44	WD repeat-containing protein 44	Q5JSH3-2;Q5JSH3;Q5JSH3-3;H7BY83;Q5JSH3-4	Q5JSH3-2;Q5JSH3;Q5JSH3-3;H7BY83;Q5JSH3-4	23.3094	23.2467	23.3012	22.6103	9451000	7020300	6741400	69366000	4.7766e-24	92578000	9	4	4	5	6	9.4	100.4
RRP12	RRP12-like protein	Q5JTH9-2;Q5JTH9-3;Q5JTH9;H7C1M8;A0A087X1U8;A0A087WYW2	Q5JTH9-2;Q5JTH9-3;Q5JTH9;H7C1M8;A0A087X1U8	20.1745	23.677	23.8667	22.7867	3773700	8822300	9284500	86485000	3.3869e-16	108370000	9	1	2	3	4	3.5	132.71
RALY	RNA-binding protein Raly	Q5QPM1;Q5QPL9;Q9UKM9-2;Q9UKM9;Q5QPM2;Q5QPM0	Q5QPM1;Q5QPL9;Q9UKM9-2;Q9UKM9;Q5QPM2;Q5QPM0	23.1138	23.0865	23.2428	22.8418	5078600	4252500	6521400	119070000	4.3159e-19	134920000	12	2	2	4	5	26.5	20.185
HP1BP3	Heterochromatin protein 1-binding protein 3	Q5SSJ5-2;Q5SSJ5;X6RGJ2;Q5SSJ5-3;Q5SWC8;B0QZK4	Q5SSJ5-2;Q5SSJ5;X6RGJ2;Q5SSJ5-3;Q5SWC8;B0QZK4	26.5245	26.324	26.2409	26.2645	104280000	74340000	51187000	567480000	3.9008e-62	797290000	50	16	15	15	14	22.9	57.211
ZC3H13	Zinc finger CCCH domain-containing protein 13	Q5T200-2;Q5T200	Q5T200-2;Q5T200	20.5483	21.7489	24.4315	23.1177	31454000	13817000	15792000	51263000	0.00038871	112330000	2	2	2	2	2	1.2	184.87
C9orf114	Uncharacterized protein C9orf114	Q5T280;A0A087WYA7;R4GNG4	Q5T280	24.3746	24.1456	24.1356	23.8907	21972000	14891000	10376000	146980000	6.4689e-41	194220000	16	6	6	6	8	23.1	42.008
KPRP	Keratinocyte proline-rich protein	Q5T749	Q5T749	22.7318	23.68	21.1421	20.149	7277400	11365000	37837000	26207000	2.1889e-11	82686000	10	2	2	3	1	3.1	64.135
GTF3C5	General transcription factor 3C polypeptide 5	Q5T7U1;Q9Y5Q8-2;Q9Y5Q8;Q9Y5Q8-3;H7BY84;Q5T7U0;H0Y5D2;Q5T7U4	Q5T7U1;Q9Y5Q8-2;Q9Y5Q8;Q9Y5Q8-3;H7BY84	21.5674	22.9102	23.0985	23.25	4734800	7280200	3321100	104110000	2.9227e-17	119440000	7	1	3	2	5	15.1	52.29
NTPCR	Cancer-related nucleoside-triphosphatase	Q9BSD7;Q5TDF0	Q9BSD7;Q5TDF0	22.0182	21.8712	22.2161	22.6805	3484500	2531700	3612400	59442000	2.344e-12	69070000	5	2	2	3	3	23.7	20.713
ZCCHC6	Terminal uridylyltransferase 7	Q5VYS8-6;Q5VYS8;Q5VYS8-2;Q5VYS8-4;Q5VYS8-3;Q5VYS9;Q5VYS8-5;Q5VYT0	Q5VYS8-6;Q5VYS8;Q5VYS8-2;Q5VYS8-4;Q5VYS8-3	22.9552	22.8352	23.1959	23.4832	10454000	7488300	6725000	56238000	5.4934e-25	80906000	8	5	4	4	4	4.7	166.97
CEP135	Centrosomal protein of 135 kDa	Q66GS9;Q66GS9-2	Q66GS9;Q66GS9-2	23.8084	23.5747	23.2564	23.8095	13704000	6447600	5938900	168690000	1.1529e-44	194780000	14	7	5	8	11	10.2	133.49
RPL7L1	60S ribosomal protein L7-like 1	R4GMU7;Q6DKI1;Q6DKI1-2	R4GMU7;Q6DKI1;Q6DKI1-2	21.3302	20.1611	20.5131	20.4507	0	0	939500	11320000	0.00011794	12259000	2	0	0	2	2	12.2	22.746
RLTPR	Leucine-rich repeat-containing protein 16C	Q6F5E8-2;Q6F5E8	Q6F5E8-2;Q6F5E8	22.1381	22.3156	21.9007	23.4742	2794800	3102100	3131700	111240000	3.757e-33	120260000	7	2	2	3	6	6.3	148.21
MRM1	rRNA methyltransferase 1, mitochondrial	Q6IN84;Q6IN84-2;A0A087WZC1	Q6IN84	24.9186	24.7455	24.5113	24.8946	34290000	22507000	13728000	260760000	8.1632e-29	331280000	25	7	7	7	7	21.2	38.638
TYW3	tRNA wybutosine-synthesizing protein 3 homolog	Q6IPR3-2;Q6IPR3;V9GZ67;V9GY40	Q6IPR3-2;Q6IPR3;V9GZ67	22.2655	22.2228	22.0262	22.755	5113400	4404300	3276200	46375000	4.1013e-10	59169000	8	3	3	2	2	14.6	26.103
ALKBH2	Alpha-ketoglutarate-dependent dioxygenase alkB homolog 2	Q6NS38;F5GZZ0;S4R3T5;F5H5X2;Q6NS38-2	Q6NS38;F5GZZ0;S4R3T5;F5H5X2;Q6NS38-2	23.3697	23.4983	20.6322	24.5652	9758800	8776200	1733900	219190000	7.3573e-51	239460000	7	4	4	2	6	29.5	29.322
RPUSD3	RNA pseudouridylate synthase domain-containing protein 3	Q6P087-2;Q6P087;C9JM75;H7C454;H7C1H7;Q6P087-3;H7C0K7	Q6P087-2;Q6P087;C9JM75;H7C454;H7C1H7	23.8651	23.6596	23.2229	23.1233	11631000	9545400	7222500	105120000	2.3313e-25	133520000	8	4	5	5	6	21.1	36.944
CC2D1A	Coiled-coil and C2 domain-containing protein 1A	Q6P1N0	Q6P1N0	27.7227	27.5648	27.6465	27.4492	199410000	158100000	105230000	2100600000	3.3198e-176	2563400000	154	24	23	20	32	34.5	104.06
EDC4	Enhancer of mRNA-decapping protein 4	Q6P2E9-2;Q6P2E9;I3L2F4	Q6P2E9-2;Q6P2E9	22.3949	22.6741	22.5645	22.5052	4609000	4254500	2412300	87150000	1.6985e-24	98426000	7	3	2	2	5	7	109.73
RFWD3	E3 ubiquitin-protein ligase RFWD3	Q6PCD5	Q6PCD5	23.1465	23.2022	23.1601	24.7122	8752100	15469000	5854400	157210000	3.966e-16	187290000	9	3	3	3	3	4.1	85.093
MYO7B	Unconventional myosin-VIIb	Q6PIF6;B9A063;Q6PIF6-2;H3BSD9;C9JC21	Q6PIF6;B9A063;Q6PIF6-2	23.2045	23.1072	23.7881	23.9602	8838300	5600000	6255900	192010000	3.3389e-42	212700000	19	7	4	7	12	7.6	241.6
LARP1	La-related protein 1	Q6PKG0-3;Q6PKG0;H0YC33;Q659C4-7;Q659C4-6;Q659C4-5;E5RH50;Q659C4-9;A0A0B4J210;Q659C4-2;Q659C4	Q6PKG0-3;Q6PKG0	26.3978	26.1478	26.3823	26.3214	100680000	76332000	51438000	499510000	9.5533e-60	727950000	45	11	11	10	11	15.3	116.46
FAM111B	Protein FAM111B	Q6SJ93-2;Q6SJ93;E9PS27	Q6SJ93-2;Q6SJ93	22.4216	22.1111	22.2437	20.7394	6200100	3573200	2991400	13374000	1.5316e-10	26139000	5	3	2	3	3	7.2	81.2
SAMD1	Atherin	Q6SPF0	Q6SPF0	25.6217	25.8139	25.0846	25.2602	56790000	54317000	23990000	225930000	2.3151e-37	361020000	13	4	5	3	6	12.5	56.051
FIP1L1	Pre-mRNA 3-end-processing factor FIP1	Q6UN15-3;Q6UN15-5;Q6UN15;H0Y8P7;Q6UN15-4;A0A0B4J203	Q6UN15-3;Q6UN15-5;Q6UN15;H0Y8P7	24.2696	24.0296	23.9308	23.7337	22060000	18476000	8705100	82848000	1.0076e-14	132090000	8	5	4	5	4	10	58.375
TUBA1A;TUBA3C;TUBA3E	Tubulin alpha-1A chain;Tubulin alpha-3C/D chain;Tubulin alpha-3E chain	Q71U36-2;Q71U36;Q13748;Q13748-2;Q6PEY2;F8VQQ4	Q71U36-2;Q71U36;Q13748;Q13748-2;Q6PEY2	22.2927	22.6428	21.236	22.6795	4409600	4560600	1723200	69263000	1.479e-207	79957000	21	2	2	1	2	66.3	46.297
C16orf59	Uncharacterized protein C16orf59	Q7L2K0;H3BND0;Q7L2K0-2;Q7L2K0-3;H3BTF6	Q7L2K0;H3BND0;Q7L2K0-2	21.5085	21.8294	21.5625	22.4646	2181000	3132000	2789000	42332000	6.3539e-16	50434000	6	2	2	3	4	11.1	46.402
TAOK1	Serine/threonine-protein kinase TAO1	Q7L7X3;Q7L7X3-3;Q7L7X3-2	Q7L7X3;Q7L7X3-3	24.8895	25.1572	25.0802	25.1735	32705000	29345000	20101000	341670000	1.4218e-119	423820000	29	10	9	7	15	15.7	116.07
POGZ	Pogo transposable element with ZNF domain	Q7Z3K3-5;Q7Z3K3-7;Q7Z3K3-2;Q7Z3K3-3;Q7Z3K3-6;Q7Z3K3;H0YCT3	Q7Z3K3-5;Q7Z3K3-7;Q7Z3K3-2;Q7Z3K3-3;Q7Z3K3-6;Q7Z3K3	24.6768	24.8624	24.3592	25.583	21181000	30941000	17399000	351940000	8.4486e-44	421460000	23	3	4	5	8	7.7	145.29
PTAR1	Protein prenyltransferase alpha subunit repeat-containing protein 1	Q7Z6K3;X6R9N0;F5GXY1	Q7Z6K3;X6R9N0	23.8627	25.4033	20.4314	23.1804	19624000	42975000	26055000	55408000	1.6603e-10	144060000	5	3	2	2	3	8	46.405
PXK	PX domain-containing protein kinase-like protein	Q7Z7A4-2;W5RWE6;Q7Z7A4;E9PD56;H7BYG4;Q7Z7A4-6;Q7Z7A4-4;A0A0C4DG95;Q7Z7A4-5;Q7Z7A4-7;H7C4V0;Q7Z7A4-3;F8WDF7;F8WAW8;C9IYJ2	Q7Z7A4-2;W5RWE6;Q7Z7A4;E9PD56;H7BYG4;Q7Z7A4-6;Q7Z7A4-4;A0A0C4DG95;Q7Z7A4-5;Q7Z7A4-7;H7C4V0;Q7Z7A4-3	21.2751	21.4554	21.5681	21.9718	1659800	1032300	1385200	60060000	4.702e-26	64138000	6	3	2	3	5	13.6	58.731
TRPT1	tRNA 2-phosphotransferase 1	Q86TN4;Q86TN4-4;Q86TN4-3;F5H8A0;Q86TN4-2;F5H6B6;H0YGY9;F5H1K3	Q86TN4;Q86TN4-4;Q86TN4-3;F5H8A0;Q86TN4-2	26.3749	26.3985	26.1726	25.9599	73047000	78270000	38303000	727410000	3.6534e-67	917030000	53	8	8	7	9	46.6	27.742
RBM23	Probable RNA-binding protein 23	Q86U06-2;Q86U06-4;Q86U06-5;Q86U06;Q86U06-3;G3XAP0;G3V546;H0YJJ3;G3V225;G3V2B4;G3V3S8;G3V5J5;A0A0B4J267;G3V2B6;G3V5Z6	Q86U06-2;Q86U06-4;Q86U06-5;Q86U06;Q86U06-3;G3XAP0	23.8744	23.6414	23.6509	23.4806	19049000	7910500	8043700	97484000	3.9219e-21	132490000	14	5	4	4	5	22.2	46.708
NOP9	Nucleolar protein 9	Q86U38;Q86U38-2	Q86U38;Q86U38-2	23.0499	23.4575	23.3058	23.4476	6638300	6201100	4502200	177410000	3.094e-39	194750000	19	5	5	4	8	16.5	69.437
ALYREF	THO complex subunit 4	Q86V81	Q86V81	28.0815	28.2351	28.0636	29.3347	210660000	323140000	200640000	5599900000	2.2754e-114	6334400000	128	8	9	8	12	47.1	26.888
PTRH1	Probable peptidyl-tRNA hydrolase	Q86Y79;A0A096LP22;A0A096LPA3;C9J7Z1;A0A096LP34	Q86Y79;A0A096LP22;A0A096LPA3;C9J7Z1	23.5464	23.6851	23.3655	24.3803	11480000	9989500	6575600	197180000	5.4523e-26	225220000	18	4	4	4	5	22.4	22.936
RASAL3	RAS protein activator like-3	Q86YV0;Q86YV0-2;M0QX12;V9GYD1	Q86YV0;Q86YV0-2;M0QX12;V9GYD1	28.2943	28.5962	28.2422	28.7013	366850000	390720000	188600000	3057200000	1.0558e-177	4003400000	74	11	12	17	25	25.5	111.9
MINA	Bifunctional lysine-specific demethylase and histidyl-hydroxylase MINA	Q8IUF8;Q8IUF8-4;Q8IUF8-2;D6RCB6;Q8IUF8-3;H0Y9L8	Q8IUF8;Q8IUF8-4;Q8IUF8-2	22.4855	22.4137	22.7869	23.8729	7563600	5148700	5145600	97736000	3.2703e-20	115590000	8	3	3	3	5	13.8	52.8
ERI1	3-5 exoribonuclease 1	Q8IV48;E5RIV7	Q8IV48	25.6715	25.3637	25.2691	25.34	43441000	37386000	23738000	440600000	1.4929e-46	545160000	42	8	9	8	12	27.8	40.063
PHF6	PHD finger protein 6	Q8IWS0-5;Q8IWS0;Q8IWS0-3;A0A0D9SGE8;Q5JRC6;Q8IWS0-4;Q8IWS0-2	Q8IWS0-5;Q8IWS0;Q8IWS0-3;A0A0D9SGE8;Q5JRC6;Q8IWS0-4;Q8IWS0-2	25.7266	25.5762	25.8727	25.4316	51038000	40183000	31748000	507940000	3.252e-87	630900000	34	8	8	6	13	49.2	37.628
DHX40	Probable ATP-dependent RNA helicase DHX40	Q8IX18-3;Q8IX18;F5H625;Q8IX18-4;Q8IX18-2;J3KSX9;J3KSW6	Q8IX18-3;Q8IX18;F5H625;Q8IX18-4;Q8IX18-2	23.5197	22.8028	23.2765	22.4804	11923000	4302800	6950000	58273000	6.8307e-14	81449000	14	3	2	4	4	6.6	81.796
SKA3	Spindle and kinetochore-associated protein 3	Q8IX90-3;Q8IX90;Q8IX90-2;F5GWG1;F5H8H7	Q8IX90-3;Q8IX90	23.4839	23.5874	24.2316	24.3012	12263000	10047000	12222000	168920000	1.2567e-23	203450000	19	4	3	4	4	11.6	43.977
DDX60	Probable ATP-dependent RNA helicase DDX60	Q8IY21;H0Y8Z7	Q8IY21	22.002	20.5301	22.2863	22.1609	2262300	1001400	2004000	67747000	5.0867e-27	73014000	7	2	1	2	7	5.4	197.85
FTSJ3	pre-rRNA processing protein FTSJ3	Q8IY81;J3KS36;J3QSE2;J3KS74	Q8IY81;J3KS36	24.4913	24.2213	23.7968	24.6087	24263000	13812000	5846300	267690000	1.6574e-28	311610000	26	7	6	7	8	8.9	96.557
SYTL1	Synaptotagmin-like protein 1	Q8IYJ3-2;Q8IYJ3;A0A087X1N4	Q8IYJ3-2;Q8IYJ3;A0A087X1N4	25.4919	25.3217	25.3835	25.5424	40434000	32329000	24577000	544700000	1.423e-39	642040000	44	5	5	4	8	21.3	60.634
PLCD3	1-phosphatidylinositol 4,5-bisphosphate phosphodiesterase delta-3	Q8N3E9;H0YGF8;F5GXC1;K7EQF2	Q8N3E9	22.9763	22.4721	22.9648	23.0003	7438200	4467700	5189100	77348000	2.6757e-35	94443000	11	4	4	5	6	9.8	89.257
ZGPAT	Zinc finger CCCH-type with G patch domain-containing protein	Q8N5A5-4;V9GY48;Q8N5A5-3;Q8N5A5-2;Q8N5A5;A0A087WT57	Q8N5A5-4;V9GY48;Q8N5A5-3;Q8N5A5-2;Q8N5A5	23.5736	23.6433	20.6767	22.5422	11618000	11331000	3255300	55464000	1.628e-18	81667000	9	3	3	1	4	21.8	20.696
ACBD7	Acyl-CoA-binding domain-containing protein 7	Q8N6N7	Q8N6N7	24.7359	25.0805	24.9974	25.548	27936000	31131000	25070000	333070000	2.3098e-40	417210000	19	3	3	4	5	63.6	9.7902
ZNF579	Zinc finger protein 579	Q8NAF0	Q8NAF0	22.6383	22.4001	22.3646	22.8362	5434700	4831800	2286000	81579000	7.0621e-22	94132000	4	2	3	2	4	12.1	60.509
LSM14A	Protein LSM14 homolog A	Q8ND56-3;Q8ND56-2;Q8ND56;A0A0G2JQ95;A0A096LP11	Q8ND56-3;Q8ND56-2;Q8ND56;A0A0G2JQ95;A0A096LP11	23.3199	23.6323	23.7583	24.2257	10659000	14597000	11574000	89204000	3.7013e-09	126040000	18	2	2	2	2	2.1	46.411
RBM15B	Putative RNA-binding protein 15B	Q8NDT2;Q8NDT2-2	Q8NDT2	24.6571	24.6134	24.9958	24.7756	25227000	20168000	20561000	260950000	2.9715e-43	326900000	22	7	5	6	9	16.7	97.204
PSD4	PH and SEC7 domain-containing protein 4	Q8NDX1-2;Q8NDX1	Q8NDX1-2;Q8NDX1	27.1137	26.9532	26.2679	27.2757	134010000	94909000	56118000	1652100000	2.2233e-152	1937100000	89	14	12	14	19	23.6	113.13
SRFBP1	Serum response factor-binding protein 1	Q8NEF9	Q8NEF9	26.38	26.3537	26.1065	25.4231	91050000	73389000	43381000	357850000	6.2544e-32	565670000	30	8	8	9	8	19.1	48.633
BOD1L1	Biorientation of chromosomes in cell division protein 1-like 1	Q8NFC6	Q8NFC6	23.9711	24.0474	23.8172	23.4623	15361000	14238000	8660500	114730000	2.532e-27	152990000	7	3	3	3	5	1.3	330.46
CMAS	N-acylneuraminate cytidylyltransferase	Q8NFW8;Q8NFW8-2;F5GYM0;F5H296	Q8NFW8	24.9013	24.7475	24.9575	24.966	30859000	25834000	21406000	237360000	1.2819e-47	315460000	23	6	8	7	9	23.7	48.379
KIF18A	Kinesin-like protein KIF18A	Q8NI77;A0A0C4DGP2;Q86Y91-2;A0A0C4DGP5;Q86Y91-3;Q86Y91;Q86Y91-4	Q8NI77	23.4571	23.4458	23.2257	23.3684	10012000	5821400	6224700	134010000	2.8566e-43	156070000	16	6	4	5	10	13.3	102.28
STT3B	Dolichyl-diphosphooligosaccharide--protein glycosyltransferase subunit STT3B	Q8TCJ2	Q8TCJ2	23.5524	23.3386	23.0185	22.8887	11051000	8946000	3762900	93397000	1.092e-23	117160000	8	4	3	5	6	8	93.673
CERK	Ceramide kinase	Q8TCT0;F8WFD8;Q8TCT0-2	Q8TCT0;F8WFD8;Q8TCT0-2	21.6074	21.5362	21.5022	21.6019	3240000	2628500	1869700	39963000	2.851e-17	47702000	4	2	2	2	2	4.7	59.977
URGCP	Up-regulator of cell proliferation	Q8TCY9-4;Q8TCY9-2;Q8TCY9;Q8TCY9-3;C9J0W2;C9JKA8;F8WCC3	Q8TCY9-4;Q8TCY9-2;Q8TCY9;Q8TCY9-3	23.6875	23.279	24.1924	23.9849	10703000	9355200	8626700	192000000	3.9239e-40	220680000	21	7	6	5	10	15.3	100.37
DDX54	ATP-dependent RNA helicase DDX54	Q8TDD1;Q8TDD1-2;F8VRX4;H0YHH7	Q8TDD1;Q8TDD1-2	29.8687	29.8746	29.7951	29.9979	982470000	1259800000	790860000	2113000000	3.6581e-98	5146100000	56	11	12	14	19	25.2	98.594
UTP15	U3 small nucleolar RNA-associated protein 15 homolog	Q8TED0;Q8TED0-3;H0Y8P4;Q8TED0-2;D6RF65;REV__Q8TED0-2;REV__Q8TED0-3;REV__Q8TED0;REV__H0Y8P4	Q8TED0;Q8TED0-3;H0Y8P4	25.0598	24.5472	24.7978	25.0464	22608000	16417000	17008000	432750000	4.6429e-72	488790000	43	9	7	11	16	45.2	58.414
PPIL4	Peptidyl-prolyl cis-trans isomerase-like 4	Q8WUA2	Q8WUA2	19.628	21.9477	21.8385	22.1371	2609000	3564600	2424000	35013000	4.4235e-08	43611000	2	1	2	2	2	2.4	57.224
BRK1	Protein BRICK1	Q8WUW1;Q8WUW1-2	Q8WUW1;Q8WUW1-2	24.1645	24.2777	23.719	23.9414	22775000	12335000	8085600	151580000	3.1415e-27	194770000	15	4	3	3	5	56	8.7448
SKA2	Spindle and kinetochore-associated protein 2	Q8WVK7;J3KTC5;J3QL03;J3KSP0;J3QS74;J3KRZ0	Q8WVK7;J3KTC5;J3QL03;J3KSP0	22.9991	23.3689	24.5414	23.4028	12785000	6503400	14805000	85217000	4.7897e-18	119310000	13	3	3	4	4	26.4	14.188
TFB1M	Dimethyladenosine transferase 1, mitochondrial	Q8WVM0	Q8WVM0	26.0374	25.7819	25.666	26.005	65210000	36344000	28816000	759470000	4.5477e-71	889840000	80	13	11	13	16	46	39.542
SCFD1	Sec1 family domain-containing protein 1	Q8WVM8;G3V3K9;G3V4I1;G3V5F3;J3KNG4;Q8WVM8-2;Q8WVM8-3	Q8WVM8;G3V3K9;G3V4I1;G3V5F3;J3KNG4;Q8WVM8-2;Q8WVM8-3	20.4403	21.302	20.1248	21.039	1448500	806800	840410	15503000	1.0003e-12	18599000	3	1	1	2	2	4.5	72.379
PRPF31	U4/U6 small nuclear ribonucleoprotein Prp31	Q8WWY3-4;Q8WWY3;E7EVX8;Q8WWY3-2;E7EU94;E7ESX0;Q8WWY3-3;E7EN72	Q8WWY3-4;Q8WWY3;E7EVX8;Q8WWY3-2;E7EU94;E7ESX0;Q8WWY3-3;E7EN72	25.1063	24.8517	24.658	25.1895	21612000	23992000	23423000	357240000	5.2192e-54	426270000	32	8	10	11	11	23	54.909
DNAJC9	DnaJ homolog subfamily C member 9	Q8WXX5	Q8WXX5	26.8962	26.916	26.6352	27.3834	132090000	86048000	60070000	1620900000	5.211e-110	1899100000	102	12	11	11	16	49.2	29.909
BRI3BP	BRI3-binding protein	Q8WY22	Q8WY22	24.0548	23.7638	23.7745	23.9511	19362000	12170000	9327500	113280000	8.0554e-27	154140000	10	2	2	2	3	16.7	27.835
H1FX	Histone H1x	Q92522	Q92522	26.6399	26.5785	26.847	27.2517	84574000	69246000	68659000	1700700000	2.2177e-67	1923200000	75	5	5	6	10	40.4	22.487
TSC1	Hamartin	Q92574-2;Q92574	Q92574-2;Q92574	21.399	21.458	21.1308	23.3952	3489600	3272200	1202000	77638000	6.0182e-32	85602000	5	3	3	2	3	5.2	124.01
DOCK2	Dedicator of cytokinesis protein 2	Q92608;E5RFJ0;E7ERW7;F6S220;Q92608-2;H0YB76;H0Y7N4;Q9H7D0	Q92608;E5RFJ0;E7ERW7	23.8701	23.3641	24.3283	24.1914	18019000	7236000	7161300	226330000	1.0905e-48	258750000	24	9	5	6	16	10.4	211.95
ZNF592	Zinc finger protein 592	Q92610;H0YM74	Q92610;H0YM74	22.1957	22.4777	22.1166	22.7341	4731700	4375700	3293500	56452000	2.6215e-13	68853000	5	2	3	3	4	4.3	137.53
GTF2H4	General transcription factor IIH subunit 4	Q92759;Q92759-2;A0A0G2JHJ2	Q92759;Q92759-2	22.3862	22.2911	22.2491	22.3914	4565700	3719500	3688700	50287000	3.3591e-12	62261000	8	2	2	3	3	8.7	52.186
GGH	Gamma-glutamyl hydrolase	Q92820	Q92820	22.5024	22.4809	22.9296	21.3461	6152500	5476300	4566200	19014000	8.6395e-06	35209000	3	2	2	2	1	6.9	35.964
SMARCC1	SWI/SNF complex subunit SMARCC1	Q92922	Q92922	20.8959	20.7564	21.0607	21.8092	1410300	2296700	1600200	23501000	7.6284e-08	28808000	2	2	3	3	3	2.5	122.87
ARHGEF2	Rho guanine nucleotide exchange factor 2	Q92974-3;Q92974-2;Q92974;V9GYM8;Q5VY93;V9GYF0;V9GZ58;V9GYF5;V9GYG5;V9GZ14	Q92974-3;Q92974-2;Q92974;V9GYM8	26.2044	25.8806	26.0616	26.164	68740000	44176000	41126000	785580000	4.5984e-124	939620000	42	13	14	14	21	24.1	108.24
EMG1	Ribosomal RNA small subunit methyltransferase NEP1	Q92979;V9GYP5;A0A087WWQ2;A0A087WVM7	Q92979;V9GYP5;A0A087WWQ2;A0A087WVM7	26.6682	26.4921	26.5651	27.4882	134330000	95112000	75413000	1032500000	1.2466e-50	1337400000	75	8	8	8	9	48	26.72
LRRC59	Leucine-rich repeat-containing protein 59	Q96AG4	Q96AG4	24.6607	24.4346	24.3729	25.1675	20305000	13699000	14889000	399470000	4.5076e-49	448360000	38	4	4	6	8	37.5	34.93
TAMM41	Mitochondrial translocator assembly and maintenance protein 41 homolog	Q96BW9-3;Q96BW9;A0A0G2JQ92;Q96BW9-2;H7C1A2;G3V0F3;B4E101	Q96BW9-3;Q96BW9;A0A0G2JQ92;Q96BW9-2	22.5898	22.4615	22.5063	22.8265	2928300	2355900	4060600	105850000	3.9752e-23	115200000	10	2	2	3	4	15.7	38.078
NSUN4	5-methylcytosine rRNA methyltransferase NSUN4	Q96CB9;Q96CB9-4;Q96CB9-3;Q96CB9-2;M0R1K5	Q96CB9;Q96CB9-4	25.4281	24.9705	25.1368	24.604	51231000	25367000	20355000	216780000	6.3083e-31	313730000	19	6	5	6	8	21.9	43.088
SEH1L	Nucleoporin SEH1	Q96EE3;Q96EE3-1;K7ELV2;K7ENI5;K7EP88;K7EPZ5	Q96EE3;Q96EE3-1;K7ELV2;K7ENI5	24.0172	23.5242	23.802	23.99	14666000	11343000	7105400	191090000	1.563e-43	224210000	21	4	4	3	6	22.8	39.648
WDR89	WD repeat-containing protein 89	Q96FK6;G3V4B8	Q96FK6;G3V4B8	22.3988	19.6216	21.9306	23.5962	3643500	1302800	1601900	127010000	3.0135e-36	133560000	8	2	1	2	5	17.1	43.214
DUS3L	tRNA-dihydrouridine(47) synthase [NAD(P)(+)]-like	Q96G46;Q96G46-2;Q96G46-3;K7EM42;K7EMI3;K7ER20;K7EQU9	Q96G46;Q96G46-2;Q96G46-3	23.9616	23.9391	23.7137	24.2745	9120600	11379000	10998000	211200000	2.2095e-45	242700000	15	6	6	8	11	24	72.593
LTV1	Protein LTV1 homolog	Q96GA3	Q96GA3	23.9121	25.2623	23.5467	24.3486	19611000	22075000	11891000	202470000	2.9877e-06	256040000	8	3	3	3	3	4.4	54.854
ZBED3	Zinc finger BED domain-containing protein 3	Q96IU2;D6RIC4	Q96IU2;D6RIC4	21.0997	22.9265	23.1071	22.8032	0	6638000	5758200	59090000	1.8415e-11	71487000	5	1	2	2	2	11.5	25.132
CHAMP1	Chromosome alignment-maintaining phosphoprotein 1	Q96JM3	Q96JM3	24.0641	23.8044	24.0928	23.463	17404000	14298000	10166000	90940000	5.9298e-23	132810000	20	5	6	4	6	8	89.098
BTF3L4	Transcription factor BTF3 homolog 4	Q96K17-2;Q96K17;E9PL10	Q96K17-2;Q96K17;E9PL10	23.863	23.5805	23.3108	20.936	13333000	11786000	7035800	118910000	8.3858e-26	151070000	8	2	2	2	3	38	10.905
TCEANC2	Transcription elongation factor A N-terminal and central domain-containing protein 2	Q96MN5;X6R7X0;Q96MN5-2	Q96MN5;X6R7X0;Q96MN5-2	23.5516	23.6827	23.5828	24.0771	12784000	9106500	5628000	188220000	1.0542e-28	215740000	16	6	4	4	10	47.1	24.15
NSUN5	Putative methyltransferase NSUN5	Q96P11-2;Q96P11;Q96P11-4;Q96P11-5;Q96P11-3;Q63ZY6-5;Q63ZY6;Q63ZY6-4;Q3KNT7-2;Q3KNT7-3;Q3KNT7;Q63ZY6-6;Q63ZY6-2	Q96P11-2;Q96P11;Q96P11-4;Q96P11-5	26.4055	26.0177	26.0954	27.037	110920000	55286000	43052000	1025700000	8.5634e-158	1235000000	107	18	15	12	22	56.7	50.41
INPP4A	Type I inositol 3,4-bisphosphate 4-phosphatase	Q96PE3-2;Q96PE3-4;Q96PE3-3;Q96PE3;B8ZZB2	Q96PE3-2;Q96PE3-4;Q96PE3-3;Q96PE3	23.4429	22.9895	23.0195	23.1836	12164000	9522800	4866200	54056000	1.7037e-24	80609000	16	6	7	5	5	9.9	105.7
RBM14	RNA-binding protein 14	Q96PK6	Q96PK6	22.8205	23.3498	21.7813	21.7056	5240600	11330000	1514600	25306000	5.6697e-06	43392000	5	2	2	1	2	2.7	69.491
NEK1	Serine/threonine-protein kinase Nek1	Q96PY6-4;Q96PY6-2;Q96PY6-6;Q96PY6;Q96PY6-3;Q96PY6-5	Q96PY6-4;Q96PY6-2;Q96PY6-6;Q96PY6;Q96PY6-3	19.9939	20.4235	21.5335	22.5543	3062300	2796700	3110600	33475000	1.2248e-18	42444000	4	1	1	3	3	4.4	135.3
FAM111A	Protein FAM111A	Q96PZ2;E9PNQ0;E9PR18	Q96PZ2	22.0759	21.9913	21.2817	21.9813	4860600	4184100	695190	35508000	9.4723e-13	45248000	4	2	2	2	4	9.8	70.195
TEFM	Transcription elongation factor, mitochondrial	Q96QE5	Q96QE5	22.0167	21.0745	20.4505	21.9389	1079300	775890	769580	33511000	1.0084e-07	36136000	4	1	1	2	3	7.5	41.676
NACC1	Nucleus accumbens-associated protein 1	Q96RE7;K7ELC5;Q96BF6	Q96RE7	26.3179	26.364	26.053	25.9991	76889000	71569000	44102000	652440000	2.7901e-76	845000000	40	6	7	9	11	21.8	57.258
TP53RK	TP53-regulating kinase	Q96S44;Q5JZ02	Q96S44	22.5763	22.5582	23.0088	22.3264	5089300	4761200	5069900	58952000	5.2529e-14	73873000	7	2	2	2	4	23.3	28.16
WRNIP1	ATPase WRNIP1	Q96S55-2;Q96S55;Q96S55-3;Q96S55-4	Q96S55-2;Q96S55;Q96S55-3;Q96S55-4	23.4736	23.4413	23.8403	24.3421	14133000	4192300	8538900	211800000	2.2539e-51	238670000	16	7	5	8	12	20.8	69.458
IWS1	Protein IWS1 homolog	Q96ST2-2;Q96ST2-3;Q96ST2	Q96ST2-2;Q96ST2-3;Q96ST2	24.3059	24.7553	24.5101	24.716	14146000	28191000	14050000	248580000	6.0496e-40	304970000	22	6	7	7	9	17.4	56.109
CDC5L	Cell division cycle 5-like protein	Q99459	Q99459	28.4594	28.3678	28.3217	27.9906	388590000	280630000	212060000	2108900000	2.1497e-152	2990200000	117	19	14	18	21	21.1	92.25
KIF2C	Kinesin-like protein KIF2C	Q99661-2;Q99661;Q5JR91;Q5JR89;H0Y5Z9	Q99661-2;Q99661	26.7995	26.4302	26.5923	25.9478	108120000	85577000	55362000	707620000	5.4801e-125	956680000	75	11	12	10	16	34.4	75.561
HSD17B10	3-hydroxyacyl-CoA dehydrogenase type-2	Q99714;Q99714-2;Q5H928	Q99714;Q99714-2;Q5H928	24.2651	24.2777	24.1804	24.0628	17724000	15427000	11010000	198920000	4.9079e-44	243080000	27	6	6	5	6	44.1	26.923
NCAPG	Condensin complex subunit 3	Q9BPX3;D6RA93;H0Y9Z8	Q9BPX3;D6RA93	26.7099	26.2412	26.3911	27.0439	102690000	68653000	62844000	1098900000	7.7912e-91	1333100000	118	13	13	13	17	16.9	114.33
CMSS1	Protein CMSS1	Q9BQ75-2;Q9BQ75;C9J384;H7C515	Q9BQ75-2;Q9BQ75;C9J384	26.77	26.6203	26.52	26.7788	109780000	84729000	59472000	1001900000	7.3891e-54	1255800000	63	13	11	12	14	39.1	29.964
MYBBP1A	Myb-binding protein 1A	Q9BQG0;Q9BQG0-2;I3L1L3;I3L2H8	Q9BQG0;Q9BQG0-2;I3L1L3	25.787	25.6317	25.4775	25.4321	55757000	42883000	27520000	417100000	7.9236e-122	543260000	46	15	14	14	25	19.9	148.85
PDCD2L	Programmed cell death protein 2-like	Q9BRP1;K7ESF4;U3KQA4	Q9BRP1	26.3578	26.0926	25.7341	25.9144	73319000	57910000	29522000	707720000	1.048e-73	868470000	39	9	9	9	10	31.8	39.416
RIOK1	Serine/threonine-protein kinase RIO1	Q9BRS2	Q9BRS2	27.3719	27.0834	26.5386	26.9451	174310000	129270000	53731000	1055400000	1.3796e-87	1412700000	75	13	12	9	14	29.9	65.582
TRIM56	E3 ubiquitin-protein ligase TRIM56	Q9BRZ2	Q9BRZ2	21.8628	23.6237	22.6225	22.3065	6582700	9165500	5195800	44987000	4.8898e-17	65932000	6	1	2	3	3	5.2	81.487
DIDO1	Death-inducer obliterator 1	Q9BTC0;Q9BTC0-1	Q9BTC0	24.6449	24.5725	24.5362	24.1293	23349000	21118000	15293000	171830000	1.8629e-17	231590000	11	3	3	3	5	2.4	243.87
FAM103A1	RNMT-activating mini protein	Q9BTL3	Q9BTL3	24.3729	24.4061	24.3106	25.0311	15436000	13648000	10132000	409860000	4.7796e-27	449080000	24	4	4	4	5	45.8	14.381
UTP14A	U3 small nucleolar RNA-associated protein 14 homolog A	X6RJY0;Q9BVJ6-2;Q9BVJ6-3;Q9BVJ6;Q5TAP6	X6RJY0;Q9BVJ6-2;Q9BVJ6-3;Q9BVJ6	25.7817	25.3	25.3784	25.4574	55038000	40434000	29511000	315290000	1.6261e-16	440280000	13	5	4	4	6	16.6	36.619
RIOK2	Serine/threonine-protein kinase RIO2	Q9BVS4-2;Q9BVS4	Q9BVS4-2;Q9BVS4	26.0227	25.9093	25.9595	27.221	62869000	42888000	40608000	1575600000	2.1684e-88	1722000000	98	6	6	6	9	27.8	54.508
TRMT61B	tRNA (adenine(58)-N(1))-methyltransferase, mitochondrial	Q9BVS5;F8WDR2;H7C2E8	Q9BVS5;F8WDR2	23.6804	23.6082	23.6131	23.0704	13841000	9337200	7508200	89124000	1.1502e-41	119810000	7	2	2	2	4	13.2	52.965
KIFC1	Kinesin-like protein KIFC1	Q9BW19;A0A087X1W5;A2AB20	Q9BW19	28.1983	27.9426	27.7768	28.4263	300780000	251940000	145250000	2676500000	7.612e-300	3374500000	145	23	27	27	37	52.5	73.747
LSM14B	Protein LSM14 homolog B	Q9BX40;Q9BX40-2;Q5TBP9;Q9BX40-3;Q5TBQ0	Q9BX40;Q9BX40-2;Q5TBP9	22.5091	22.5628	22.7787	23.3257	5511700	4681200	3131700	110670000	3.0999e-16	123990000	5	3	3	2	4	14.5	42.07
HINT2	Histidine triad nucleotide-binding protein 2, mitochondrial	Q9BX68	Q9BX68	23.7988	19.9827	23.8876	23.6661	11701000	5047300	7799500	152730000	6.8101e-18	177280000	10	2	1	2	3	24.5	17.162
KLF16	Krueppel-like factor 16	Q9BXK1	Q9BXK1	24.106	24.084	23.7541	23.5565	18536000	15180000	9206300	91455000	3.6665e-35	134380000	5	2	2	2	2	14.7	25.43
NUSAP1	Nucleolar and spindle-associated protein 1	Q9BXS6-7;Q9BXS6-4;Q9BXS6-6;Q9BXS6-3;Q9BXS6-5;Q9BXS6-2;Q9BXS6	Q9BXS6-7;Q9BXS6-4;Q9BXS6-6;Q9BXS6-3;Q9BXS6-5;Q9BXS6-2;Q9BXS6	25.2545	25.4136	24.4844	24.7531	44679000	36283000	17437000	174460000	1.7495e-16	272860000	13	3	3	3	4	9.8	42.351
MAK16	Protein MAK16 homolog	Q9BXY0;H0YBV6	Q9BXY0;H0YBV6	22.8091	22.6407	22.6555	22.9995	7471900	4981800	4935900	61564000	1.4915e-32	78953000	9	5	4	6	5	23.7	35.368
MKI67IP	MKI67 FHA domain-interacting nucleolar phosphoprotein	Q9BYG3;C9J6C5;C9J808	Q9BYG3;C9J6C5	24.9974	24.7918	24.7215	26.462	29253000	20988000	20160000	829890000	4.2913e-71	900290000	74	6	6	7	10	32.1	34.222
PARD6B	Partitioning defective 6 homolog beta	Q9BYG5;Q9BYG5-2	Q9BYG5;Q9BYG5-2	24.5529	24.2075	24.1259	24.9055	23626000	16962000	14454000	217270000	6.9286e-47	272320000	15	3	3	4	5	12.6	41.182
PITPNM2	Membrane-associated phosphatidylinositol transfer protein 2	Q9BZ72-3;Q9BZ72-2;Q9BZ72	Q9BZ72-3;Q9BZ72-2;Q9BZ72	22.5455	22.6555	23.1495	23.7077	7465500	6102200	5428300	99478000	7.5004e-17	118470000	7	4	4	3	5	5.9	116.58
GTPBP4	Nucleolar GTP-binding protein 1	Q9BZE4;Q9BZE4-2;Q5T3R7;Q9BZE4-3	Q9BZE4;Q9BZE4-2;Q5T3R7;Q9BZE4-3	28.0398	27.8617	27.9302	27.8686	276550000	161100000	166940000	2339700000	4.3802e-122	2944200000	193	19	17	19	22	31.2	73.964
OSBPL7	Oxysterol-binding protein-related protein 7	Q9BZF2;J3QLK7;Q9BZF2-2	Q9BZF2;J3QLK7;Q9BZF2-2	23.2457	23.4439	24.2442	23.8699	8100600	8921900	19841000	50845000	4.0334e-25	87708000	8	3	3	4	5	8.6	95.43
DPY30	Protein dpy-30 homolog	Q9C005	Q9C005	22.8479	22.9642	22.92	22.3425	8344300	7959400	3802700	42568000	5.0074e-09	62674000	7	2	2	2	2	11.1	11.25
WDR12	Ribosome biogenesis protein WDR12	Q9GZL7	Q9GZL7	24.6833	24.3296	24.4347	24.0458	27535000	18818000	11231000	164900000	4.0345e-42	222490000	12	4	6	3	7	21.3	47.707
POLR1E	DNA-directed RNA polymerase I subunit RPA49	Q9GZS1-2;Q9GZS1;E7EX70	Q9GZS1-2;Q9GZS1	24.6851	24.2756	24.6529	23.7806	30345000	13739000	11623000	184630000	7.1987e-34	240340000	24	6	6	5	9	23.4	47.26
NAT10	N-acetyltransferase 10	Q9H0A0;Q9H0A0-2;A0A087WV29;E9PJN6;E9PMU0	Q9H0A0;Q9H0A0-2;A0A087WV29	25.5652	25.439	25.4188	25.194	55955000	39220000	20858000	347180000	2.3264e-57	463210000	33	12	14	8	18	20.9	115.73
ILKAP;ILKAP3	Integrin-linked kinase-associated serine/threonine phosphatase 2C	Q9H0C8;F8SNU7;F8SNU6;H7C2I8;E9PC05	Q9H0C8;F8SNU7	21.8056	22.3985	22.3834	22.3126	3411800	5702700	2009900	50842000	4.9517e-18	61966000	3	2	3	2	4	11	42.906
DDX47	Probable ATP-dependent RNA helicase DDX47	Q9H0S4;Q9H0S4-2;F5H1N9	Q9H0S4;Q9H0S4-2	26.3524	25.9805	26.011	25.7558	74973000	55847000	32220000	680700000	1.9761e-119	843740000	43	8	9	10	15	39.1	50.646
SLK	STE20-like serine/threonine-protein kinase	Q9H2G2-2;Q9H2G2	Q9H2G2-2;Q9H2G2	30.1197	30.0469	29.8524	29.8238	1275300000	945050000	500530000	8752700000	0	11474000000	282	37	38	36	45	24.8	138.99
MTIF3	Translation initiation factor IF-3, mitochondrial	Q9H2K0	Q9H2K0	21.0996	21.6465	21.3467	22.0583	1636400	1904700	851150	58464000	7.9e-17	62856000	6	3	2	2	4	18.3	31.725
TAOK3	Serine/threonine-protein kinase TAO3	Q9H2K8;G3V1Q8;F5GWV8;F5H5C7	Q9H2K8;G3V1Q8	28.2079	28.1038	27.8582	28.4004	313600000	235060000	145370000	3064200000	0	3758200000	142	24	21	24	38	34.5	105.4
MRPL46	39S ribosomal protein L46, mitochondrial	Q9H2W6	Q9H2W6	21.3439	21.9797	22.4154	22.8252	7271400	6032200	6033900	26751000	8.6121e-33	46088000	8	3	2	3	3	12.2	31.705
CHMP4B	Charged multivesicular body protein 4b	Q9H444;P59074;Q96CF2	Q9H444	27.384	27.6129	27.185	27.0327	172530000	174250000	106300000	1026300000	3.444e-62	1479300000	54	8	8	8	7	34.4	24.95
OSBPL3	Oxysterol-binding protein-related protein 3	Q9H4L5-8;Q9H4L5-7;Q9H4L5-6;Q9H4L5-5;Q9H4L5-4;Q9H4L5-3;Q9H4L5-2;Q9H4L5;C9J8P4;C9JEF2;C9JZ19	Q9H4L5-8;Q9H4L5-7;Q9H4L5-6;Q9H4L5-5;Q9H4L5-4;Q9H4L5-3;Q9H4L5-2;Q9H4L5;C9J8P4;C9JEF2;C9JZ19	23.9749	21.8278	23.8032	24.4194	15737000	8843800	10391000	168260000	6.4571e-18	203230000	24	2	2	3	3	6.1	64.775
DHX33	Putative ATP-dependent RNA helicase DHX33	Q9H6R0;I3L1L6;Q9H6R0-2;Q05BE5;I3L0M5	Q9H6R0;I3L1L6;Q9H6R0-2	26.6126	26.0467	26.132	25.9429	87109000	53613000	49345000	650640000	4.0855e-87	840710000	62	17	17	19	23	32.4	78.873
YTHDC2	Probable ATP-dependent RNA helicase YTHDC2	Q9H6S0;D6RA70;D6RF50;D6R9T8	Q9H6S0;D6RA70;D6RF50;D6R9T8	22.016	21.7713	22.146	21.4826	3666300	2383900	2795300	24593000	8.5857e-13	33439000	4	2	2	3	4	2.8	160.25
METTL17	Methyltransferase-like protein 17, mitochondrial	Q9H7H0;Q9H7H0-2;Q9H7H0-3;G3V353;G3V4P2;G3V3X6;G3V4H5;H0YJW1;B4E298	Q9H7H0;Q9H7H0-2;Q9H7H0-3;G3V353	25.4768	25.2989	25.5701	25.1854	40340000	28674000	22892000	522720000	4.7839e-61	614630000	47	8	8	7	15	33.6	50.733
ACAD9	Acyl-CoA dehydrogenase family member 9, mitochondrial	Q9H845;H0Y8Z9	Q9H845;H0Y8Z9	26.1157	25.5901	25.614	24.9597	16162000	13054000	90211000	250960000	2.6596e-31	370390000	15	6	6	6	6	11.8	68.76
YY1AP1	YY1-associated protein 1	Q9H869-5;Q9H869-3;Q9H869-2;Q9H869-9;B0QZ55;Q9H869-6;Q9H869-4;Q9H869;Q9H869-8;A3KFK1;Q68CT8;A3KFK2;B4DZQ4	Q9H869-5;Q9H869-3;Q9H869-2;Q9H869-9;B0QZ55;Q9H869-6;Q9H869-4;Q9H869;Q9H869-8	23.4709	23.166	24.0339	24.3201	9925000	8672000	10417000	197340000	3.329e-23	226350000	23	4	5	5	7	12.1	75.329
FN3KRP	Ketosamine-3-kinase	Q9HA64;I3L139;I3L3W5;I3L2G3;I3L407;I3L378;I3L2K8	Q9HA64;I3L139	30.5478	30.4078	29.7615	30.6236	1929600000	1502700000	693440000	10079000000	2.2632e-204	14205000000	336	19	19	18	22	58.3	34.412
PELI2	E3 ubiquitin-protein ligase pellino homolog 2	Q9HAT8;H0YNF4;H0YK56;E9PI91;Q8N2H9-4;Q8N2H9-3;Q8N2H9-2;Q8N2H9	Q9HAT8	23.1218	22.9308	22.7483	23.2046	6783200	8145400	2678600	106020000	7.4745e-23	123630000	9	2	3	2	5	15.5	46.435
CACYBP	Calcyclin-binding protein	Q9HB71;Q9HB71-3;B2ZWH1;Q9HB71-2	Q9HB71;Q9HB71-3	25.2417	25.7233	25.4631	25.3916	31141000	37307000	26661000	543270000	4.1299e-77	638380000	34	8	8	10	14	64.5	26.21
PATZ1	POZ-, AT hook-, and zinc finger-containing protein 1	Q9HBE1-2;Q9HBE1-3;Q9HBE1;Q9HBE1-4	Q9HBE1-2;Q9HBE1-3;Q9HBE1;Q9HBE1-4	24.4244	24.2391	24.5553	24.3162	23758000	17202000	14119000	171740000	2.7195e-16	226820000	10	2	2	3	4	8.9	57.994
EPB41L5	Band 4.1-like protein 5	Q9HCM4-2;Q9HCM4-4;Q9HCM4-3;Q9HCM4	Q9HCM4-2;Q9HCM4-4;Q9HCM4-3;Q9HCM4	23.0054	22.8538	22.9726	22.4395	9432000	4511700	4338700	66139000	2.8601e-16	84421000	8	3	2	2	4	10.3	57.885
JPH1	Junctophilin-1	Q9HDC5	Q9HDC5	25.0427	25.054	24.854	25.3699	30349000	28582000	18787000	394130000	8.3272e-59	471840000	23	7	8	8	10	18	71.685
WDR6	WD repeat-containing protein 6	Q9NNW5;A0A087X295;E9PDU5;C9K020;E9PBK6;E5RFX3;F8WE36	Q9NNW5;A0A087X295;E9PDU5;C9K020;E9PBK6	23.549	23.504	22.9837	22.5982	12897000	6279200	4939900	85396000	1.9585e-14	109510000	11	5	3	4	6	9.1	121.72
LUC7L	Putative RNA-binding protein Luc7-like 1	Q9NQ29-2;Q9NQ29;Q9NQ29-3;A8MYV2;B8ZZ10;B8ZZ09;B8ZZ12;F8WBC1;F2Z322;B8ZZ08	Q9NQ29-2;Q9NQ29;Q9NQ29-3;A8MYV2;B8ZZ10	25.6001	24.6963	24.8563	25.5187	46690000	21550000	15463000	481250000	2.311e-108	564950000	34	9	8	7	11	41.8	38.405
UTP3	Something about silencing protein 10	Q9NQZ2	Q9NQZ2	24.098	23.8868	23.9959	23.5295	17784000	12956000	11461000	98364000	9.7007e-10	140570000	9	3	3	3	3	5.2	54.557
DDX21	Nucleolar RNA helicase 2	Q9NR30-2;Q9NR30	Q9NR30-2;Q9NR30	26.0619	25.3036	25.5583	26.1399	40665000	27144000	42171000	756560000	6.4803e-89	866540000	27	6	7	11	15	20.4	79.656
PNO1	RNA-binding protein PNO1	Q9NRX1;F8WBJ6	Q9NRX1;F8WBJ6	24.5364	24.3643	24.1365	23.7349	22822000	16463000	12351000	132810000	4.3e-48	184450000	16	5	4	6	6	26.6	27.924
RASSF1	Ras association domain-containing protein 1	Q9NS23-4;Q9NS23-3;Q9NS23-2;Q9NS23-5;Q9NS23;Q9NS23-9	Q9NS23-4;Q9NS23-3;Q9NS23-2;Q9NS23-5;Q9NS23	21.4604	23.2839	22.4508	22.8344	3823000	6634300	3048100	78944000	1.055e-25	92449000	10	2	3	2	6	20.7	31.226
LANCL2	LanC-like protein 2	Q9NS86	Q9NS86	22.9833	22.8377	22.9336	23.2774	11502000	4664700	3448000	91741000	6.5457e-18	111360000	7	3	2	2	4	12.4	50.854
SMC4	Structural maintenance of chromosomes protein 4;Structural maintenance of chromosomes protein	Q9NTJ3;Q9NTJ3-2;E9PD53;C9JR83;C9J9E4;C9JVD8;C9J578;C9JWF0;C9IYK2;C9JJ64	Q9NTJ3;Q9NTJ3-2;E9PD53	25.5118	25.3581	25.3099	25.3002	52408000	44437000	18968000	314870000	2.2501e-100	430690000	39	13	14	8	20	21.3	147.18
LIN7C	Protein lin-7 homolog C	Q9NUP9;G3V1D4;H0YIA8;O14910;J3KN23;H0YI92	Q9NUP9;G3V1D4	22.6482	23.1849	21.5692	23.4127	9353300	4667200	943210	99464000	1.7433e-16	114430000	7	4	4	1	4	26.9	21.834
IMP3	U3 small nucleolar ribonucleoprotein protein IMP3	Q9NV31	Q9NV31	20.286	21.3156	22.0712	23.375	739220	917250	3259800	79925000	7.0949e-12	84841000	3	1	1	2	2	15.2	21.85
ATAD3A	ATPase family AAA domain-containing protein 3A	Q9NVI7-2;Q9NVI7;H0Y2W2;Q5T2N8;Q5T9A4;Q5SV16;Q5T9A4-3;J3QSF3;Q5T9A4-2	Q9NVI7-2;Q9NVI7;H0Y2W2	22.2167	22.3782	22.5753	23.4283	2935600	2871700	5253700	104800000	1.5951e-33	115860000	9	2	2	3	7	15.2	66.217
DDX18	ATP-dependent RNA helicase DDX18	Q9NVP1;H7C452	Q9NVP1	25.8734	25.5502	25.7992	25.7239	71722000	39558000	37607000	371630000	1.2135e-79	520520000	47	12	9	11	14	22.4	75.406
MTPAP	Poly(A) RNA polymerase, mitochondrial	Q9NVV4;Q9NVV4-2;Q5T851;Q5T852	Q9NVV4;Q9NVV4-2	24.9558	24.4844	24.3821	24.6829	23619000	15336000	11762000	354430000	6.9862e-86	405150000	25	7	7	7	13	27	66.171
RBM28	RNA-binding protein 28	Q9NW13-2;Q9NW13;C9JE21;C9JAA9	Q9NW13-2;Q9NW13	23.5662	23.5106	23.8562	23.2069	10974000	7264300	10336000	105840000	1.3459e-30	134410000	11	3	2	3	6	11.5	69.922
SLTM	SAFB-like transcription modulator	Q9NWH9;H7C3F4;Q9NWH9-3;H0YMM0;H7BXE3;H0YLW7;H0YMW8;H0YNF3;H0YMR6;H0YLE6;H0YL55	Q9NWH9;H7C3F4;Q9NWH9-3;H0YMM0	25.6655	25.7853	25.9811	26.3755	43023000	73042000	34023000	662310000	4.2283e-105	812400000	45	16	15	14	16	13.6	117.15
ZNHIT6	Box C/D snoRNA protein 1	Q9NWK9-2;Q9NWK9	Q9NWK9-2;Q9NWK9	25.1544	25.0136	24.8995	24.5124	35775000	27133000	22545000	209650000	4.8022e-36	295110000	41	8	8	9	10	21.8	49.486
MIOS	WD repeat-containing protein mio	Q9NXC5;Q9NXC5-2;C9JTV2;C9JAQ1	Q9NXC5;Q9NXC5-2	24.9754	24.6101	24.671	24.8857	29524000	20788000	13597000	325530000	4.7684e-79	389430000	36	10	10	9	16	23.5	98.583
GAR1	H/ACA ribonucleoprotein complex subunit 1	Q9NY12;Q9NY12-2	Q9NY12;Q9NY12-2	21.4752	21.3339	20.7341	22.2626	2547000	1830000	21214000	47061000	2.8064e-12	72652000	7	2	2	2	3	21.7	22.348
UGGT1	UDP-glucose:glycoprotein glucosyltransferase 1	Q9NYU2-2;Q9NYU2;H7BZG0	Q9NYU2-2;Q9NYU2	23.5567	22.9961	22.8644	22.9625	10768000	6473000	5231500	78563000	9.905e-32	101040000	15	6	6	7	8	7.6	174.97
TECR	Very-long-chain enoyl-CoA reductase	Q9NZ01;M0QXM3;M0R3C3	Q9NZ01;M0QXM3	23.4977	23.4235	23.6095	22.7914	13042000	9678600	6001500	74041000	4.1135e-09	102760000	7	3	2	2	3	8.4	36.034
FAM120A	Constitutive coactivator of PPAR-gamma-like protein 1	Q9NZB2;Q9NZB2-6;A0A0C4DG79;Q9NZB2-4	Q9NZB2;Q9NZB2-6;A0A0C4DG79;Q9NZB2-4	23.054	23.1457	23.2408	23.1696	9322900	10067000	6817500	43458000	4.7594e-20	69665000	6	2	3	2	2	3.8	121.89
CALML5	Calmodulin-like protein 5	Q9NZT1	Q9NZT1	23.045	25.3354	25.7123	21.6682	4167400	32907000	39659000	29071000	1.9499e-09	105800000	9	2	3	3	2	30.8	15.892
CHMP5	Charged multivesicular body protein 5	Q9NZZ3-2;Q9NZZ3	Q9NZZ3-2;Q9NZZ3	26.644	26.9702	26.9127	27.0695	109350000	111120000	78996000	1106500000	9.6661e-76	1405900000	80	7	6	5	7	41.5	19.52
THYN1	Thymocyte nuclear protein 1	Q9P016;Q9P016-2	Q9P016;Q9P016-2	22.6613	22.2554	23.063	23.5256	3978700	2650100	3937400	151900000	4.3172e-15	162470000	15	2	3	3	6	24.9	25.697
CCDC59	Thyroid transcription factor 1-associated protein 26	Q9P031;F8VNY5	Q9P031;F8VNY5	25.9862	25.9061	25.9065	24.7691	59477000	45358000	51789000	207150000	2.2498e-16	363780000	12	3	3	3	4	18.3	28.669
POGK	Pogo transposable element with KRAB domain	Q9P215	Q9P215	21.5432	23.5165	23.535	23.7076	10838000	8890300	6925400	130980000	1.8094e-31	157640000	9	2	2	4	6	16.9	69.443
RCC2	Protein RCC2	Q9P258	Q9P258	23.8223	23.589	23.1237	24.6463	16771000	12498000	2116300	224270000	1.1253e-61	255660000	18	6	6	3	11	23.8	56.084
DIP2B	Disco-interacting protein 2 homolog B	Q9P265;Q14689-3;Q14689-2;Q14689-4;Q14689-5;Q14689-6;Q14689;H0YIU5;H0Y7Q3;E7EPU2;Q9Y2E4	Q9P265	26.528	26.2649	26.5334	26.1353	109640000	71887000	51880000	585310000	2.8446e-148	818720000	80	19	17	19	25	19.5	171.49
RBM27	RNA-binding protein 27	U3KPZ7;Q9P2N5;Q5T8P6-5;Q5T8P6-4	U3KPZ7;Q9P2N5	21.1612	21.979	22.8203	23.5019	6582900	4474000	3698900	106090000	5.6133e-13	120850000	6	1	1	3	3	4.2	114.54
PSMC3IP	Homologous-pairing protein 2 homolog	Q9P2W1-2;Q9P2W1;K7EQS1;K7ELD8;K7EK12;K7ERB6;Q9P2W1-3	Q9P2W1-2;Q9P2W1;K7EQS1;K7ELD8;K7EK12	22.9384	23.0773	21.3775	23.0343	8176800	8081300	3005400	96256000	5.2429e-51	115520000	9	2	2	1	5	33.2	23.636
ZNF219	Zinc finger protein 219	Q9P2Y4;G3V2Q8	Q9P2Y4	22.7684	22.9875	23.2815	23.3131	4609600	6293400	5942200	116600000	4.3225e-20	133450000	8	3	3	3	6	15.5	76.876
DHCR7	7-dehydrocholesterol reductase	Q9UBM7;H0YE57	Q9UBM7;H0YE57	23.3059	22.9773	20.7261	20.9211	10368000	7150400	1875400	15160000	1.977e-10	34554000	5	2	2	1	2	4.4	54.489
RPS6KB2	Ribosomal protein S6 kinase beta-2	Q9UBS0;E9PIP7;E9PQF6;G3V2F1;Q9UBS0-2;P23443-4;P23443-3;P23443-5;P23443-2;P23443	Q9UBS0	23.435	22.4961	22.1259	23.0665	8690500	7752600	3684600	79542000	2.2953e-22	99669000	9	2	2	3	4	16.6	53.455
POLK	DNA polymerase kappa	Q9UBT6;D6R9M8;Q9UBT6-6;Q9UBT6-2;Q9UBT6-5;D6RAE5;Q9UBT6-3;Q9UBT6-8;D6RDX9;Q9UBT6-7;Q9UBT6-4;D6RAI7	Q9UBT6;D6R9M8;Q9UBT6-6;Q9UBT6-2;Q9UBT6-5;D6RAE5;Q9UBT6-3;Q9UBT6-8	24.3871	24.0435	24.1749	23.9597	23500000	11302000	8431800	193980000	1.0377e-38	237220000	19	5	4	3	9	13.8	98.808
SS18L2	SS18-like protein 2	Q9UHA2	Q9UHA2	24.0795	24.448	24.4939	23.7827	17189000	18786000	13913000	139060000	3.1182e-25	188950000	15	4	3	4	4	64.9	8.8349
SRP68	Signal recognition particle subunit SRP68	Q9UHB9;Q9UHB9-2;Q9UHB9-4;K7EN53;K7EQC2	Q9UHB9;Q9UHB9-2;Q9UHB9-4	24.1951	23.6648	24.3371	24.2526	15131000	7211900	10250000	268470000	5.1048e-55	301060000	12	6	4	4	8	17.1	70.729
TUBE1	Tubulin epsilon chain	Q9UJT0;S4R3K3;A0A0B4J2B9;S4R424	Q9UJT0;S4R3K3	21.192	22.4968	22.5116	21.7293	5684500	4059000	3041400	46189000	9.6236e-15	58974000	5	2	2	2	4	10.7	52.931
LEF1;TCF7L2	Lymphoid enhancer-binding factor 1;Transcription factor 7-like 2	Q9UJU2-3;Q9UJU2-7;Q9UJU2-5;Q9UJU2;Q9UJU2-6;H0YEE5;Q5JRY3;Q5JRY4;Q5JRY5;Q9NQB0-17;A0A0A0MTL7;Q9NQB0-14;Q9NQB0-15;Q9NQB0-10;Q9NQB0-12;Q9NQB0-9;C6ZRJ7;Q9NQB0-4;Q9NQB0-6;Q9NQB0-11;Q9NQB0-2;C6ZRJ6;Q9NQB0-13;C6ZRK5;Q9NQB0-16;A0A0D9SGH8;Q9NQB0-8;Q9NQB0-7;Q9NQB0-5;E2GH26;Q9NQB0-3;Q9NQB0;Q9HCS4	Q9UJU2-3;Q9UJU2-7;Q9UJU2-5;Q9UJU2;Q9UJU2-6;H0YEE5;Q5JRY3;Q5JRY4;Q5JRY5;Q9NQB0-17;A0A0A0MTL7;Q9NQB0-14;Q9NQB0-15;Q9NQB0-10;Q9NQB0-12;Q9NQB0-9;C6ZRJ7;Q9NQB0-4;Q9NQB0-6;Q9NQB0-11;Q9NQB0-2;C6ZRJ6;Q9NQB0-13;C6ZRK5;Q9NQB0-16;A0A0D9SGH8;Q9NQB0-8;Q9NQB0-7;Q9NQB0-5;E2GH26;Q9NQB0-3;Q9NQB0	25.813	24.7891	24.7265	23.6797	45633000	27805000	25215000	87635000	2.4403e-45	186290000	11	3	2	3	2	23.2	31.919
FAM208A	Protein FAM208A	Q9UK61-3;Q9UK61-4;Q9UK61;Q9UK61-2	Q9UK61-3;Q9UK61-4;Q9UK61;Q9UK61-2	22.6445	22.7406	22.4782	22.8867	6553100	3305300	5686200	61053000	3.9674e-15	76598000	4	3	2	4	4	3.4	170.81
GTF3C4	General transcription factor 3C polypeptide 4	Q9UKN8;F2Z356	Q9UKN8	21.1052	20.2711	22.5794	23.0191	1969300	1696100	2347900	87396000	2.6453e-15	93409000	7	1	1	3	6	11.1	91.981
TAOK2	Serine/threonine-protein kinase TAO2	Q9UL54-2;Q9UL54-3;Q9UL54-4;Q9UL54	Q9UL54-2	23.2883	23.5057	23.9324	24.2748	10199000	10673000	6633400	200950000	5.7056e-58	228460000	11	6	6	6	9	9.9	119.28
ZBTB21	Zinc finger and BTB domain-containing protein 21	Q9ULJ3;Q9ULJ3-2	Q9ULJ3	24.795	24.817	24.7216	24.9216	33848000	27893000	13966000	235700000	1.1864e-44	311410000	15	6	6	4	6	6.1	118.87
ABT1	Activator of basal transcription 1	Q9ULW3	Q9ULW3	22.5306	22.416	22.1369	23.2473	5357800	4128400	2285500	98745000	5.4888e-21	110520000	9	3	3	2	5	18	31.079
DIMT1	Probable dimethyladenosine transferase	Q9UNQ2;A0A0C4DGB1;D6RCL3	Q9UNQ2;A0A0C4DGB1	26.8817	26.2807	26.7548	27.681	121190000	81831000	70708000	1862900000	9.3698e-100	2136700000	162	13	13	14	17	58.1	35.236
C14orf166	UPF0568 protein C14orf166	Q9Y224;G3V4C6;H0YJB9;G3V4E7	Q9Y224;G3V4C6	23.6479	23.6182	23.572	24.1173	11645000	9908800	6534900	185680000	8.8936e-24	213770000	27	4	4	3	5	24.2	28.068
RUVBL2	RuvB-like 2	Q9Y230;Q9Y230-2;M0R0Y3;X6R2L4;M0R0Z0;M0QXI6;M0QXZ7	Q9Y230;Q9Y230-2;M0R0Y3	25.5805	25.194	25.3682	25.0236	43659000	32877000	27542000	365970000	5.5041e-101	470050000	36	11	12	12	14	34.3	51.156
RUVBL1	RuvB-like 1	Q9Y265;Q9Y265-2;E7ETR0;H7C4G5;J3QLR1;H7C4I3	Q9Y265;Q9Y265-2;E7ETR0	24.7849	24.6919	24.7223	24.9909	24960000	23810000	18928000	272100000	6.78e-65	339800000	29	6	6	7	11	36.2	50.227
ASF1A	Histone chaperone ASF1A	Q9Y294;K7ES22	Q9Y294	24.7584	25.2512	21.8108	25.3444	65471000	13829000	1820500	233930000	3.2577e-27	315050000	13	3	4	1	4	30.4	22.968
DRG1	Developmentally-regulated GTP-binding protein 1	Q9Y295;H0YI06;F8WEE0	Q9Y295	24.1075	23.7028	23.6041	24.1782	11971000	9306600	7932000	222630000	1.725e-52	251840000	15	3	4	5	7	27.8	40.542
NCKAP1	Nck-associated protein 1	Q9Y2A7;Q9Y2A7-2	Q9Y2A7;Q9Y2A7-2	20.8978	21.6635	21.6979	21.6703	4296800	2640600	2472500	24244000	9.2684e-07	33654000	5	1	2	2	2	2.3	128.79
SSX2IP	Afadin- and alpha-actinin-binding protein	S4R403;Q9Y2D8-2;Q9Y2D8-3;Q9Y2D8;C9JIX7	S4R403;Q9Y2D8-2;Q9Y2D8-3;Q9Y2D8	21.1128	21.426	21.5428	22.8209	2349600	2575100	2087200	55303000	9.4274e-16	62315000	5	2	3	3	5	9.5	59.201
DDX52	Probable ATP-dependent RNA helicase DDX52	Q9Y2R4;A0A087X121	Q9Y2R4	24.7903	23.8125	24.7427	24.6331	32054000	13925000	11363000	250200000	9.0425e-54	307540000	21	4	4	5	10	21	67.497
WBP11	WW domain-binding protein 11	Q9Y2W2;F5H5G4;F5GXS9	Q9Y2W2;F5H5G4	28.9754	28.7341	28.3629	28.879	517180000	341800000	233570000	5305200000	6.0775e-138	6397800000	175	13	12	14	17	15.1	69.997
LUC7L2	Putative RNA-binding protein Luc7-like 2	Q9Y383;Q9Y383-3;A0A0A6YYC3;Q9Y383-2;Q96HJ9-2;A0A0A6YYJ8;V9GZ75;F8WEU3	Q9Y383;Q9Y383-3;A0A0A6YYC3;Q9Y383-2;Q96HJ9-2;A0A0A6YYJ8	27.8521	27.2979	27.3045	27.9845	257610000	129870000	97383000	2450800000	7.0791e-146	2935700000	86	14	11	11	20	42.9	46.513
RBMX2	RNA-binding motif protein, X-linked 2	Q9Y388	Q9Y388	22.603	22.1862	21.972	22.8809	8042400	3900200	2091300	56249000	2.8033e-17	70283000	3	1	1	1	1	3.7	37.335
MRPS2	28S ribosomal protein S2, mitochondrial	Q9Y399;Q5T8A0	Q9Y399;Q5T8A0	23.0389	22.4947	22.7141	22.1102	4920300	6855200	5776800	30578000	1.1248e-13	48131000	8	2	3	3	4	12.5	33.249
MRPL11	39S ribosomal protein L11, mitochondrial	Q9Y3B7;Q9Y3B7-2;Q9Y3B7-3;E9PQB6;H0YCD5	Q9Y3B7;Q9Y3B7-2;Q9Y3B7-3	24.8689	25.3523	25.1035	23.9136	28007000	32807000	21421000	199610000	7.7674e-40	281840000	31	9	8	9	8	57.8	20.683
C22orf28	tRNA-splicing ligase RtcB homolog	Q9Y3I0	Q9Y3I0	23.4831	23.5204	23.4858	24.5059	12588000	9667700	7252600	190240000	4.0064e-35	219750000	17	8	6	5	8	20	55.21
CCDC9	Coiled-coil domain-containing protein 9	Q9Y3X0	Q9Y3X0	21.6052	21.5954	21.7771	21.5938	2846300	2482100	2556800	26296000	4.6366e-06	34181000	6	2	2	3	3	4.9	59.702
CHTOP	Chromatin target of PRMT1 protein	Q9Y3Y2-4;X6R700;Q9Y3Y2;Q9Y3Y2-3;A0A087X1B7;Q5T7Y7	Q9Y3Y2-4;X6R700;Q9Y3Y2;Q9Y3Y2-3;A0A087X1B7	23.6058	24.0092	24.021	23.6378	14644000	15295000	8841500	105290000	3.166e-18	144070000	19	4	4	3	4	25.7	21.918
LAS1L	Ribosomal biogenesis protein LAS1L	Q9Y4W2-2;Q9Y4W2;Q9Y4W2-3;Q9Y4W2-4	Q9Y4W2-2;Q9Y4W2;Q9Y4W2-3	21.9739	21.3259	21.6813	22.9948	3642700	3034100	2731600	55169000	1.327e-28	64577000	6	2	3	4	5	8.8	81.242
ATP6V1D	V-type proton ATPase subunit D	Q9Y5K8;G3V559;G3V3T8;G3V2V6;G3V2S6;G3V341;H0YJS0;H0YJ55;G3V5S7;H0YJH8	Q9Y5K8;G3V559;G3V3T8;G3V2V6;G3V2S6;G3V341	24.5935	24.4757	24.7306	24.6787	21675000	17925000	16145000	278810000	1.6721e-33	334560000	37	6	5	6	8	28.7	28.262
C16orf80	UPF0468 protein C16orf80	Q9Y6A4;H3BPA3	Q9Y6A4	26.0238	25.8213	26.6955	26.5306	98414000	65774000	46307000	689130000	9.7554e-53	899620000	71	6	6	4	9	52.8	22.774
DDX49	Probable ATP-dependent RNA helicase DDX49	Q9Y6V7;Q9Y6V7-2;M0R1S3;M0QZC0;M0R0K1	Q9Y6V7;Q9Y6V7-2	23.6969	22.815	23.4747	24.1726	15341000	7413700	8901200	106330000	3.6779e-20	137980000	20	7	5	6	6	19.9	54.226
WASF2	Wiskott-Aldrich syndrome protein family member 2	Q9Y6W5-2;Q9Y6W5	Q9Y6W5-2;Q9Y6W5	24.286	24.0672	24.1585	24.0842	15085000	11301000	9724600	244820000	2.8308e-58	280930000	16	4	5	4	6	23.1	31.979
